# Supplementary material for: The Physcomitrella patens Chloroplast Proteome Changes in Response to Protoplastation
Source: Front Plant Sci. 2016 Nov 4;7:1661. doi: 10.3389/fpls.2016.01661 (PMC5095126; doi:10.3389/fpls.2016.01661)
Supplement: Supplementary file 1 [file Table1.xlsx]

## Sheet: List1
The Physcomitrella patens chloroplast proteome changes in response to protoplastitation
Frontiers in Plant Science
Corresponding author: Igor Fesenko, fesigor@gmail.com
Supplementary table 1. List of primers used in real-time quantative RT-PCR verification
List of genes that were used for the quantitative real-time PCR. Shown sequence of primers (forward and reverse), amplification efficiency and product size.
Gene-ID	Forward primer (5′-3′)	Reverse primer (5′-3′)	Amplification efficiency	Product size (bp)
Pp1s35_234V6.1	AGCAGCTGACTACTGAGGATA	CACGAAGCTCTGCCATTCT	2.21	156
Pp1s334_17V6.1	TGAGGCGCGAGTCTTATTG	TGATTGAGCTCTGGCTGAAA	1.88	185
Pp1s421_3V6.1	CTTGGCATCGTCTGCTCT	TGTAAGTCAAGCGGGTCATC	2.22	293
Pp1s35_78V6.1	TACCTCTTCGGGATGGTTGA	CCTTACCCTGGTTGTTGTACTG	2.13	224
Pp1s76_196V6.1	TGCTCGACACACTCCTCTAT	CACGCACATCAATTGGGTAATC	2.22	126
Pp1s160_79V6.1	TGGACGCTTCTGCTTTAGTG	ACAACGTGACCCTTCTTGTC	2.18	202
Pp1s118_166V6.1	CCACCAACAGGGCTGATATT	TAGCACTGATGGCTGTCTTTC	2.29	261
Pp1s115_12V6.1	CATCACGGAGAGCATGGATATT	ATACACCGCATCAACCAGAG	2	274
Pp1s156_30V6.1	TCTGCCGCAACGATTTCT	GCGAGGATGAGAGCCTTAAC	2.01	310
Pp1s44_78V6.1	CGTTCAAGGTCGTGTCAGAA	GCATCAAAGCACCAACCAAG	2.11	308
Pp1s114_124V6.1	TAGGGCTTCAGGGTGTGA	GAATCCAAAGCACTGCAACAA	2	101

## Sheet: List2
The Physcomitrella patens chloroplast proteome changes in response to protoplastitation
Frontiers in Plant Science
Corresponding author: Igor Fesenko, fesigor@gmail.com
Supplementary table 1. Normalized ratios of real-time quantative RT-PCR
Gene ID	Normalized Ratio	Log2 Fold Change
Pp1s35_234V6	0.8009	-0.320306
Pp1s334_17V6	2.379	1.25036
Pp1s421_3V6	1.2086	0.273337
Pp1s35_78V6	1.5035	0.588325
Pp1s76_196V6	3.173	1.66585
Pp1s160_79V6	1.9665	0.97563
Pp1s118_166V6	1.13505	0.182756
Pp1s115_12V6	1.28	0.356144
Pp1s156_30V6	1.297	0.375178
Pp1s44_78V6	2.272	1.18396
