# Supplementary material for: The Physcomitrella patens Chloroplast Proteome Changes in Response to Protoplastation
Source: Front Plant Sci. 2016 Nov 4;7:1661. doi: 10.3389/fpls.2016.01661 (PMC5095126; doi:10.3389/fpls.2016.01661)
Supplement: Supplementary file 2 [file Table2.XLSX]

## Sheet: All SWATH proteins
The Physcomitrella patens chloroplast proteome changes in response to protoplastitation
Frontiers in Plant Science
Corresponding author: Igor Fesenko, fesigor@gmail.com
Supplementary Table 2. Overview of the protein SWATH quantification
List of SWATH-quantified proteins
Gene ID - CosMoss gene acession
Cosmoss gene name - gene name in CosMoss database
Cosmoss description - description of protein from CosMoss database
Homologue ID (TAIR) - TAIR accession
Homologue gene name - gene name in TAIR database
Homologue description - description of protein from TAIR database
log 1.4 - fold change logarithm to the base 1.4; "-" indicates decrease in abundance in protoplasts compared to protonema
SWATH p-value - p-value for SWATH quantification results from Mann-Whitney-Wilcoxon test
Expression, FPKM - the transcription level of the identified proteins
p-value_FPKM - p-value for RNA-seq results
								Expression, FPKM
GeneID	Cosmoss gene name	Cosmoss description	Homologue ID (TAIR)	Homologue gene name	Homolog description	log1.4	SWATH pv-value	Protoplast	Protonema	p-value_FPKM	Localization
PhpafMp30	ATP1	ATP synthase F1 subunit alpha	AT2G07698			-0.44574	0.4795				Mitochondrion
PhpapaCp012	PSBB	photosystem II P680 chlorophyll A apoprotein	ATCG00680	PSBB	photosystem II reaction center protein B	-5.43628	0.0338949				Chloroplast
PhpapaCp013	CLPP	ATP-dependent protease proteolytic subunit	ATCG00670	CLPP1, PCLPP	CASEINOLYTIC PROTEASE P 1, plastid-encoded CLP P	2.2284	0.0338949				Chloroplast
PhpapaCp020	PSBE	cytochrome b559 alpha subunit	ATCG00580	PSBE	photosystem II reaction center protein E	-2.73792	0.0338949				Chloroplast
PhpapaCp026	PETA	apocytochrome f precursor	ATCG00540	PETA	photosynthetic electron transfer A	-3.48289	0.0338949				Chloroplast
PhpapaCp030	ACCD	acetyl-CoA carboxylase beta subunit	ATCG00500	ACCD	acetyl-CoA carboxylase carboxyl transferase subunit beta	-3.76826	0.0338949				Chloroplast
PhpapaCp031	RBCL	RuBisCO large subunit	ATCG00490	RBCL		0.119619	0.723674				Chloroplast
PhpapaCp032	ATPB	ATPase beta chain	ATCG00480	ATPB, PB	ATP synthase subunit beta	-2.00803	0.0338949				Chloroplast
PhpapaCp033	ATPE	ATP synthase epsilon chain				1.30726	0.0770999				Chloroplast
PhpapaCp035	NDHK	NADH dehydrogenase 27 kDa subunit	ATCG00430	PSBG	photosystem II reaction center protein G	-3.51388	0.0338949				Chloroplast
PhpapaCp036	NDHJ	NADH dehydrogenase 30 kDa subunit	ATCG00420	NDHJ	NADH dehydrogenase subunit J	-3.6553	0.0338949				Chloroplast
PhpapaCp039	PSAA	PSI P700 apoprotein A1	ATCG00350	PSAA		-9.8149	0.0338949				Chloroplast
PhpapaCp040	PSAB	PSI P700 apoprotein A2	ATCG00340	PSAB		-10.6813	0.0338949				Chloroplast
PhpapaCp043	PSBC	PSII 43 kDa protein	ATCG00280	PSBC	photosystem II reaction center protein C	-7.74407	0.0338949				Chloroplast
PhpapaCp044	PSBD	PSII D2-protein	ATCG00270	PSBD	photosystem II reaction center protein D	-7.27874	0.0338949				Chloroplast
PhpapaCp046	PSBA	PSII D1-protein	ATCG00020	PSBA	photosystem II reaction center protein A	-5.64896	0.0338949				Chloroplast
PhpapaCp048	CHLB	light-independent protochlorophyllide reductase subunit B				-0.909287	0.0338949				Chloroplast
PhpapaCp053	ATPA	ATP synthase CF1 alpha chain	ATCG00120	ATPA	ATP synthase subunit alpha	-4.96471	0.0338949				Chloroplast
PhpapaCp054	ATPF	ATPase subunit I	ATCG00130	ATPF		-1.58774	0.0338949				Chloroplast
PhpapaCp063	INFA	translation initiation factor 1	AT4G11175			0.501451	0.157299				Chloroplast
PhpapaCp064	RPS8	30S ribosomal protein S8	ATCG00770	RPS8	ribosomal protein S8	-1.76498	0.157299				Chloroplast
PhpapaCp065	RPL14	50S ribosomal protein L14	ATCG00780	RPL14	ribosomal protein L14	0.917793	0.157299				Chloroplast
PhpapaCp076	PSAC	photosystem I iron-sulfur center	ATCG01060	PSAC		-2.64394	0.0338949				Chloroplast
PhpapaCp079	NDHI	NADH dehydrogenase 18 kDa subunit	ATCG01090	NDHI		-2.52464	0.0338949				Chloroplast
PhpapaCp081	NDHH	NADH dehydrogenase 49 kDa subunit	ATCG01110	NDHH	NAD(P)H dehydrogenase subunit H	-4.63947	0.0338949				Chloroplast
PhpapaCp085	CHLL	light-independent protochlorophyllide reductase iron-sulfer ATP-binding protein				0.888215	0.0338949				Chloroplast
Pp1s1_230V6		peroxiredoxin-like protein	AT3G52960			-0.513164	0.4795	17.8792	22.1033	0.216582	Chloroplast
Pp1s1_295V6		nad-dependent epimerase dehydratase				0.403867	0.288844	46.8193	52.4357	0.504483	Chloroplast
Pp1s1_461V6		oxygen-evolving enhancer protein 3-1	AT4G21280	PSBQ, PSBQ-1, PSBQA	PHOTOSYSTEM II SUBUNIT Q, PHOTOSYSTEM II SUBUNIT Q-1, photosystem II subunit QA	0.866462	0.0770999	607.407	535.631	0.465665	Chloroplast
Pp1s1_515V6		tyrosyl-trna synthetase	AT3G02660	EMB2768, FAC31	EMBRYO DEFECTIVE 2768, EMBRYONIC FACTOR 31	-0.463799	0.0338949	11.9919	19.3438	0.00337486	Chloroplast
Pp1s1_534V6		oep37 ion channel	AT2G43950	OEP37	CHLOROPLAST OUTER ENVELOPE PROTEIN 37. Constitutes a peptide sensitive ion channel in chloroplast outer membranes	-2.99712	0.0338949	37.3054	52.4339	0.037794	Chloroplast
Pp1s1_636V6		pyridoxamine 5-phosphate oxidase-fmn-binding	AT3G03890			-0.630184	0.157299	29.8212	35.5032	0.286716	Chloroplast
Pp1s1_765V6		unknown [Picea sitchensis]	AT5G02160			-2.08187	0.157299	699.304	235.464	0.000175663	Chloroplast
Pp1s10_194V6		cysteine subfamily	AT1G08490	ATCPNIFS, ATNFS2, ATSUFS, CPNIFS, SUFS	chloroplastic NIFS-like cysteine desulfurase	-0.379217	0.288844	30.2122	33.1137	0.58735	Chloroplast
Pp1s10_393V6		atp synthase delta chain				0.90591	0.0338949	254.929	255.012	0.998713	Chloroplast
Pp1s10_47V6		T4C21.220; expressed protein [Arabidopsis thaliana]	AT3G60810			-1.86369	0.0338949	59.8793	47.6503	0.208436	Chloroplast
Pp1s100_61V6		cytochrome c oxidase subunit vb	AT1G80230			1.03138	0.4795	112.29	109.165	0.872837	Mitochondrion
Pp1s101_184V6		n-acetyl-gamma-glutamyl-phosphate reductase	AT2G19940			-0.15566	0.288844	90.6667	106.001	0.425859	Chloroplast
Pp1s101_240V6		nad dependent epimerase dehydratase family protein	AT1G32220			-1.34769	0.0338949	17.0626	19.9205	0.366118	Chloroplast
Pp1s101_241V6		fad-dependent pyridine nucleotide-disulphide oxidoreductase	AT5G08740	NDC1	NAD(P)H dehydrogenase C1	-1.17599	0.0770999	12.147	16.214	0.150795	Chloroplast
Pp1s102_181V6		ferredoxin-thioredoxin variable chain				0.966245	0.0338949	38.4638	21.9169	0.00433713	Chloroplast
Pp1s103_66V6		atp synthase b chain				2.26654	0.157299	239.362	233.922	0.897365	Chloroplast
Pp1s104_98V6		F7D8.28; expressed protein [Arabidopsis thaliana]	AT2G21960			-4.01546	0.0338949	7.80128	12.2399	0.0154634	Chloroplast
Pp1s109_90V6						-2.4508	0.0338949	28.6073	27.4012	0.810674	Chloroplast
Pp1s11_340V6		Plastoglobulin 1, chloroplast precursor [Pisum sativum]				-2.50945	0.0338949	16.0346	14.6035	0.595474	Chloroplast
Pp1s11_357V6		phosphoglycerate dehydrogenase	AT4G34200	EDA9, PGDH1	embryo sac development arrest 9, phosphoglycerate dehydrogenase 1	-0.845425	0.157299	82.3381	61.0629	0.0661487	Chloroplast
Pp1s114_123V6		uroporphyrinogen decarboxylase	AT2G40490	HEME2		-1.44458	0.0338949	87.8852	108.176	0.191451	Chloroplast
Pp1s114_138V6		ribonucleoprotein a	AT3G53460	CP29	chloroplast RNA-binding protein 29	-0.292886	0.0338949	95.6867	111.873	0.325586	Chloroplast
Pp1s114_157V6		threonine synthase	AT4G29840	MTO2, TS	METHIONINE OVER-ACCUMULATOR 2, THREONINE SYNTHASE	-0.438322	0.723674	32.2331	37.8487	0.308002	Chloroplast
Pp1s114_95V6		rubisco subunit binding-protein alpha subunit	AT2G28000	CH-CPN60A, CPN60A, Cpn60alpha1, SLP	CHLOROPLAST CHAPERONIN 60ALPHA, chaperonin-60alpha, chaperonin-60alpha1, SCHLEPPERLESS	0.153541	0.4795	21.4189	34.237	0.00225624	Chloroplast
Pp1s115_12V6		similar to glutathione-S-transferase [Cyanidioschyzon merolae]	AT1G75270	DHAR2	dehydroascorbate reductase 2	0.440658	0.288844	15.3709	17.9312	0.360629	Chloroplast
Pp1s115_193V6		cytochrome p450	AT4G15110	CYP97B3	cytochrome P450, family 97, subfamily B, polypeptide 3	-0.661254	0.0338949	14.2813	21.5333	0.00977397	Chloroplast
Pp1s116_33V6		F8A12.12; expressed protein [Arabidopsis thaliana]	AT1G50900	GDC1, LTD	Grana Deficient Chloroplast 1, LHCP translocation defect	3.38029	0.288844	134.068	125.213	0.683794	Chloroplast
Pp1s116_53V6		porphobilinogen deaminase	AT5G08280	HEMC, RUG1	hydroxymethylbilane synthase, RUGOSA 1	0.883356	0.0338949	31.9003	66.2381	0.000175663	Chloroplast
Pp1s118_166V6		aaa-metalloprotease chloroplast precursor	AT1G06430	FTSH8	FTSH protease 8	-3.0325	0.0338949	49.7251	54.4006	0.581835	Chloroplast
Pp1s119_57V6		abc transporter related	AT5G19410	ABCG23	ATP-binding cassette G23	-1.52047	0.0338949	39.7875	46.7965	0.301729	Chloroplast
Pp1s12_315V6						-0.0659636	0.723674	72.0847	76.6685	0.710806	membrane (GO:0016020)
Pp1s12_371V6		coproporphyrinogen iii oxidase chloroplast precursor	AT1G03475	ATCPO-I, HEMF1, LIN2	LESION INITIATION 2	0.327533	0.4795	21.2891	36.125	0.0137743	Chloroplast
Pp1s12_401V6		dehydroascorbate reductase	AT5G16710	DHAR3	dehydroascorbate reductase 1	1.77798	0.0338949	486.233	276.022	0.000782514	Chloroplast
Pp1s12_40V6		3-isopropylmalate dehydrogenase	AT5G14200	ATIMD1, IMD1	ARABIDOPSIS ISOPROPYLMALATE DEHYDROGENASE 1, isopropylmalate dehydrogenase 1	0.997259	0.0338949	45.3764	52.374	0.365515	Chloroplast
Pp1s12_44V6						-1.37226	0.0338949	15.4743	45.194	0.000175663	membrane (GO:0016020)
Pp1s120_164V6		transketolase 1	AT3G60750	AtTKL1, TKL1	transketolase 1	0.790805	0.288844	84.6317	72.7671	0.334078	Chloroplast
Pp1s120_21V6		F23N19.15; expressed protein [Arabidopsis thaliana]	AT1G62780			0.947504	0.0338949	32.8398	42.8561	0.104148	Chloroplast
Pp1s122_165V6		dna a subunit	AT3G10690	GYRA	DNA GYRASE A	-2.01093	0.0338949	6.55285	11.7235	0.000489418	Chloroplast
Pp1s123_144V6		dihydroxy-acid dehydratase	AT3G23940			0.217779	1	60.46	51.7744	0.323027	Chloroplast
Pp1s123_43V6		T32A16.60; expressed protein [Arabidopsis thaliana]	AT4G23890	CRR31, NdhS	CHLORORESPIRATORY REDUCTION 31, NADH dehydrogenase-like complex S	-2.45586	0.0338949	43.4725	35.7958	0.239055	Chloroplast
Pp1s123_97V6		T22H22.19; thylakoid lumen 18.3 kDa protein [Arabidopsis thaliana]	AT1G54780	AtTLP18.3, TLP18.3	thylakoid lumen protein 18.3	-2.64177	0.0338949	92.836	81.8899	0.433021	Chloroplast
Pp1s125_47V6		coenzyme f420 hydrogenase dehydrogenase beta subunit-like	AT1G04620	HCAR	7-hydroxymethyl chlorophyll a (HMChl) reductase	-1.23062	0.0338949	15.9606	15.6818	0.932065	Chloroplast
Pp1s125_61V6		photosystem ii oxygen evolving complex protein	AT3G05410		Photosystem II reaction center PsbP family protein	-2.52151	0.0338949	14.4184	15.7729	0.635946	Chloroplast
Pp1s126_81V6		nad-dependent epimerase dehydratase	AT5G02240			-0.204999	0.723674	69.3396	95.1498	0.0434596	Chloroplast
Pp1s127_105V6		T27F4.17; pfkB-type carbohydrate kinase family protein [EC:2.7.1.4] [KO:K00847] [Arabidopsis thaliana]	AT1G66430			-0.826424	0.288844	92.0582	96.4162	0.796502	Chloroplast
Pp1s13_127V6		glutathione reductase	AT3G54660	ATGR2, EMB2360, GR	glutathione reductase	-0.538791	0.0770999	41.5576	48.1324	0.352795	Chloroplast
Pp1s13_200V6		chlorophyll a b binding	AT2G34430	LHB1B1, LHCB1.4	light-harvesting chlorophyll-protein complex II subunit B1, LIGHT-HARVESTING CHLOROPHYLL-PROTEIN COMPLEX II SUBUNIT B1	-2.69634	0.0338949	2962.53	2790.17	0.803463	Chloroplast
Pp1s13_231V6						-2.05959	0.0338949	106.06	47.4289	0.000175663	Chloroplast
Pp1s13_387V6		pii protein	AT4G01900	GLB1, PII	GLNB1 homolog	-0.262855	0.4795	39.2153	43.6115	0.52894	Chloroplast
Pp1s13_392V6		chloroplast inner envelope	AT3G63410	APG1, E37, IEP37, VTE3	ALBINO OR PALE GREEN MUTANT 1, INNER ENVELOPE PROTEIN 37, VITAMIN E DEFECTIVE 3	-3.75497	0.0338949	65.9906	85.3676	0.102128	Chloroplast
Pp1s13_430V6		F14G6.5; oxygen-evolving complex-related [Arabidopsis thaliana]				-2.65434	0.0338949	34.788	36.7113	0.766536	Chloroplast
Pp1s130_293V6		peptide chain release factor 1	AT3G62910	APG3, AtcpRF1, cpRF1	ALBINO AND PALE GREEN, Arabidopsis thaliana chloroplast RF1, chloroplast ribosome release factor 1	-0.284322	0.4795	10.1609	17.1185	0.00212908	Chloroplast
Pp1s131_104V6		pore protein of 24 kd	AT5G42960		unknown protein; involved in ion transport	-2.97761	0.0338949	255.852	63.5165	0.000175663	Chloroplast,mitochondrion
Pp1s131_184V6		F21B7.21; photosystem II family protein [KO:K02724] [Arabidopsis thaliana]	AT1G03600	PSB27	Photosystem II repair protein	-1.67827	0.0338949	163.943	156.97	0.796708	Chloroplast
Pp1s131_4V6		uracil phosphoribosyltransferase	AT3G53920	SIG3, SIGC	SIGMA FACTOR 3, RNApolymerase sigma-subunit C	0.299441	0.157299	57.789	57.3532	0.966094	Chloroplast
Pp1s132_175V6		phosphoribulokinase precursor	AT1G32060	PRK	phosphoribulokinase	1.63068	0.0338949	237.105	140.074	0.000782514	Chloroplast
Pp1s132_186V6		chloroplast-localized ptr -binding protein1	AT2G20890	PSB29, THF1	photosystem II reaction center PSB29 protein, THYLAKOID FORMATION1	-0.831653	0.0770999	67.7166	38.7097	0.000175663	Chloroplast
Pp1s133_65V6		pap fibrillin family protein				-1.94708	0.0338949	8.48424	13.7914	0.0149595	Chloroplast
Pp1s134_68V6		ac034107_6ests gb	AT1G18060			-4.18779	0.0338949	36.5924	26.113	0.125232	Chloroplast
Pp1s135_79V6		oxygen-evolving enhancer protein chloroplast	AT1G06680	OE23, OEE2, PSBP-1, PSII-P	OXYGEN EVOLVING COMPLEX SUBUNIT 23 KDA, OXYGEN-EVOLVING ENHANCER PROTEIN 2, photosystem II subunit P-1, PHOTOSYSTEM II SUBUNIT P	-2.33316	0.0338949	276.443	314.199	0.447161	Chloroplast
Pp1s136_198V6		glucose-6-phosphate 1-	AT1G09420	G6PD4	glucose-6-phosphate dehydrogenase 4	0.487778	0.4795	14.8092	25.9396	0.000335712	Chloroplast
Pp1s136_41V6		family protein	AT5G18660	PCB2	PALE-GREEN AND CHLOROPHYLL B REDUCED 2	-1.72163	0.0338949	10.4867	28.0791	0.000175663	Chloroplast
Pp1s137_140V6		5-enolpyruvylshikimate-3-phosphate synthase	AT2G45300			1.87719	0.0338949	44.4856	32.9478	0.0545077	Chloroplast
Pp1s137_165V6		50s ribosomal protein l1	AT3G63490	EMB3126, PRPL1	EMBRYO DEFECTIVE 3126, plastid ribosomal protein L1	-0.323799	0.4795	51.8981	53.9475	0.824885	Chloroplast
Pp1s137_78V6			AT2G47450	CAO, CPSRP43	CHAOS, CHLOROPLAST SIGNAL RECOGNITION PARTICLE 43	0.323753	0.0770999	13.0274	32.8209	0.000175663	Chloroplast
Pp1s137_86V6		atp synthase delta chain				0.311671	0.157299	53.4064	52.0265	0.877214	Chloroplast
Pp1s139_3V6		glutamyl-trna synthetase	AT5G64050	ATERS, ERS, OVA3	glutamate tRNA synthetase, OVULE ABORTION 3	-0.150111	0.4795	19.1334	43.4193	0.000175663	Chloroplast
Pp1s14_298V6		ru large subunit-binding protein subunit beta	AT3G13470	Cpn60beta2	chaperonin-60beta2	0.170965	0.4795	62.0064	78.8043	0.123034	Chloroplast
Pp1s14_358V6		K9P8.10; hypothetical protein [Arabidopsis thaliana]	AT5G49960		Probable ion channel POLLUX	-3.46688	0.0338949	73.3533	81.4864	0.521662	Nucleus membrane
Pp1s14_40V6		T8I13.23; expressed protein [Arabidopsis thaliana]	AT2G47390			-0.567154	0.0770999	5.64016	7.42746	0.104005	Chloroplast
Pp1s140_22V6		alpha beta hydrolase fold protein				-1.50706	0.0338949	24.125	28.6178	0.271076	unknown; GO:0006281 (DNA repair)
Pp1s140_7V6		MYJ24.5; expressed protein [Arabidopsis thaliana]				-0.139278	0.288844	13.1925	17.7988	0.0723571	Chloroplast
Pp1s141_8V6		rhodanese-like family protein	AT2G42220			-1.61192	0.0338949	323.746	282.425	0.422776	Chloroplast
Pp1s143_175V6		peptidylprolyl isomerase fkbp-type	AT2G43560			-1.31879	0.0338949	83.4153	63.9794	0.110162	Chloroplast
Pp1s144_126V6		Dynactin, 150 kDa isoform (150 kDa dynein-associated polypeptide) (DP-150) (DAP-150) (p150-glued) [Neurospora crassa]				1.29215	0.0338949	26.6859	32.9747	0.7105	Chloroplast
Pp1s144_58V6		methionyl-trna formyltransferase	AT1G66520	pde194	pigment defective 194	-0.198419	0.4795	15.43	17.2646	0.547939	Chloroplast
Pp1s145_122V6		MKP11.2; expressed protein [Arabidopsis thaliana]	AT5G17170	ENH1	enhancer of sos3-1	-4.99762	0.0338949	73.3189	53.8887	0.0440707	Chloroplast
Pp1s146_112V6		protochlorophyllide reductase b	AT1G03630	POR C, PORC	protochlorophyllide oxidoreductase C	-1.4748	0.0338949	119.442	154.296	0.112756	Chloroplast
Pp1s146_98V6		acetylglutamate kinase	AT3G57560	NAGK	N-acetyl-l-glutamate kinase	-0.0339764	0.288844	24.5752	32.9031	0.0716131	Chloroplast
Pp1s149_289V6		-like atpase	AT2G33210	HSP60-2	heat shock protein 60-2	0.891406	0.0338949	92.7115	84.3726	0.573077	Chloroplast
Pp1s15_267V6		fk506 binding protein	AT1G18170			-3.50391	0.0338949	48.0525	49.0991	0.901418	Chloroplast
Pp1s15_317V6		peptidyl-prolyl cis-transfkbp-type	AT5G13410			-2.67828	0.0338949	13.2376	13.2407	0.999035	Chloroplast
Pp1s15_393V6			AT5G50310		Galactose oxidase/kelch repeat superfamily protein	-0.568965	0.0770999			NA	cytoplasm
Pp1s15_434V6		unnamed protein product [Vitis vinifera]				-0.390364	1	77.4608	78.2632	0.951186	mitochondrion (GO:0005739)
Pp1s150_124V6	HXK1	hexokinase xk1	AT4G29130	ATHXK1, GIN2, HXK1	ARABIDOPSIS THALIANA HEXOKINASE 1, GLUCOSE INSENSITIVE 2, hexokinase 1	0.482325	0.288844	49.5207	41.9634	0.290498	Chloroplast
Pp1s150_85V6		translation initiation factor if-3	AT4G30690			-1.03989	0.0338949	12.6573	20.4983	0.00288533	Chloroplast
Pp1s153_72V6		fructose- -bisphosphatase	AT3G54050	CFBP1, HCEF1	high cyclic electron flow 1	-0.874343	0.0338949	69.5688	61.3582	0.423437	Chloroplast
Pp1s155_1V6		10 kda chaperonin	AT1G23100			2.3077	0.0338949	204.966	117.191	0.000175663	mitochondrion, cytoplasm (GO:0005737, GO:0005739)
Pp1s156_109V6		soul heme-binding protein	AT3G10130			-2.48755	0.0338949	43.1194	15.4782	0.000175663	Chloroplast
Pp1s156_30V6		cell division protein	AT1G06430	FTSH8	FTSH protease 8	-2.73797	0.0338949	40.3189	51.8358	0.108696	Chloroplast
Pp1s156_44V6						1.20301	0.0338949	78.5359	120.036	0.00583775	Chloroplast
Pp1s156_45V6		peptidase serine-type peptidase	AT3G24590	PLSP1	plastidic type i signal peptidase 1	-3.81863	0.0338949	11.0885	19.9587	0.000782514	Chloroplast
Pp1s158_109V6		chlorophyll a-b binding protein 6a	AT3G54890	LHCA1	photosystem I light harvesting complex gene 1	-1.58301	0.288844	468.036	427.252	0.60662	Chloroplast
Pp1s159_143V6		chloroplast protein cp12	AT2G47400	CP12, CP12-1	CP12 DOMAIN-CONTAINING PROTEIN 1, CP12 domain-containing protein 1	2.33867	0.0338949	499.718	391.692	0.131847	Chloroplast
Pp1s159_2V6		MTG13.14; proline-rich protein family [Arabidopsis thaliana]	AT5G16620	ATTIC40, PDE120, TIC40	translocon at the inner envelope membrane of chloroplasts 40, pigment defective embryo 120	-2.31046	0.0338949	28.9231	26.2661	0.567739	Chloroplast
Pp1s16_27V6		transmembrane protein 14c	AT3G43520			-4.04863	0.0338949	44.4246	26.5792	0.00147079	Chloroplast
Pp1s16_358V6		atp synthase delta chain				0.871985	0.0770999	314.936	269.65	0.342249	Chloroplast
Pp1s16_378V6		protein translocase protein transporter	AT5G55510			-1.99644	0.0338949	69.073	50.4495	0.0504507	Chloroplast
Pp1s160_127V6		soul heme-binding protein	AT5G20140	AtHBP5, HBP5	haem-binding protein 5	-2.17265	0.0338949	10.0453	13.4283	0.102845	Chloroplast
Pp1s160_136V6		phosphoribosylaminoimidazolecarboxamide formyltransferase imp cyclohydrolase	AT2G35040			0.0849865	1	11.6745	15.785	0.0709451	Chloroplast
Pp1s160_137V6	SiR1	sulfite reductase	AT5G04590	SIR	sulfite reductase	-2.01342	0.0338949	30.6747	37.937	0.168769	Chloroplast
Pp1s160_79V6		peptidase s1 andchymotrypsin hap:pdz dhr glgf	AT3G27925	DEG1, DEGP1	degradation of periplasmic proteins 1, DegP protease 1	-2.32026	0.0338949	52.4971	26.709	0.000175663	Chloroplast
Pp1s161_120V6		rvde1	AT1G08550	AVDE1, NPQ1	ARABIDOPSIS VIOLAXANTHIN DE-EPOXIDASE 1, non-photochemical quenching 1	-2.02201	0.0338949	17.4018	29.5698	0.000335712	Chloroplast
Pp1s161_69V6		MED24.18; auxin-regulated protein [Arabidopsis thaliana]	AT5G03880			-1.08019	0.0338949	142.32	121.076	0.312905	Chloroplast
Pp1s162_10V6		acetolactate synthase amino acid binding protein	AT2G31810			-0.636457	0.0338949	29.7535	40.371	0.0512075	Chloroplast
Pp1s163_57V6		glutamate malate translocator	AT5G64290	DCT, DIT2.1	dicarboxylate transport 2.1	-7.88186	0.0338949	61.5525	76.3673	0.170287	Chloroplast
Pp1s164_93V6		family protein	AT4G35250	HCF244	high chlorophyll fluorescence phenotype 244	-2.73815	0.0338949	109.116	60.9478	0.000175663	Chloroplast
Pp1s169_113V6		ubiquinone menaquinone biosynthesis methyltransferase	AT1G23360	MENG		-2.0788	0.0338949	3.75133	10.3356	0.000175663	Chloroplast
Pp1s169_50V6		phenylalanyl-trna synthetase class iic family protein	AT3G58140			0.633322	0.0338949	47.2012	51.1695	0.629748	Chloroplast
Pp1s17_101V6		PREDICTED: hypothetical protein [Vitis vinifera]				0.587513	0.0338949	10.8172	20.0678	0.0111183	Chloroplast
Pp1s17_59V6		oas-tl4 cysteine synthase	AT3G59760	ATCS-C, OASC	ARABIDOPSIS THALIANA CYSTEINSYNTHASE-C, O-acetylserine (thiol) lyase isoform C	-0.70375	0.0338949	283.86	263.938	0.679447	Chloroplast
Pp1s171_150V6		Fructose-bisphosphate aldolase, chloroplast precursor (ALDP) [no tax name]	AT2G01140	AtFBA3, FBA3, PDE345	fructose-bisphosphate aldolase 3, PIGMENT DEFECTIVE 345	0.497136	0.723674			NA	Chloroplast
Pp1s172_23V6		chloroplast-localized ptr -binding protein1	AT2G20890	PSB29, THF1	photosystem II reaction center PSB29 protein, THYLAKOID FORMATION1	-0.642807	0.0770999	71.4603	83.5173	0.31745	Chloroplast
Pp1s173_105V6						-1.70667	0.0338949	6.5585	8.03992	0.323866	Chloroplast
Pp1s18_23V6		acetyl- biotin carboxylase	AT5G35360	CAC2	acetyl Co-enzyme a carboxylase biotin carboxylase subunit	-0.107234	1	60.5189	80.3592	0.0742176	Chloroplast
Pp1s181_117V6		set domain-containing protein	AT5G14260			-0.200434	0.723674	15.3019	26.8839	0.000489418	Chloroplast
Pp1s181_3V6		luminal binding protein	AT5G28540	BIP1		0.206905	0.4795	117.799	66.1847	0.000175663	Chloroplast
Pp1s182_26V6		oxygen-evolving enhancer protein 3-1	AT4G21280	PSBQ, PSBQ-1, PSBQA	PHOTOSYSTEM II SUBUNIT Q, PHOTOSYSTEM II SUBUNIT Q-1, photosystem II subunit QA	-0.0163344	1	1156.25	717.606	0.0407659	Chloroplast
Pp1s185_119V6		ribosome recycling factor	AT3G63190	AtcpRRF, cpRRF, HFP108, RRF	Arabidopsis thaliana chloroplast ribosome recycling factor, chloroplast ribosome recycling factor, HIGH CHLOROPHYLL FLUORESCENCE AND PALE GREEN MUTANT 108, ribosome recycling factor, chloroplast precursor	0.0279387	0.288844	70.8671	83.6479	0.302008	Chloroplast
Pp1s186_83V6		atp synthase b chain				1.09758	0.288844	44.4099	61.3139	0.0387355	Chloroplast
Pp1s188_15V6		2-isopropylmalate synthase b	AT1G74040	IMS1, IPMS2, MAML-3	2-isopropylmalate synthase 1, SOPROPYLMALATE SYNTHASE 2	-0.12583	0.4795	20.2429	33.8409	0.000175663	Chloroplast
Pp1s188_39V6		ribulose- -bisphosphate carboxylase oxygenase small subunit	AT1G67090	RBCS1A	ribulose bisphosphate carboxylase small chain 1A	0.36149	0.4795	458.305	219.562	0.000175663	Chloroplast
Pp1s189_77V6		dihydrodipicolinate reductase	AT2G44040			0.213301	0.723674			NA	Chloroplast
Pp1s189_99V6		ornithine carbamoyltransferase	AT1G75330	OTC	ornithine carbamoyltransferase	-1.19863	0.0338949	27.7673	39.378	0.0259809	Chloroplast
Pp1s19_202V6		ribosomal protein l27	AT5G40950	RPL27	ribosomal protein large subunit 27	-3.41255	0.157299	93.3341	72.7224	0.119672	Chloroplast
Pp1s190_104V6		thylakoid lumenal kda chloroplast	AT3G56650	PPD6	PsbP-domain protein 6	-1.87328	0.0338949	81.1025	65.9377	0.255884	Chloroplast
Pp1s190_86V6		F3N23.27; leucine-rich repeat family protein [Arabidopsis thaliana]	AT1G73060	LPA3	Low PSII Accumulation 3	0.0325962	1	9.581	17.9144	0.000175663	Chloroplast
Pp1s191_84V6		T26I12.130; expressed protein [Arabidopsis thaliana]				-0.000630503	1	22.8695	24.7584	0.665421	Chloroplast
Pp1s191_98V6		division protein				-1.61686	0.0770999	8.54678	21.5824	0.000175663	Chloroplast
Pp1s192_6V6			AT5G17670			-1.31581	0.0338949	14.6168	16.8412	0.416195	Chloroplast
Pp1s195_41V6		alpha- glucan phosphorylase l-1 chloroplastic amyloplastic	AT3G29320	PHS1	alpha-glucan phosphorylase 1	0.342935	0.157299	13.3859	56.1167	0.000175663	Chloroplast
Pp1s196_10V6		chaperone clpb expressed	AT5G15450	APG6, AtCLPB3, CLPB-P, CLPB3	ALBINO AND PALE GREEN 6, CASEIN LYTIC PROTEINASE B-P, casein lytic proteinase B3	0.454583	0.288844			NA	Chloroplast
Pp1s196_68V6		peptidyl-prolyl cis-trans isomerase	AT5G13120	ATCYP20-2, CYP20-2, Pnsl5	ARABIDOPSIS THALIANA CYCLOPHILIN 20-2, cyclophilin 20-2, Photosynthetic NDH subcomplex L 5	0.127093	0.723674	77.1037	105.827	0.0419418	Chloroplast
Pp1s196_76V6		50s ribosomal protein l1	AT3G63490	EMB3126, PRPL1	EMBRYO DEFECTIVE 3126, plastid ribosomal protein L1	0.0148802	1	60.4517	53.0459	0.418711	Chloroplast
Pp1s197_46V6		carboxyl-terminal-processing protease	AT5G46390		Peptidase S41 family protein	-2.21277	0.0338949	6.42135	10.8416	0.00325337	Chloroplast
Pp1s197_56V6		atp binding	AT3G25660			0.135479	0.723674			NA	Chloroplast
Pp1s198_147V6		MAH20.10; expressed protein [Arabidopsis thaliana]	AT5G08540			-2.23981	0.0338949	38.4282	46.1176	0.245608	Chloroplast
Pp1s198_22V6		aldo keto reductase				-0.472409	0.288844	2.37033	4.30713	0.0130599	Chloroplast
Pp1s198_42V6		short-chain dehydrogenase reductase family protein	AT4G23420			-2.40472	0.0338949	17.2597	13.5557	0.214844	Chloroplast
Pp1s198_60V6		unknown [Picea sitchensis]	AT4G33480			0.466047	0.288844	10.7678	14.3688	0.0985827	Chloroplast
Pp1s199_101V6		phosphoglucomutase	AT5G51820	ATPGMP, PGM, PGM1, STF1	ARABIDOPSIS THALIANA PHOSPHOGLUCOMUTASE, phosphoglucomutase, STARCH-FREE 1	0.219961	0.157299	6.03562	31.4521	0.000175663	Chloroplast
Pp1s199_145V6		e1 component	AT1G01090	PDH-E1 ALPHA	pyruvate dehydrogenase E1 alpha	-0.632538	0.157299	15.05	25.6215	0.00120015	Chloroplast
Pp1s199_33V6		isocitrate dehydrogenase (nad+)	AT5G03290	IDH-V	isocitrate dehydrogenase V	2.09231	0.0338949	66.939	82.7074	0.218889	Chloroplast
Pp1s2_195V6		soluble starch synthase iv-2				-1.32751	0.0338949	6.98496	10.7412	0.00751598	Chloroplast
Pp1s2_62V6		sorting and assembly machinery	AT3G46740	MAR1, TOC75-III	MODIFIER OF ARG1 1, translocon at the outer envelope membrane of chloroplasts 75-III	-1.77563	0.0338949	24.7442	17.8402	0.0364881	Chloroplast
Pp1s20_14V6						-2.11013	0.0338949	22.3981	49.3327	0.000175663	membrane (GO:0016020 )
Pp1s20_273V6		phosphoribulokinase precursor	AT1G32060	PRK	phosphoribulokinase	-0.648269	0.4795	66.422	88.9699	0.0575033	Chloroplast
Pp1s20_284V6		geranylgeranyl reductase	AT1G74470			-2.04785	0.0770999	36.0581	42.699	0.296725	Chloroplast
Pp1s20_67V6		hydroxymethylbutenyl 4-diphosphate synthase	AT5G60600	CLB4, CSB3, GCPE, HDS, ISPG	CHLOROPLAST BIOGENESIS 4, CONSTITUTIVE SUBTILISIN 3, 4-hydroxy-3-methylbut-2-enyl diphosphate synthase	0.184406	0.157299	36.3458	61.8261	0.000335712	Chloroplast
Pp1s200_69V6		50s ribosomal protein l10	AT5G13510	EMB3136	EMBRYO DEFECTIVE 3136	1.08065	0.157299	153.442	229.112	0.0102924	Chloroplast
Pp1s201_15V6		MCK7.12; unknown protein (sp|P72777) -related [Arabidopsis thaliana]	AT5G58250	EMB3143	EMBRYO DEFECTIVE 3143	-1.44285	0.0770999	28.0306	34.0973	0.23013	Chloroplast
Pp1s201_6V6		mitochondrial nad-dependent malate dehydrogenase	AT3G15020	mMDH2	mitochondrial malate dehydrogenase 2	2.51046	0.0338949	177.439	171.268	0.839322	Chloroplast
Pp1s201_84V6		pyruvate dehydrogenase e1 component alpha subunit	AT1G59900	AT-E1 ALPHA, E1 ALPHA	pyruvate dehydrogenase complex E1 alpha subunit	1.50398	0.0338949	37.9311	57.5973	0.00549395	nucleus,mitochondrion, cytosol (GO:0005634, GO:0005739, GO:0005829)
Pp1s201_89V6		MPL12.7; 3-oxoacyl-[acyl-carrier-protein] synthase I precursor (beta-ketoacyl-acp synthase I) (KAS I) (sp|P52410) [EC:2.3.1.41] [KO:K00647] [Arabidopsis thaliana]	AT5G46290	KAS1, KASI	KETOACYL-ACP SYNTHASE 1, 3-ketoacyl-acyl carrier protein synthase I	-0.182462	0.288844	109.814	78.618	0.0266237	Chloroplast
Pp1s204_121V6		peptidyl-prolyl cis-trans cyclophilin type	AT3G15520			-1.96824	0.0338949	18.9513	18.7645	0.956734	Chloroplast
Pp1s207_101V6		root border cell-specific protein	AT3G21200	GluTRBP, PGR7	GluTR binding protein, proton gradient regulation 7	-0.608942	0.157299	12.4888	23.0257	0.000489418	Chloroplast
Pp1s207_90V6		ribosomal protein s2	ATCG00160	RPS2	ribosomal protein S2	-2.03095	0.0770999			NA	Chloroplast
Pp1s21_137V6		flavin reductase domain protein fmn-binding				-0.33789	0.4795	90.1881	94.0549	0.812454	Chloroplast
Pp1s21_139V6		FCAALL.30; lil3 protein [Arabidopsis thaliana]	AT4G17600	LIL3:1		-1.70334	0.4795	73.0703	88.4664	0.335856	Chloroplast
Pp1s21_270V6		glycine hydroxymethyltransferase	AT4G37930	SHM1, SHMT1, STM	serine transhydroxymethyltransferase 1, SERINE HYDROXYMETHYLTRANSFERASE 1, SERINE TRANSHYDROXYMETHYLTRANSFERASE	0.964069	0.157299	527.403	415.904	0.183105	Chloroplast
Pp1s21_393V6		3-isopropylmalate dehydratase small subunit	AT2G43090	IPMI SSU1	ISOPROPYLMALATE ISOMERASE SMALL SUBUNIT 1	-0.369324	0.723674	249.103	189.022	0.0916729	Chloroplast
Pp1s21_407V6	LOX6	lipoxygenase				-1.01385	0.0338949	374.062	130.761	0.000175663	Chloroplast
Pp1s210_69V6		at1g74640-like protein	AT1G74640			-1.73106	0.0338949	31.0884	24.0202	0.109957	Chloroplast
Pp1s210_98V6		carotenoid isomerase	AT1G06820	CCR2, CRTISO	CAROTENOID AND CHLOROPLAST REGULATION 2, carotenoid isomerase	-1.59325	0.0338949	5.55513	7.909	0.0437186	Chloroplast
Pp1s211_10V6						-2.57908	0.0338949	11.1002	9.52537	0.379246	Chloroplast
Pp1s211_59V6		peptidyl-prolyl cis-trans cyclophilin type	AT3G01480	ATCYP38, CYP38	ARABIDOPSIS CYCLOPHILIN 38, cyclophilin 38	-1.71806	0.0338949	103.641	78.7005	0.16333	Chloroplast
Pp1s212_44V6		ferredoxin-dependent glutamate synthase	AT5G04140	FD-GOGAT, GLS1, GLU1, GLUS	FERREDOXIN-DEPENDENT GLUTAMATE SYNTHASE, FERREDOXIN-DEPENDENT GLUTAMATE SYNTHASE 1, glutamate synthase 1	-0.0846871	0.723674	57.5894	54.2619	0.740795	Chloroplast
Pp1s213_80V6	LHCSR1	lhcsr1 gene for putative chlorophyll a-b binding protein LHCSR1	AT3G08940	LHCB4.2	light harvesting complex photosystem II	-0.651158	0.4795	1271.46	931.181	0.0970765	Chloroplast
Pp1s213_9V6		ornithine carbamoyltransferase	AT1G75330	OTC	ornithine carbamoyltransferase	-1.45061	0.0338949	53.3286	58.4115	0.590544	Chloroplast
Pp1s214_32V6		adenylate kinase	AT5G47840	AMK2	adenosine monophosphate kinase	2.16118	0.0338949	36.1445	45.6176	0.14593	Chloroplast
Pp1s215_83V6		fk506 binding	AT1G20810			-2.58556	0.0338949	20.381	17.8065	0.456968	Chloroplast
Pp1s218_93V6		T9J14.26; ribose 5-phosphate isomerase-related [EC:5.3.1.6] [KO:K01807] [Arabidopsis thaliana]	AT3G04790	EMB3119	EMBRYO DEFECTIVE 3119	0.696146	0.4795	93.3276	88.4851	0.748105	Chloroplast
Pp1s222_129V6		glycine-rich protein				-2.14955	0.0338949	26.2517	26.4442	0.971237	Chloroplast (GO:0009507, GO:0009535, GO:0009570, GO:0009579, GO:0009941)
Pp1s223_15V6		high mobility group family	AT3G51880	AtHMGB1, HMGB1, NFD1	high mobility group B1, NUCLEOSOME/CHROMATIN ASSEMBLY FACTOR D1	-1.62721	0.0338949	47.0295	46.2806	0.927504	Chloroplast
Pp1s223_50V6		MPE11.6; dihydrolipoamide S-acetyltransferase (LTA2) [EC:2.3.1.12] [KO:K00627] [Arabidopsis thaliana]	AT3G25860	LTA2, PLE2	PLASTID E2 SUBUNIT OF PYRUVATE DECARBOXYLASE	-1.76668	0.0338949	52.683	43.9209	0.27029	Chloroplast
Pp1s223_97V6			AT2G39080	EMB2799	EMBRYO DEFECTIVE 2799	-0.515813	0.0338949	36.1499	35.6083	0.9327	Chloroplast
Pp1s225_24V6		chaperone protein	AT1G68370	ARG1	ALTERED RESPONSE TO GRAVITY 1	-1.73738	0.0338949	8.79793	10.0599	0.46062	Chloroplast
Pp1s227_133V6		Thylakoid lumenal 19 kDa protein, chloroplast precursor (P19) [no tax name]	AT3G63540			-2.18605	0.0338949	173.66	189.517	0.605401	Chloroplast
Pp1s227_66V6		3-isopropylmalate dehydratase large subunit 2	AT4G13430	ATLEUC1, IIL1	isopropyl malate isomerase large subunit 1	0.659713	0.0338949	233.529	149.757	0.00312952	Chloroplast
Pp1s228_3V6		ketol-acid chloroplast	AT3G58610			0.632503	0.0338949	100.298	88.6301	0.444059	Chloroplast
Pp1s229_29V6		seryl-trna synthetase	AT1G11870	ATSRS, OVA7, SRS	ovule abortion 7, Seryl-tRNA synthetase	-1.27316	0.0338949	31.674	21.3977	0.0114267	Chloroplast
Pp1s23_102V6		atpase aaa-2 domain protein	AT5G50920	ATHSP93-V, CLPC, CLPC1, DCA1, HSP93-V	CLPC homologue 1, DE-REGULATED CAO ACCUMULATION 1, HEAT SHOCK PROTEIN 93-V	-0.376786	0.157299	16.3836	29.1645	0.000175663	Chloroplast
Pp1s23_111V6		sorting and assembly machinery	AT3G46740	MAR1, TOC75-III	MODIFIER OF ARG1 1, translocon at the outer envelope membrane of chloroplasts 75-III	-1.55339	0.0338949	7.38866	11.4926	0.00751598	Chloroplast
Pp1s23_50V6		cytosolic orthophosphate dikinase	AT4G15530	PPDK	pyruvate orthophosphate dikinase	-0.185639	0.4795	162.403	40.1185	0.000175663	Chloroplast
Pp1s230_36V6		pyridine nucleotide binding protein				-0.691032	0.0338949	27.9907	79.9066	0.000175663	Chloroplast
Pp1s230_42V6		nadh dehydrogenase i subunit m	AT4G37925	NDHM	NAD(P)H-quinone oxidoreductase subunit M, chloroplastic	-2.67507	0.0338949	59.2752	64.9784	0.580757	Chloroplast
Pp1s233_104V6		peroxiredoxin q	AT3G26060	ATPRX Q, PRXQ	peroxiredoxin Q	-0.874498	0.0338949	72.6736	35.6867	0.000175663	Chloroplast
Pp1s234_66V6		spore cortex-lytic enzyme				-1.05631	0.0338949	0	0.076264	1	Chloroplast
Pp1s239_45V6		adp-glucose pyrophosphorylase small subunit	AT5G48300	ADG1, APS1	ADP glucose pyrophosphorylase 1, ADP-GLUCOSE PYROPHOSPHORYLASE SMALL SUBUNIT 1	-0.923886	0.0770999	21.9122	31.7824	0.0163462	Chloroplast
Pp1s24_254V6		atp synthase				0.838296	0.0338949	208.136	139.563	0.00860919	Chloroplast
Pp1s24_39V6		MYJ24.11; photosystem II stability/assembly factor HCF136 [Arabidopsis thaliana]	AT5G23120	HCF136	HIGH CHLOROPHYLL FLUORESCENCE 136	-2.89153	0.0770999	26.2607	30.5863	0.353387	Chloroplast
Pp1s241_27V6		signal transduction protein with cbs domains				0.787709	0.0770999	98.5771	144.261	0.0153617	Chloroplast
Pp1s241_32V6		nadp-dependent isocitrate dehydrogenase	AT1G65930	cICDH	cytosolic NADP+-dependent isocitrate dehydrogenase	0.430465	0.157299	39.6205	36.3477	0.602961	Chloroplast
Pp1s241_33V6		glutamine synthetase	AT1G66200	ATGSR2, GLN1;2, GSR2	glutamine synthase clone F11, glutamine synthetase 1;2	-0.772175	0.0338949	163.288	150.465	0.633906	Chloroplast
Pp1s245_2V6		T29H11.1; haloacid dehalogenase-like hydrolase family protein [Arabidopsis thaliana]	AT3G48420			1.1207	0.0338949	55.7532	49.8929	0.489805	Chloroplast
Pp1s247_41V6		e-1 enzyme	AT5G53850	DEP1	DEHYDRATASE-ENOLASE-PHOSPHATASE-COMPLEX 1	1.45215	0.0338949	19.295	14.9181	0.121302	Chloroplast
Pp1s247_7V6		chlorophyll a-b binding protein 6a	AT3G54890	LHCA1	photosystem I light harvesting complex gene 1	-1.6408	0.4795	183.967	176.583	0.818759	Chloroplast
Pp1s249_62V6	DGT	peptidyl-prolyl cis-trans isomerase	AT4G34870	ATCYP1, ROC5	ARABIDOPSIS THALIANA CYCLOPHILIN 1, rotamase cyclophilin 5	-4.16531	0.0338949	2838.29	3755.45	0.162087	Chloroplast
Pp1s249_94V6		snrk1-interacting protein 1	AT1G71310	ODB1, RAD52-1, RAD52-1A, RAD52-1B.1, RAD52-1B.2	Organellar DNA-Binding protein 1, radiation sensitive 51-1	-1.33148	0.0338949	203.662	131.355	0.00492371	Chloroplast
Pp1s25_170V6		branched-chain-amino-acid aminotransferase	AT3G49680	ATBCAT-3, BCAT3	branched-chain aminotransferase 3	0.291462	0.4795	38.3631	41.7239	0.633242	Chloroplast
Pp1s25_204V6		nadh dehydrogenase i subunit n	AT5G58260	NdhN	NADH dehydrogenase-like complex N	-2.65727	0.0338949	56.5073	43.7127	0.103792	Chloroplast
Pp1s25_21V6		signal peptide peptidase 67k type	AT1G73990	SPPA, SPPA1	signal peptide peptidase	-2.59655	0.0338949	3.74101	8.18687	0.000175663	Chloroplast
Pp1s25_261V6		papillar cell-specific calnexin	AT5G61790	ATCNX1, CNX1	calnexin 1	0.0131396	1	167.328	278.626	0.00106294	Chloroplast
Pp1s25_336V6		hydrolyzing o-glycosyl	AT3G06510	ATSFR2, SFR2	SENSITIVE TO FREEZING 2	-0.101452	1	31.9161	17.9609	0.000175663	Chloroplast
Pp1s25_8V6		MCK7.12; unknown protein (sp|P72777) -related [Arabidopsis thaliana]	AT5G58250	EMB3143	EMBRYO DEFECTIVE 3143	-0.613313	0.0338949	74.1058	90.7206	0.189148	Chloroplast
Pp1s251_36V6		thioredoxin-like protein	AT4G37200	HCF164	HIGH CHLOROPHYLL FLUORESCENCE 164	-2.94032	0.0338949	61.6704	40.7738	0.0119415	Chloroplast
Pp1s252_28V6		chlorophyll a-b binding protein of lhcii	AT5G54270	LHCB3, LHCB3*1	light-harvesting chlorophyll B-binding protein 3	-3.13131	0.0338949	91.4958	111.199	0.227685	Chloroplast
Pp1s252_87V6		atpase aaa-2 domain protein	AT5G50920	ATHSP93-V, CLPC, CLPC1, DCA1, HSP93-V	CLPC homologue 1, DE-REGULATED CAO ACCUMULATION 1, HEAT SHOCK PROTEIN 93-V	0.383212	0.4795	31.2863	22.4601	0.0298022	Chloroplast
Pp1s254_25V6		chloroplast precursor				-1.22442	0.0338949	2550.61	1651.47	0.0272694	Chloroplast
Pp1s254_3V6		light-harvesting complex ii protein lhcb3	AT5G54270	LHCB3, LHCB3*1	light-harvesting chlorophyll B-binding protein 3	-3.29344	0.0338949	2228.64	2005.54	0.638845	Chloroplast
Pp1s255_17V6	ABCG2	atp-binding cassette superfamily	AT2G01320	ABCG7	ATP-binding cassette G7	-3.96684	0.0338949	11.2998	15.8661	0.0353656	Chloroplast
Pp1s257_45V6		2-cys peroxiredoxin bas1	AT5G06290	2-Cys Prx B, 2CPB	2-cysteine peroxiredoxin B, 2-CYS PEROXIREDOXIN B	1.75658	0.0338949	1436.36	1321.48	0.720814	Chloroplast
Pp1s26_23V6		chloroplast envelope anion channel-forming tic110 family	AT1G06950	ATTIC110, TIC110	ARABIDOPSIS THALIANA TRANSLOCON AT THE INNER ENVELOPE MEMBRANE OF CHLOROPLASTS 110, translocon at the inner envelope membrane of chloroplasts 110	-1.69121	0.0338949	8.98353	16.6384	0.000175663	Chloroplast
Pp1s26_26V6		malate dehydrogenase	AT3G47520	MDH, pNAD-MDH	malate dehydrogenase, plastidic NAD-dependent malate dehydrogenase	-0.491437	0.0338949	57.6421	95.7675	0.000782514	Chloroplast
Pp1s26_285V6		alpha beta hydrolase fold protein	AT1G52510			-1.70564	0.0338949	21.8755	20.5903	0.73036	Chloroplast
Pp1s26_83V6		isoleucyl-trna synthetase	AT5G49030	OVA2	ovule abortion 2	-0.593262	0.157299			NA	Chloroplast
Pp1s260_24V6		threonine synthase	AT4G29840	MTO2, TS	METHIONINE OVER-ACCUMULATOR 2, THREONINE SYNTHASE	-0.0379982	1	68.2539	53.0621	0.11507	Chloroplast
Pp1s260_4V6		ribonucleoprotein a	AT3G53460	CP29	chloroplast RNA-binding protein 29	0.128337	0.4795	29.6161	36.2227	0.20406	Chloroplast
Pp1s263_35V6		T21B4.200; expressed protein [Arabidopsis thaliana]	AT5G27290			-5.38204	0.0338949	13.2519	11.1624	0.338295	Chloroplast
Pp1s263_36V6		aspartate-semialdehyde dehydrogenase	AT1G14810			-0.354821	0.0338949	75.7427	59.7587	0.122154	Chloroplast
Pp1s264_55V6		carbonic anhydrase				0.513691	0.0338949	517.348	477.421	0.661337	Chloroplast
Pp1s268_34V6		contains ESTs AU101298(E4372),D48939(S15524) similar to Arabidopsis thaliana chromosome 1, F25A4.30 unknown protein [Oryza sativa (japonica cultivar-group)]	AT1G74730			-2.14301	0.0338949	175.445	156.697	0.484498	Chloroplast
Pp1s268_67V6		kinesin like protein	AT5G51720	At-NEET, NEET	NEET group protein	0.438782	0.288844	1382.78	445.716	0.000175663	Chloroplast
Pp1s269_70V6		rna binding s1 domain protein				-0.234168	0.288844	33.6058	36.7423	0.588891	Chloroplast
Pp1s27_130V6		chloroplast precursor				-1.35858	0.0338949	860.102	696.719	0.210749	Chloroplast
Pp1s27_256V6		tryptophan synthase subunit beta	AT4G27070	TSB2	tryptophan synthase beta-subunit 2	-1.90477	0.0338949			NA	Chloroplast
Pp1s27_266V6		photosystem ii protein h	ATCG00710	PSBH	photosystem II reaction center protein H	-2.44207	0.0770999	19.6005	8.52509	0.13607	Chloroplast
Pp1s27_97V6	LHCB2	light-harvesting complex ii protein lhcb2	AT2G34420	LHB1B2, LHCB1.5	photosystem II light harvesting complex gene B1B2, PHOTOSYSTEM II LIGHT HARVESTING COMPLEX GENE 1.5	-2.73462	0.0338949	2633.41	2734.73	0.872341	Chloroplast
Pp1s270_28V6		anion-transporting atpase				0.072424	0.288844	6.03789	9.08744	0.0289842	Chloroplast
Pp1s270_50V6		plastidic atp adp transporter	AT1G80300	ATNTT1, NTT1	nucleotide transporter 1	-5.77673	0.0338949	45.1167	80.8894	0.000175663	Chloroplast
Pp1s270_57V6		rieske (2fe-2s) domain protein	AT1G71500			-3.24979	0.0338949	44.4854	33.3776	0.0770943	Chloroplast
Pp1s272_58V6		phosphoribosyl-atp diphosphatase	AT1G31860	AT-IE, HISN2	HISTIDINE BIOSYNTHESIS 2	0.797251	0.0338949	19.5878	21.3573	0.628597	Chloroplast
Pp1s275_19V6		chloroplast carboxyltransferase alpha subunit isoform 1	AT2G38040	CAC3	acetyl Co-enzyme a carboxylase carboxyltransferase alpha subunit	-1.55215	0.0338949	14.1792	22.6172	0.00409511	Chloroplast
Pp1s276_108V6		T27F4.17; pfkB-type carbohydrate kinase family protein [EC:2.7.1.4] [KO:K00847] [Arabidopsis thaliana]	AT1G66430			-0.778686	0.288844	43.9663	51.0046	0.340794	Chloroplast
Pp1s276_86V6		glycine cleavage system p-protein	AT4G33010	AtGLDP1, GLDP1	glycine decarboxylase P-protein 1	1.04025	0.0338949	100.075	86.0001	0.352261	Chloroplast
Pp1s277_34V6		l-ascorbate peroxidase	AT4G32320	APX6	ascorbate peroxidase 6	-2.24804	0.0338949	23.9138	21.0563	0.464153	cytosol
Pp1s28_231V6		asparaginyl-trna synthetase	AT4G17300	ATNS1, NS1, OVA8	ovule abortion 8	-1.05991	0.0770999	31.4431	39.524	0.162533	Chloroplast
Pp1s28_268V6		gamma-glutamylcysteine synthetase	AT4G23100	ATECS1, AtGSH1, CAD2, GSH1, GSHA, PAD2, RML1	CADMIUM SENSITIVE 2, glutamate-cysteine ligase, PHYTOALEXIN DEFICIENT 2, ROOT MERISTEMLESS 1	0.15228	1	14.9665	18.567	0.215153	Chloroplast
Pp1s28_304V6		protoporphyrinogen oxidase	AT4G01690	HEMG1, PPO1, PPOX		-2.19549	0.0338949	110.902	142.166	0.272656	Chloroplast
Pp1s28_391V6		K2A11.7; expressed protein [Arabidopsis thaliana]	AT5G05200			-4.16214	0.0338949	45.4851	49.601	0.602516	Chloroplast
Pp1s284_6V6		chlorophyll a b binding	AT1G45474	Lhca5	photosystem I light harvesting complex gene 5	-2.62079	0.0338949	12.492	18.9983	0.0124485	Chloroplast
Pp1s286_14V6		prolyl-trna synthetase	AT5G52520	OVA6, PRORS1	OVULE ABORTION 6, PROLYL-TRNA SYNTHETASE 1	-0.731069	0.0338949	18.5802	21.4838	0.383351	Chloroplast
Pp1s287_61V6		atp synthase gamma chain	AT4G04640	ATPC1		-1.96222	0.0338949	343.012	316.4	0.663044	Chloroplast
Pp1s290_40V6		ketol-acid chloroplast	AT3G58610			-0.109359	0.4795	199.917	153.232	0.100291	Chloroplast
Pp1s291_38V6		aldo keto reductase				-0.807551	0.0770999	28.2163	27.04	0.817603	Chloroplast
Pp1s291_43V6		transaldolase-like protein	AT1G12230			-0.816521	0.0338949	83.4523	121.476	0.0168409	Chloroplast
Pp1s291_44V6		snrk1-interacting protein 1	AT5G47870	ODB2, RAD52-2, RAD52-2B	Organellar DNA-Binding protein 2, radiation sensitive 51-2	-1.52739	0.0338949	28.1382	34.4221	0.203228	Chloroplast
Pp1s292_64V6		aminopeptidase-like protein	AT4G33090	APM1, ATAPM1	aminopeptidase M1, AMINOPEPTIDASE M1	-2.4216	0.0338949	69.0064	21.3751	0.000175663	Chloroplast
Pp1s295_46V6		glycyl-trna beta subunit	AT3G48110	EDD, EDD1	EMBRYO-DEFECTIVE-DEVELOPMENT 1	0.175249	0.4795			NA	Chloroplast
Pp1s295_55V6		pap fibrillin family protein				-2.63675	0.0338949	49.0278	38.5718	0.193987	Chloroplast
Pp1s3_320V6		atgwd3 carbohydrate kinase catalytic water dikinase	AT5G26570	ATGWD3, OK1, PWD	PHOSPHOGLUCAN WATER DIKINASE	-0.515813	0.157299	13.2454	23.2584	0.000175663	Chloroplast
Pp1s3_343V6		geranyl diphosphate synthase	AT4G36810	AtGGPPS11, AtLSU, GGPPS11, GGPS1, LSU	geranyl(geranyl)diphosphate synthase 11, geranylgeranyl pyrophosphate synthase 1, Large subunit of Heterodimeric geranyl(geranyl)diphosphate synthase	0.19696	1	27.4311	40.3136	0.0138746	Chloroplast
Pp1s3_520V6		chloroplast precursor				-1.27659	0.0338949	611.439	531.568	0.417723	Chloroplast
Pp1s3_572V6		hydroxypyruvate reductase	AT1G68010	ATHPR1, HPR	hydroxypyruvate reductase	-0.145955	0.723674	60.8186	56.7459	0.673322	Chloroplast
Pp1s30_253V6		peroxiredoxin q	AT3G26060	ATPRX Q, PRXQ	peroxiredoxin Q	-0.918113	0.0338949	12.7164	15.04	0.347324	Chloroplast
Pp1s30_345V6		2-cys peroxiredoxin-like protein	AT3G11630			1.87663	0.0338949	40.6451	44.2694	0.62885	Chloroplast
Pp1s30_39V6		family expressed	AT3G55330	PPL1	PsbP-like protein 1	-1.8844	0.0338949	89.4935	102.891	0.382357	Chloroplast
Pp1s300_1V6		chloroplast chaperonin 21	AT5G20720	ATCPN21, CHCPN10, CPN10, CPN20, CPN21	CHLOROPLAST CHAPERONIN 10, chaperonin 20	-0.268177	0.723674	66.3894	49.3569	0.0536159	Chloroplast
Pp1s303_24V6		saccharopine dehydrogenase	AT1G50450			-2.9576	0.0338949	5.42634	8.14189	0.0334307	Chloroplast
Pp1s303_55V6		lysyl-trna synthetase	AT3G13490	ATKRS-2, OVA5	ARABIDOPSIS THALIANA LYSYL-TRNA SYNTHETASE 2, OVULE ABORTION 5	-0.87608	0.0338949	15.4261	18.9736	0.384197	Chloroplast
Pp1s306_84V6		oxygen-evolving enhancer protein 1	AT5G66570	MSP-1, OE33, OEE1, OEE33, PSBO-1, PSBO1	MANGANESE-STABILIZING PROTEIN 1, OXYGEN EVOLVING COMPLEX 33 KILODALTON PROTEIN, 33 KDA OXYGEN EVOLVING POLYPEPTIDE 1, OXYGEN EVOLVING ENHANCER PROTEIN 33, PS II OXYGEN-EVOLVING COMPLEX 1, PS II oxygen-evolving complex 1	-2.16538	0.0338949	606.304	531.139	0.451196	Chloroplast
Pp1s307_64V6		cytochrome p450	AT3G53130	CYP97C1, LUT1	CYTOCHROME P450 97C1, LUTEIN DEFICIENT 1	-0.356599	0.4795	19.7666	32.7687	0.000924436	Chloroplast
Pp1s307_65V6		porphobilinogen deaminase	AT5G08280	HEMC, RUG1	hydroxymethylbilane synthase, RUGOSA 1	2.03476	0.0338949	20.3133	24.99	0.249565	Chloroplast
Pp1s309_84V6		glyceraldehyde-3-phosphate dehydrogenase	AT1G13440	GAPC-2, GAPC2	GLYCERALDEHYDE-3-PHOSPHATE DEHYDROGENASE C-2, glyceraldehyde-3-phosphate dehydrogenase C2	-0.89262	0.0338949			NA	Chloroplast
Pp1s31_124V6		glucose-6-phosphate 1-	AT1G09420	G6PD4	glucose-6-phosphate dehydrogenase 4	0.279287	0.723674	12.471	12.6105	0.950829	Chloroplast
Pp1s31_128V6		thioredoxin peroxidase	AT3G06050	ATPRXIIF, PRXIIF	PEROXIREDOXIN IIF, peroxiredoxin IIF	2.24035	0.0338949	219.855	172.249	0.110029	mitochondrion (GO:0005739)
Pp1s31_253V6						-3.71635	0.0338949	8.12302	14.2097	0.00409511	Chloroplast
Pp1s315_42V6		methyltransferase type 11	AT4G29590			-0.979358	0.0338949	10.9467	9.78447	0.581373	Chloroplast
Pp1s317_25V6		triosephosphate isomerase	AT2G21170	PDTPI, TIM	PLASTID ISOFORM TRIOSE PHOSPHATE ISOMERASE, triosephosphate isomerase	-0.1316	0.723674	77.0372	99.0018	0.108299	Chloroplast
Pp1s317_51V6		sorting and assembly machinery	AT3G46740	MAR1, TOC75-III	MODIFIER OF ARG1 1, translocon at the outer envelope membrane of chloroplasts 75-III	-1.95302	0.0338949	6.41518	18.5855	0.000175663	Chloroplast
Pp1s318_21V6		at5g52920 mxc20_15	AT5G52920	PKP-BETA1, PKP1, PKP2	plastidic pyruvate kinase beta subunit 1, PLASTIDIAL PYRUVATE KINASE 1, PLASTIDIAL PYRUVATE KINASE 2	-1.07868	0.0770999	13.8068	15.7202	0.438435	Chloroplast
Pp1s319_36V6		photosystem i reaction center subunit iv a	AT4G28750	PSAE-1	PSA E1 KNOCKOUT	-3.94343	0.0338949	687.503	596.467	0.412168	Chloroplast
Pp1s319_46V6		pentapeptide repeat protein	AT5G53490			-1.32553	0.0338949	95.9345	66.9868	0.0209369	Chloroplast
Pp1s32_313V6		30s ribosomal protein s1	AT5G30510	ARRPS1, PRPS1, RPS1	plastid ribosomal protein S1, ribosomal protein S1	-0.505708	0.288844	106.462	98.97	0.665386	Chloroplast
Pp1s323_86V6		fructose-6-phosphate aldolase				0.212644	0.288844	10.6188	14.2746	0.133632	Chloroplast
Pp1s326_65V6		F17F16.7; expressed protein [Arabidopsis thaliana]	AT1G16720	HCF173	high chlorophyll fluorescence phenotype 173	-0.612118	0.288844	17.2796	20.5991	0.291453	Chloroplast
Pp1s33_144V6		granule-bound starch synthase	AT1G32900	GBSS1	granule bound starch synthase 1	0.53753	0.4795	33.873	47.3538	0.0307849	Chloroplast
Pp1s33_172V6		leucyl aminopeptidase-like protein	AT4G30920	AtLAP2, LAP2	leucyl aminopeptidase 2	-0.539831	0.0338949	66.7675	40.8874	0.000782514	Chloroplast
Pp1s33_280V6		T26J12.19; armadillo/beta-catenin repeat family protein [Arabidopsis thaliana]				0.557225	0.0338949	6.34784	10.5945	0.00276057	Chloroplast
Pp1s33_287V6		-diacylglycerol 3-beta-	AT4G31780	EMB2797, MGD1, MGDA, UGT81A1	EMBRYO DEFECTIVE 2797, monogalactosyl diacylglycerol synthase 1, MONOGALACTOSYLDIACYLGLYCEROL SYNTHASE A, UDP-glycosyl transferase 81A1	-2.30087	0.0338949	17.7896	26.0667	0.0139748	Chloroplast
Pp1s33_311V6		atp-dependent clp protease atp-binding subunit clpa	AT4G25370			0.657029	0.288844	24.0718	37.5338	0.00977397	Chloroplast
Pp1s33_47V6		unknown [Picea sitchensis]				-1.64287	0.0338949	15.3734	13.1129	0.364724	Chloroplast
Pp1s33_7V6		sigma 54 modulation protein ribosomal protein s30ea	AT5G24490			0.0289038	0.4795	48.1031	54.4644	0.443063	Chloroplast
Pp1s330_37V6		chlorophyll a-b binding protein	AT3G61470	LHCA2	photosystem I light harvesting complex gene 2	-1.40309	0.288844	906.883	880.435	0.877123	Chloroplast
Pp1s331_37V6		sulfate adenylyltransferase	AT3G22890	APS1	ATP sulfurylase 1	0.434801	0.0770999	102.396	37.8506	0.000175663	Chloroplast
Pp1s332_33V6		malate oxidoreductase	AT2G13560	NAD-ME1	NAD-dependent malic enzyme 1	1.08839	0.157299	126.448	76.7979	0.000924436	Chloroplast
Pp1s334_17V6		photosystem i reaction center subunit iv a	AT4G28750	PSAE-1	PSA E1 KNOCKOUT	-3.11631	0.0338949	674.477	514.301	0.0970078	Chloroplast
Pp1s336_22V6		FCAALL.30; lil3 protein [Arabidopsis thaliana]	AT5G47110	LIL3:2		-3.37937	0.0338949	34.1041	75.3508	0.000175663	Chloroplast
Pp1s336_44V6		amine oxidase	AT3G09580			-0.803974	0.0338949	9.44829	15.6328	0.00238405	Chloroplast
Pp1s339_13V6		hypothetical protein OsI_10231 [Oryza sativa Indica Group]	AT2G26340			-0.0678492	1	11.2656	12.1759	0.761684	Chloroplast
Pp1s339_66V6		unknown [Picea sitchensis]	AT1G73885			-3.36762	0.0338949	101.479	65.304	0.00361677	Chloroplast
Pp1s34_178V6		af411777_1 at2g30700				0.410406	0.0338949	63.8315	65.2312	0.903033	Chloroplast
Pp1s341_38V6		cytosolic phosphoglucose isomerase	AT5G42740			-0.279119	0.288844	14.836	17.0498	0.407293	cytoplasm, cytosol (GO:0005737, GO:0005829)
Pp1s341_42V6		T26D3.4; expressed protein [Arabidopsis thaliana]				-0.177859	1	37.053	40.3088	0.623318	Chloroplast
Pp1s342_34V6		kynurenine 3-monooxygenase				-2.11117	0.0338949	2.33971	3.04472	0.298118	unknown
Pp1s343_21V6		carbamoyl-phosphate large glutamine-dependent	AT1G29900	CARB, VEN3	carbamoyl phosphate synthetase B, VENOSA 3	0.249035	0.288844	7.36754	16.8452	0.000175663	Chloroplast
Pp1s343_26V6		extracellular ca2+ sensing receptor				-2.98405	0.0338949	93.8011	101.478	0.650017	Chloroplast
Pp1s347_12V6		T22C5.13; glucose-1-phosphate adenylyltransferase large subunit 2 (APL2) / ADP-glucose pyrophosphorylase [EC:2.7.7.27] [KO:K00975] [Arabidopsis thaliana]	AT1G27680	APL2	ADPGLC-PPase large subunit	-0.880092	0.157299	13.9988	51.6384	0.000175663	Chloroplast
Pp1s347_25V6						-2.3589	0.0338949	6.4883	10.9988	0.435383	unknown
Pp1s347_30V6		fkbp-type peptidyl-prolyl cis-trans isomerase 4	AT5G45680	ATFKBP13, FKBP13	FK506 BINDING PROTEIN 13, FK506-binding protein 13	-2.574	0.0338949	50.431	72.4852	0.657861	Chloroplast
Pp1s35_234V6		atp synthase gamma chain	AT4G04640	ATPC1		-3.08851	0.0338949	21.1533	67.0855	0.000175663	Chloroplast
Pp1s35_78V6		cytochrome b6-f complex iron-sulfur subunit	AT4G03280	PETC, PGR1	photosynthetic electron transfer C, PROTON GRADIENT REGULATION 1	-2.03341	0.0338949	128.855	115.302	0.509556	Chloroplast
Pp1s35_94V6		dihydrolipoyl dehydrogenase	AT4G16155			-1.34051	0.0338949	34.1262	51.1943	0.00805967	Chloroplast
Pp1s351_30V6		dihydrolipoamide acetyltransferase component of pyruvate	AT3G25860	LTA2, PLE2	PLASTID E2 SUBUNIT OF PYRUVATE DECARBOXYLASE	-1.68695	0.0338949	34.937	51.8214	0.0118373	Chloroplast
Pp1s352_4V6		translation elongation factor g	AT1G62750	ATSCO1, ATSCO1/CPEF-G, SCO1	SNOWY COTYLEDON 1	0.479438	0.0770999	45.3277	52.0703	0.391532	Chloroplast
Pp1s352_68V6		dihydrolipoyl dehydrogenase	AT3G16950	LPD1, ptlpd1	lipoamide dehydrogenase 1	-0.928881	0.0338949	18.3756	24.7988	0.0627701	Chloroplast
Pp1s354_15V6		ribosome-binding factor a	AT4G34730	RBF1	RbfA domain-containing protein 1	0.354193	0.723674	30.8538	17.7927	0.000489418	Chloroplast
Pp1s358_49V6		50s ribosomal protein l5	AT4G01310			-0.808249	0.4795	77.0648	69.2743	0.529882	Chloroplast
Pp1s359_40V6		pyridoxal-5 -phosphate-dependent protein beta subunit				-0.323317	0.157299	68.2078	55.5078	0.227296	Chloroplast
Pp1s36_3V6		flavin reductase domain protein fmn-binding				-1.31611	0.0338949	60.75	61.342	0.955624	unknown
Pp1s363_23V6						-0.987953	0.0338949	149.069	154.806	0.830052	Chloroplast
Pp1s367_8V6		mitochondrial import receptor subunit tom40	AT3G20000	TOM40	translocase of the outer mitochondrial membrane 40	0.426758	0.288844	41.0755	54.7153	0.0682923	Mitochondrion
Pp1s369_27V6		phytoene desaturase	AT4G14210	PDE226, PDS, PDS3	PIGMENT DEFECTIVE 226, PHYTOENE DESATURASE, phytoene desaturase 3	-1.87979	0.0338949	31.9238	31.2299	0.901149	Chloroplast
Pp1s37_111V6		peptidyl-prolyl cis-trans isomerase	AT3G15520			-0.936628	0.157299			NA	Chloroplast
Pp1s37_298V6		MCK7.12; unknown protein (sp|P72777) -related [Arabidopsis thaliana]	AT5G58250	EMB3143	EMBRYO DEFECTIVE 3143	-0.138822	0.723674	129.47	189.288	0.0128501	Chloroplast
Pp1s37_309V6		3-dehydroquinate synthase	AT5G66120			-0.648574	0.0338949	180.945	100.567	0.000175663	Chloroplast
Pp1s37_33V6		citrate synthase	AT2G44350	ATCS, CSY4	CITRATE SYNTHASE 4	-0.0214325	1	151.466	161.748	0.697695	Chloroplast
Pp1s37_50V6		mitochondrial processing peptidase alpha	AT1G51980			0.317117	0.288844			NA	Chloroplast
Pp1s372_16V6		atp synthase gamma chain	AT4G04640	ATPC1		-2.28352	0.0338949	40.7089	47.4934	0.337362	Chloroplast
Pp1s372_19V6	CGE1	heat shock protein	AT5G17710	EMB1241	embryo defective 1241	1.23766	0.0338949	105.041	62.9534	0.00106294	Chloroplast
Pp1s372_25V6		magnesium protoporphyrin o-methyltransferase	AT4G25080	CHLM	magnesium-protoporphyrin IX methyltransferase	-1.46188	0.0338949	54.4551	96.7806	0.000175663	Chloroplast
Pp1s373_37V6		chlorophyll b reductase	AT5G04900	NOL	NYC1-like	-2.18285	0.0338949	47.3715	37.3919	0.182862	Chloroplast
Pp1s378_41V6		ribulose bisphosphate carboxylase oxygenase chloroplast	AT1G73110			-0.478946	0.4795	14.6163	16.8093	0.415876	Chloroplast
Pp1s379_40V6		signal transduction protein with cbs domains				-0.945989	0.0770999	628.46	631.6	0.979499	Chloroplast
Pp1s38_198V6		ribulose-phosphate 3-epimerase	AT5G61410	EMB2728, RPE	EMBRYO DEFECTIVE 2728, D-ribulose-5-phosphate-3-epimerase	0.433512	0.157299	40.826	43.6705	0.685075	Chloroplast
Pp1s38_300V6		malate glyoxysomal precursor	AT5G09660	PMDH2	peroxisomal NAD-malate dehydrogenase 2	2.26063	0.0338949	121.457	126.041	0.835367	Chloroplast
Pp1s382_41V6		acetylornithine aminotransferase	AT1G80600	TUP5, WIN1	TUMOR PRONE 5, HOPW1-1-interacting 1	0.485307	0.0338949	38.7907	51.4954	0.0728306	Chloroplast
Pp1s386_21V6		phosphoribosylformylglycinamidine synthase	AT1G74260	PUR4	purine biosynthesis 4	0.270685	0.0770999	5.54874	12.513	0.000175663	Chloroplast
Pp1s39_367V6		chloroplast flu-like protein	AT3G14110	FLU	FLUORESCENT IN BLUE LIGHT	-2.1629	0.0338949	5.73992	22.2767	0.000175663	Chloroplast
Pp1s39_428V6		malate glyoxysomal precursor	AT5G09660	PMDH2	peroxisomal NAD-malate dehydrogenase 2	2.48736	0.0338949	88.3878	93.0127	0.766934	Chloroplast
Pp1s396_19V6		peptidyl-prolyl cis-trans	AT5G35100			-1.7648	0.0338949	24.648	24.5582	0.985103	Chloroplast
Pp1s4_235V6		cbs domain containing expressed	AT5G10860	CBSX3	CBS domain containing protein 3	0.984952	0.0770999	61.3656	54.9864	0.513148	Mitochondrion
Pp1s4_321V6		psi reaction center subunit ii	AT4G02770	PSAD-1	photosystem I subunit D-1	-3.39921	0.157299	937.628	840.696	0.554077	Chloroplast
Pp1s4_490V6		cyclophilin-type peptidyl-prolyl cis-trans	AT1G74070			-2.50231	0.0338949	35.9156	45.0864	0.158856	Chloroplast
Pp1s4_75V6		MWD22.5; expressed protein [Arabidopsis thaliana]				0.276595	0.723674			NA	Chloroplast
Pp1s4_80V6		MJH22.14; SEC14 cytosolic factor, putative [Arabidopsis thaliana]	AT5G63060			0.0786846	0.4795	40.9597	40.0406	0.969654	Chloroplast
Pp1s40_17V6		glutamine synthetase	AT5G35630	ATGSL1, GLN2, GS2	GLUTAMINE SYNTHETASE LIKE 1, GLUTAMINE SYNTHETASE 2, glutamine synthetase 2	-1.34234	0.0338949	510.792	292.596	0.0360477	Chloroplast
Pp1s40_304V6		malonyl- :acp transacylase	AT2G30200	EMB3147	EMBRYO DEFECTIVE 3147	-0.34591	0.4795	24.4272	44.0809	0.000335712	Chloroplast
Pp1s402_22V6		tat family transporter: protein export (chloroplast membrane protein hcf106c)				-1.89758	0.0338949	30.8661	38.5174	0.163509	Chloroplast
Pp1s405_31V6		diaminopimelate decarboxylase	AT5G11880			-0.0192221	1	102.688	100.692	0.912909	Chloroplast
Pp1s407_2V6		quinone oxidoreductase	AT1G23740	AOR	alkenal/one oxidoreductase	0.148443	0.723674	145.124	133.727	0.613854	Chloroplast
Pp1s41_162V6		chloroplast sedoheptulose- -bisphosphatase	AT3G55800	SBPASE	sedoheptulose-bisphosphatase	0.480061	0.4795	98.3284	89.0039	0.543931	Chloroplast
Pp1s41_264V6		photosystem ii 10 kda polypeptide	AT1G79040	PSBR	photosystem II subunit R	-4.98293	0.0338949	1355.89	1097.41	0.213101	Chloroplast
Pp1s41_281V6		oxygen-evolving enhancer protein 3-1	AT4G05180	PSBQ, PSBQ-2, PSII-Q	PHOTOSYSTEM II SUBUNIT Q, photosystem II subunit Q-2	0.508818	0.157299	590.207	676.097	0.419572	Chloroplast
Pp1s414_8V6		hydroxypyruvate reductase	AT1G68010	ATHPR1, HPR	hydroxypyruvate reductase	0.249336	0.288844	147.263	70.9224	0.000175663	Chloroplast
Pp1s419_6V6	LOX1	lipoxygenase				0.419768	1	77.0298	103.861	0.0666293	Chloroplast
Pp1s42_208V6		T22H22.19; thylakoid lumen 18.3 kDa protein [Arabidopsis thaliana]	AT1G54780	AtTLP18.3, TLP18.3	thylakoid lumen protein 18.3	-2.98628	0.0338949	20.5133	25.5782	0.867688	Chloroplast
Pp1s421_3V6		oxygen-evolving enhancer protein 1	AT3G50820	OEC33, PSBO-2, PSBO2	OXYGEN EVOLVING COMPLEX SUBUNIT 33 KDA, PHOTOSYSTEM II SUBUNIT O-2, photosystem II subunit O-2	-1.87889	0.0338949	1131.98	934.405	0.319908	Chloroplast
Pp1s424_33V6		thylakoid-bound ascorbate peroxidase	AT1G77490	TAPX	thylakoidal ascorbate peroxidase	-3.15169	0.0338949	2712.86	499.274	0.000175663	Chloroplast
Pp1s429_29V6		sedoheptulose- -bisphosphatase	AT3G55800	SBPASE	sedoheptulose-bisphosphatase	-0.250969	1	34.9238	33.975	0.88189	Chloroplast
Pp1s429_7V6		predicted protein [Populus trichocarpa]	AT5G65840			-1.10648	0.0770999	13.3837	11.2242	0.351077	Chloroplast
Pp1s43_120V6		at5g08050 f13g24_250	AT5G08050			-5.02166	0.0338949	236.353	252.185	0.696689	Chloroplast
Pp1s43_232V6		F10M23.240; imidazole glycerol phosphate synthase hisHF, chloroplast / IGP synthase / ImGPP synthase / IGPS [EC:2.4.2.-] [KO:K02500 K02501] [Arabidopsis thaliana]	AT4G26900	AT-HF, HISN4	HIS HF	-0.178808	0.723674	28.9606	41.6571	0.0165451	Chloroplast
Pp1s43_32V6		carbamoyl-phosphate large glutamine-dependent	AT1G29900	CARB, VEN3	carbamoyl phosphate synthetase B, VENOSA 3	-0.698621	0.4795	10.1657	29.0184	0.000175663	Chloroplast
Pp1s43_48V6	APR-B	3 -phosphoadenosine-5 -phosphosulfate reductase	AT1G62180	APR2, APSR, ATAPR2, PRH, PRH43	5'-adenylylsulfate reductase 2	0.350215	0.0770999	137	82.2388	0.00106294	Chloroplast
Pp1s44_268V6		glycoside hydrolase family 77 protein	AT5G64860	DPE1	disproportionating enzyme	-0.0434287	1	199.528	117.072	0.000924436	Chloroplast
Pp1s44_78V6		cell division protein 2	AT5G42270	FTSH5, VAR1	FTSH5,VAR1, VARIEGATED 1	-3.10041	0.0338949	79.5608	47.2194	0.00263486	Chloroplast
Pp1s45_62V6		biotin carboxyl carrier protein of acetyl-				-0.789321	0.0770999	48.0529	71.8181	0.00935401	Chloroplast
Pp1s450_1V6		aldo keto reductase	AT1G04420			-0.13789	0.723674	10.4993	17.5191	0.00120015	Chloroplast
Pp1s455_2V6		thioredoxin reductase	AT2G41680	NTRC	NADPH-dependent thioredoxin reductase C	-0.122448	0.288844	24.0158	18.5852	0.10671	Chloroplast
Pp1s46_326V6	COR-TMC-AP3	cor-tmc-ap3 gene for stress-inducible and putative membrane pore protein COR-TMC-AP3	AT4G16160	ATOEP16-2, ATOEP16-S		0.179868	0.723674	200.429	133.965	0.00860919	Chloroplast
Pp1s460_1V6		glutaredoxin-related protein	AT2G38270	ATGRX2, AtGRXS16, CXIP2	GLUTAREDOXIN 2, glutaredoxin 16, CAX-interacting protein 2	-1.00484	0.0338949	47.037	58.0967	0.17061	Chloroplast
Pp1s465_18V6		inositol monophosphatase				-0.15382	0.723674	16.2908	21.4671	0.141823	Chloroplast
Pp1s47_214V6		2-isopropylmalate synthase b	AT1G74040	IMS1, IPMS2, MAML-3	2-isopropylmalate synthase 1, SOPROPYLMALATE SYNTHASE 2	-0.333341	0.288844	19.9519	24.3993	0.22025	Chloroplast
Pp1s479_14V6		gamma-glutamylcysteine synthetase	AT4G23100	ATECS1, AtGSH1, CAD2, GSH1, GSHA, PAD2, RML1	CADMIUM SENSITIVE 2, glutamate-cysteine ligase, PHYTOALEXIN DEFICIENT 2, ROOT MERISTEMLESS 1	-0.236698	0.157299	246.582	44.8367	0.000175663	Chloroplast
Pp1s49_243V6		translation elongation factor p	AT3G08740			0.175934	0.288844	42.665	50.7655	0.283448	Chloroplast
Pp1s49_285V6		T25C13.50; adenylate kinase -related protein [EC:2.7.4.3] [KO:K00939] [Arabidopsis thaliana]	AT5G35170			-1.30859	0.0338949	18.4896	21.6145	0.379772	Chloroplast
Pp1s5_369V6		uroporphyrinogen decarboxylase				-0.312636	0.723674	25.2108	35.5461	0.0265319	Chloroplast
Pp1s5_404V6		MDF20.15; expressed protein [Arabidopsis thaliana]	AT5G55710	AtTic20-V, Tic20-V	translocon at the inner envelope membrane of chloroplasts 20-V	-2.48183	0.288844	76.2189	78.4164	0.871009	Chloroplast
Pp1s5_83V6		ribulose bisphosphate carboxylase oxygenase activase chloroplast	AT2G39730	RCA	rubisco activase	-0.83451	0.157299	188.968	56.1856	0.000175663	Chloroplast
Pp1s50_50V6		fructose- -bisphosphate	AT3G52930	AtFBA8, FBA8	fructose-bisphosphate aldolase 8	0.509927	0.157299	20.8297	18.2582	0.455373	Chloroplast
Pp1s51_241V6		diaminopimelate epimerase	AT3G53580			-0.473798	0.0770999	134.341	60.4692	0.000175663	Chloroplast
Pp1s51_261V6		family protein	AT3G18890	AtTic62, Tic62	translocon at the inner envelope membrane of chloroplasts 62	-1.84895	0.0338949	40.203	44.8436	0.504084	Chloroplast
Pp1s51_315V6		magnesium chelatase subunit of protochlorophyllide reductase	AT5G45930	CHL I2, CHLI-2, CHLI2	magnesium chelatase i2	-0.00550701	1	44.494	81.5606	0.000175663	Chloroplast
Pp1s52_157V6		light-harvesting complex ii protein lhcb2	AT2G34430	LHB1B1, LHCB1.4	light-harvesting chlorophyll-protein complex II subunit B1, LIGHT-HARVESTING CHLOROPHYLL-PROTEIN COMPLEX II SUBUNIT B1	-2.21962	0.0338949	6311.99	4020.97	0.0748415	Chloroplast
Pp1s52_248V6		peroxiredoxin-like protein	AT3G52960			0.69965	0.0338949	35.2194	52.0326	0.0108082	Chloroplast
Pp1s53_123V6		gtp-binding protein	AT1G56050			0.306565	0.0770999	7.98938	13.4206	0.00288533	Chloroplast
Pp1s53_212V6		alpha- glucan phosphorylase	AT3G46970	ATPHS2, PHS2	Arabidopsis thaliana alpha-glucan phosphorylase 2, alpha-glucan phosphorylase 2	-0.427181	0.4795	12.4712	23.3846	0.000175663	Chloroplast
Pp1s53_229V6		F3E22.4; mov34 family protein [Arabidopsis thaliana]	AT1G80210	AtBRCC36A, BRCC36A	BRCA1/BRCA2-containing complex 36 homolog A	-3.1967	0.0338949	6.45619	11.8318	0.000924436	Chloroplast
Pp1s54_165V6		photosystem i reaction center subunit xi	AT4G12800	PSAL	photosystem I subunit l	-2.3044	1	1189.03	1010	0.360062	Chloroplast
Pp1s54_291V6		lactoylglutathione glyoxalase	AT1G67280			-2.36997	0.0338949	14.9045	13.0545	0.471855	Chloroplast
Pp1s54_77V6		biotin carboxyl carrier protein subunit of of het-accase	AT5G15530	BCCP2, CAC1-B	biotin carboxyl carrier protein 2	-0.514351	0.157299	70.2491	78.821	0.461888	Chloroplast
Pp1s55_140V6		mrna-binding protein	AT3G63140	CSP41A	chloroplast stem-loop binding protein of 41 kDa	-1.0569	0.0338949	173.235	112.441	0.00385702	Chloroplast
Pp1s553_2V6		chloroplast chaperonin 21	AT5G20720	ATCPN21, CHCPN10, CPN10, CPN20, CPN21	CHLOROPLAST CHAPERONIN 10, chaperonin 20	-0.433797	0.0338949	46.4961	36.8537	0.137643	Chloroplast
Pp1s56_223V6		phosphoglycerate kinase	AT1G79550	PGK	phosphoglycerate kinase	-0.587948	0.0338949	18.6417	32.88	0.000335712	Chloroplast
Pp1s58_251V6		udp-sulfoquinovose synthase	AT4G33030	SQD1	sulfoquinovosyldiacylglycerol 1	0.71587	0.0770999	50.9937	66.6007	0.0873855	Chloroplast
Pp1s59_148V6		translation initiation factor if-2	AT1G17220	FUG1	fu-gaeri1	-0.926248	0.0338949	18.4836	28.641	0.00212908	Chloroplast
Pp1s59_217V6		F15A18.20; expressed protein [Arabidopsis thaliana]				-1.04974	0.0338949	51.8778	56.8044	0.590191	Chloroplast
Pp1s59_356V6		iron-binding protein	AT3G56090	ATFER3, FER3	ferritin 3	-0.0055572	0.723674	367.415	216.706	0.0006374	Chloroplast
Pp1s59_73V6		thylakoid lumenal kda chloroplast	AT1G77090			-1.7263	0.0338949	30.2429	33.8233	0.499549	Chloroplast
Pp1s6_239V6		oep37 ion channel				-2.92155	0.0338949	16.5922	24.1578	0.0191865	Chloroplast
Pp1s6_56V6		nadh:ubiquinone oxidoreductase complex i intermediate-associated protein 30	AT4G18810			-1.23462	0.0338949	23.5943	14.7417	0.00263486	Chloroplast
Pp1s60_169V6		ribosomal protein l12	AT3G27830	RPL12, RPL12-A	RIBOSOMAL PROTEIN L12, ribosomal protein L12-A	0.313294	0.4795	99.6257	62.6978	0.00147079	Chloroplast
Pp1s60_65V6		oxygen-evolving enhancer protein 1	AT5G66570	MSP-1, OE33, OEE1, OEE33, PSBO-1, PSBO1	MANGANESE-STABILIZING PROTEIN 1, OXYGEN EVOLVING COMPLEX 33 KILODALTON PROTEIN, 33 KDA OXYGEN EVOLVING POLYPEPTIDE 1, OXYGEN EVOLVING ENHANCER PROTEIN 33, PS II OXYGEN-EVOLVING COMPLEX 1, PS II oxygen-evolving complex 1	-2.074	0.0338949	167.312	176.869	0.759689	Chloroplast
Pp1s61_124V6		biotin carboxyl carrier protein of acetyl-				-1.10198	0.0338949	33.0875	47.8315	0.0206468	Chloroplast
Pp1s61_208V6		pentapeptide repeat protein	AT2G44920			-1.43377	0.0338949			NA	Chloroplast
Pp1s61_72V6		triosephosphate isomerase	AT2G21170	PDTPI, TIM	PLASTID ISOFORM TRIOSE PHOSPHATE ISOMERASE, triosephosphate isomerase	-0.0210448	0.723674	35.0726	40.7802	0.361696	Chloroplast
Pp1s628_7V6		light-harvesting complex ii protein lhcb5	AT4G10340	LHCB5	light harvesting complex of photosystem II 5	-3.03704	0.0338949			NA	Chloroplast
Pp1s63_71V6		oxygen-evolving enhancer protein chloroplast	AT1G06680	OE23, OEE2, PSBP-1, PSII-P	OXYGEN EVOLVING COMPLEX SUBUNIT 23 KDA, OXYGEN-EVOLVING ENHANCER PROTEIN 2, photosystem II subunit P-1, PHOTOSYSTEM II SUBUNIT P	-2.1619	0.0338949	97.5418	113.131	0.370602	Chloroplast
Pp1s64_202V6		peptidyl-prolyl cis-trans fkbp-type	AT4G26555			-0.888011	0.0338949	13.0788	15.9904	0.300904	Chloroplast
Pp1s64_210V6		contains ESTs AU057282(S21302),AU057281(S21302) similar to Arabidopsis thaliana chromosome 3, At3g59780 unknown protein [Oryza sativa (japonica cultivar-group)]				-3.03181	0.0338949	31.7935	45.5198	0.0177274	Chloroplast
Pp1s65_130V6						-0.845044	0.157299	58.6755	52.1522	0.484609	Chloroplast
Pp1s65_267V6		nadp-dependent malate dehydrogenase	AT5G58330			-0.338954	0.0770999	4.38562	17.8086	0.000175663	Chloroplast
Pp1s66_107V6						-2.90739	0.0338949	21.2881	27.019	0.143217	Chloroplast
Pp1s66_139V6		methionyl-trna synthetase	AT3G55400	OVA1	OVULE ABORTION 1	0.0309986	0.4795	15.8119	26.9902	0.0006374	Chloroplast
Pp1s66_172V6		glutathione s-transferase	AT2G30870	ATGSTF10, ATGSTF4, ERD13, GSTF10	ARABIDOPSIS THALIANA GLUTATHIONE S-TRANSFERASE PHI 10, EARLY DEHYDRATION-INDUCED 13, glutathione S-transferase PHI 10	-7.16067	0.0338949	4216.63	2491.52	0.0214167	Chloroplast
Pp1s66_233V6		pore protein of 24 kd	AT5G42960		unknown protein; involved in ion transport	-2.68214	0.0338949	15.9968	25.3806	0.0051498	Chloroplast,mitochondrion
Pp1s66_287V6		magnesium chelatase atpase subunit d	AT1G08520	ALB-1V, ALB1, CHLD, PDE166, V157	ALBINA 1, PIGMENT DEFECTIVE EMBRYO 166	-1.01664	0.0338949	8.31074	31.8393	0.000175663	Chloroplast
Pp1s68_123V6	ABCI8	assembly atpase	AT3G10670	ABCI6, ATNAP7, NAP7	ATP-binding cassette I6, non-intrinsic ABC protein 7	0.502697	0.0338949	11.6725	37.1127	0.000175663	Chloroplast
Pp1s68_222V6		F22D16.9; tetratricopeptide repeat (TPR)-containing protein [Arabidopsis thaliana]	AT1G02910	LPA1	LOW PSII ACCUMULATION1	-3.56045	0.0338949	11.0311	11.859	0.698922	Chloroplast
Pp1s69_133V6		saposin-like type region 1 family protein	AT5G08720			-2.94178	0.0338949			NA	Chloroplast
Pp1s69_146V6		T10O24.12; leucine-rich repeat family protein [Arabidopsis thaliana]	AT1G10510	emb2004	embryo defective 2004	-2.05035	0.0338949	19.9864	20.1354	0.99074	Chloroplast
Pp1s69_154V6		acyl carrier protein	AT4G25050	ACP4	acyl carrier protein 4	3.10141	0.0338949	610.701	562.862	0.633906	Chloroplast
Pp1s7_15V6		dead deah box helicase family expressed	AT5G26742	AtRH3, emb1138, RH3	embryo defective 1138	-0.569902	0.723674	12.3998	16.0125	0.115136	Chloroplast
Pp1s7_222V6		alanyl-trna synthetase	AT5G22800	EMB1030, EMB263, EMB86	EMBRYO DEFECTIVE 1030, EMBRYO DEFECTIVE 263, EMBRYO DEFECTIVE 86	-0.945509	0.0338949			NA	Chloroplast
Pp1s7_250V6		lysm domain protein				-3.65696	0.0338949	25.3892	22.1113	0.491425	unknown
Pp1s7_458V6		tpr repeat-containing protein				-2.18555	0.0338949	18.8185	20.9048	0.538933	unknown
Pp1s7_56V6		dead box atp-dependent rna	AT5G26742	AtRH3, emb1138, RH3	embryo defective 1138	-0.129242	0.288844			NA	Chloroplast
Pp1s70_257V6		valyl-trna synthetase	AT5G16715	EMB2247	embryo defective 2247	-0.709198	0.0338949	7.4086	12.5013	0.000489418	Chloroplast
Pp1s71_187V6		oas-tl4 cysteine synthase	AT2G43750	ACS1, ATCS-B, CPACS1, OASB	ARABIDOPSIS CYSTEINE SYNTHASE 1, ARABIDOPSIS THALIANA CYSTEIN SYNTHASE-B, CHLOROPLAST O-ACETYLSERINE SULFHYDRYLASE 1, O-acetylserine (thiol) lyase B	-0.0122177	0.723674			NA	Chloroplast
Pp1s71_244V6		hydrolase	AT1G56500	SOQ1	suppressor of quenching 1	-2.38561	0.0338949	25.7926	19.3626	0.154272	Chloroplast
Pp1s71_283V6		nad-dependent epimerase dehydratase	AT1G09340	CRB, CSP41B, HIP1.3	chloroplast RNA binding, CHLOROPLAST STEM-LOOP BINDING PROTEIN OF 41 KDA, heteroglycan-interacting protein 1.3	-1.02408	0.0338949	208.537	141.427	0.0154634	Chloroplast
Pp1s72_197V6		toc34-2 protein	AT5G05000	ATTOC34, OEP34, TOC34	ARABIDOPSIS THALIANA TRANSLOCON AT THE OUTER ENVELOPE MEMBRANE OF CHLOROPLASTS 34, translocon at the outer envelope membrane of chloroplasts 34	-2.02578	0.0338949	20.9345	39.3375	0.000175663	Chloroplast
Pp1s72_25V6		plastid transketolase	AT3G60750	AtTKL1, TKL1	transketolase 1	-0.12229	1	136.958	154.685	0.472135	Chloroplast
Pp1s72_281V6		T29A15.190; rhodanese-like domain-containing protein [Arabidopsis thaliana]				-2.74077	0.0338949	4.72468	19.4008	0.000175663	Chloroplast
Pp1s72_282V6		peptidase m16c associated domain protein	AT3G19170	ATPREP1, ATZNMP, PREP1	presequence protease 1	0.258848	0.0338949	44.0707	50.2422	0.426028	Chloroplast
Pp1s72_301V6	HPL	allene oxide synthase				-2.08043	0.0338949	57.1369	64.9023	0.427054	Chloroplast
Pp1s73_31V6		thylakoid lumenalkdachloroplast precursor				-0.564311	0.4795	54.161	46.4426	0.346202	Chloroplast
Pp1s74_243V6		elongation factor ts	AT4G29060	emb2726	embryo defective 2726	-0.961973	0.0338949			NA	Chloroplast
Pp1s75_141V6		oxygen-evolving enhancer protein chloroplast	AT1G06680	OE23, OEE2, PSBP-1, PSII-P	OXYGEN EVOLVING COMPLEX SUBUNIT 23 KDA, OXYGEN-EVOLVING ENHANCER PROTEIN 2, photosystem II subunit P-1, PHOTOSYSTEM II SUBUNIT P	-1.85976	0.0338949	848.425	840.419	0.961973	Chloroplast
Pp1s75_233V6						-3.90818	0.0338949	99.9755	73.4305	0.0438972	Chloroplast
Pp1s75_253V6		tetrahydrofolate dehydrogenase cyclohydrolase	AT4G00620	EMB3127	EMBRYO DEFECTIVE 3127	-1.2278	0.0338949	13.9183	23.2585	0.000782514	Chloroplast
Pp1s75_41V6		leucyl-trna synthetase	AT4G04350	EMB2369	EMBRYO DEFECTIVE 2369	-0.346093	0.0770999	6.20444	11.6419	0.000175663	Chloroplast
Pp1s76_196V6		chlorophyll a b binding	AT2G34420	LHB1B2, LHCB1.5	photosystem II light harvesting complex gene B1B2, PHOTOSYSTEM II LIGHT HARVESTING COMPLEX GENE 1.5	-3.84525	0.0338949	2688.89	1617.35	0.0106027	Chloroplast
Pp1s76_199V6		50s ribosomal protein l10	AT5G13510	EMB3136	EMBRYO DEFECTIVE 3136	-0.00205359	0.4795	25.2478	35.6486	0.0378795	Chloroplast
Pp1s76_97V6		enolase	AT1G74030	ENO1	enolase 1	0.347309	0.157299			NA	Chloroplast
Pp1s77_2V6		unknown [Picea sitchensis]				-3.56584	0.0338949	3.20881	1.87166	0.01928	unknown
Pp1s78_211V6		phosphoserine aminotransferase	AT2G17630	PSAT2	phosphoserine aminotransferase 2	-0.763396	0.0338949	16.8002	38.3442	0.000175663	Chloroplast
Pp1s79_110V6		malate dehydrogenase	AT3G47520	MDH, pNAD-MDH	malate dehydrogenase, plastidic NAD-dependent malate dehydrogenase	-0.408691	0.0338949	119.397	80.5179	0.00903775	Chloroplast
Pp1s79_140V6		glutamate synthase	AT5G53460	GLT1	NADH-dependent glutamate synthase 1	-2.02961	0.0338949	35.237	28.1906	0.167152	Chloroplast
Pp1s79_167V6		beta-hydroxyacyl-acp dehydratase	AT5G10160			-2.20718	0.0338949	45.5537	59.5007	0.0958193	Chloroplast
Pp1s79_92V6		peptidase s1 and chymotrypsin hap:pdz dhr glgf	AT4G17600	LIL3:1		-2.35232	0.0338949			NA	Chloroplast
Pp1s79_93V6		FCAALL.30; lil3 protein [Arabidopsis thaliana]	AT4G17600	LIL3:1		-3.05978	0.0338949	16.0977	15.7467	0.908895	Chloroplast
Pp1s8_140V6		serine endopeptidase	AT5G40200	DEG9, DegP9	degradation of periplasmic proteins 9, DegP protease 9	-0.183194	1	6.96691	11.9286	0.00288533	Chloroplast
Pp1s8_193V6		thioredoxin x	AT1G50320	ATHX, ATHP	thioredoxin X	1.68986	0.0338949	42.6855	24.0183	0.000175663	Chloroplast
Pp1s8_282V6		aldo keto reductase	AT2G27680			-1.84004	0.0338949	12.6407	19.3667	0.00998086	Chloroplast
Pp1s8_70V6		carbohydrate-binding module family 45 protein	AT1G10760	GWD, GWD1, SEX1, SOP, SOP1	STARCH EXCESS 1	-0.384912	0.288844	39.9729	127.014	0.000175663	Chloroplast
Pp1s81_230V6		-bisphosphoglycerate-dependent phosphoglycerate mutase	AT1G22170			-0.627523	0.0338949	11.7666	18.3487	0.00718364	Chloroplast
Pp1s81_260V6		y4320_arath ame: full=uncharacterized protein chloroplastic flags: precursor	AT4G13200			-0.741569	0.288844	81.0907	45.3828	0.000175663	Chloroplast
Pp1s81_54V6		mitochondrial processing peptidase	AT3G02090	MPPBETA		0.430416	0.4795	229.593	218.732	0.818019	Chloroplast
Pp1s83_99V6		plastid-lipid-associated protein 2	AT4G04020	FIB, PGL35	fibrillin, plastoglobulin 35	-1.35432	0.0338949	98.8531	89.9851	0.577136	Chloroplast
Pp1s85_113V6		thylakoid lumenal	AT1G12250			-2.19096	0.0338949	99.138	96.0568	0.85285	Chloroplast
Pp1s85_19V6		hydrolase	AT1G56500	SOQ1	suppressor of quenching 1	-0.0662411	0.723674	7.69495	8.11973	0.80461	Chloroplast
Pp1s85_96V6		inositol monophosphatase	AT1G31190	IMPL1	myo-inositol monophosphatase like 1	0.527357	0.0338949			NA	Chloroplast
Pp1s86_156V6		glyceraldehyde-3-phosphate dehydrogenase	AT1G12900	GAPA-2	glyceraldehyde 3-phosphate dehydrogenase A subunit 2	-0.443567	0.4795	506.777	420.297	0.286268	Chloroplast
Pp1s87_117V6		phosphoglycerate dehydrogenase	AT4G34200	EDA9, PGDH1	embryo sac development arrest 9, phosphoglycerate dehydrogenase 1	-1.07801	0.288844	26.9107	6.53684	0.000175663	Chloroplast
Pp1s88_182V6		chloroplast photosystem ii reaction center protein	AT4G15510	PPD1	PsbP-Domain Protein1	-2.12143	0.0338949	12.4131	17.195	0.0455159	Chloroplast
Pp1s88_62V6		aspartate kinase-homoserine dehydrogenase	AT4G19710	AK-HSDH, AK-HSDH II	ASPARTATE KINASE-HOMOSERINE DEHYDROGENASE, aspartate kinase-homoserine dehydrogenase ii	-0.422671	0.0338949	7.80288	15.5592	0.000175663	Chloroplast
Pp1s89_87V6						-3.17088	0.0338949	16.697	22.1204	0.0910808	Chloroplast
Pp1s9_141V6		preprotein subunit	AT4G01800	AGY1, AtcpSecA, SECA1	Albino or Glassy Yellow 1, Arabidopsis thaliana chloroplast SecA	0.0552435	0.723674	12.6976	13.6791	0.661893	Chloroplast
Pp1s9_238V6		MFH8.11; FtsH protease, putative [Arabidopsis thaliana]	AT5G53170	FTSH11	FTSH protease 11	-3.24314	0.0338949	15.2836	19.4164	0.177506	Chloroplast
Pp1s9_406V6		F9L1.8; oxidoreductase NAD-binding domain-containing protein [Arabidopsis thaliana]	NA			-0.199266	0.4795	20.7426	38.4882	0.000175663	Chloroplast
Pp1s90_139V6		methionyl aminopeptidase-like protein	AT4G37040	MAP1D	methionine aminopeptidase 1D	-1.7481	0.0338949	20.0917	20.0647	0.993793	Chloroplast
Pp1s90_50V6		peptidyl-prolyl cis-trans cyclophilin type	AT3G01480	ATCYP38, CYP38	ARABIDOPSIS CYCLOPHILIN 38, cyclophilin 38	-1.73987	0.0338949	36.4616	50.3179	0.0350108	Chloroplast
Pp1s91_16V6		zeaxanthin epoxidase	AT5G67030	ABA1, ATABA1, ATZEP, IBS3, LOS6, NPQ2, ZEP	ABA DEFICIENT 1, ARABIDOPSIS THALIANA ABA DEFICIENT 1, ARABIDOPSIS THALIANA ZEAXANTHIN EPOXIDASE, IMPAIRED IN BABA-INDUCED STERILITY 3, LOW EXPRESSION OF OSMOTIC STRESS-RESPONSIVE GENES 6, NON-PHOTOCHEMICAL QUENCHING 2, ZEAXANTHIN EPOXIDASE	-2.11655	0.0338949	6.52088	12.6261	0.000175663	Chloroplast
Pp1s91_247V6		mitochondrial nad-dependent malate dehydrogenase	AT1G53240	mMDH1	mitochondrial malate dehydrogenase 1	1.01189	0.0338949	114.496	110.193	0.828902	Chloroplast
Pp1s91_60V6		ribonucleoprotein a	AT3G53460	CP29	chloroplast RNA-binding protein 29	-0.281455	0.157299	31.8968	45.9235	0.0180165	Chloroplast
Pp1s91_92V6		precursor of carboxylase t-protein glycine decarboxylase complex	AT1G11860			1.29235	0.157299	201.754	211.041	0.834336	Chloroplast
Pp1s93_161V6			AT4G39970			0.744013	0.0338949	20.3244	17.8916	0.448275	Chloroplast
Pp1s93_165V6			AT2G22360	DJA6	DNA J protein A6	-2.07824	0.0338949	15.6203	18.5929	0.340032	Chloroplast
Pp1s93_26V6		tetratricopeptide repeat domain protein	NA			-2.30601	0.0338949	17.7921	19.3984	0.643858	unknown
Pp1s94_133V6		Putative protein At4g01050 [Arabidopsis thaliana]	NA			-2.41315	0.0338949	12.637	18.392	0.0246917	Chloroplast
Pp1s95_45V6		peroxiredoxin q	AT3G26060	ATPRX Q, PRXQ	peroxiredoxin Q	-0.391254	0.157299	63.0441	63.9597	0.933835	Chloroplast
Pp1s97_166V6		methionine sulfoxide reductase type	AT5G07470	ATMSRA3, PMSR3	ARABIDOPSIS THALIANA METHIONINE SULFOXIDE REDUCTASE 3, peptidemethionine sulfoxide reductase 3	0.241119	0.288844	74.9127	41.8989	0.000335712	Chloroplast
Pp1s98_132V6		mtlpd2 (lipoamide dehydrogenase 2) atp binding dihydrolipoyl dehydrogenase	AT1G48030	mtLPD1	mitochondrial lipoamide dehydrogenase 1	0.604817	0.0770999	140.25	102.792	0.0456865	mitochondrial respiratory chain complex I (GO:0005747)
Pp1s99_201V6		amino acid binding	AT5G04740	ACR12	ACT domain repeats 12	1.03684	0.0338949	100.543	124.929	0.159557	Chloroplast
Pp1s99_95V6	LHCSR2	lhcsr2 gene for putative putative chlorophyll a-b binding protein LHCSR2	AT3G08940	LHCB4.2	light harvesting complex photosystem II	-0.208997	0.4795	152.926	224.867	0.0142731	Chloroplast

## Sheet: localization of SWATH proteins
Supplementary Table 2. Overview of the protein SWATH quantification
Subcellular localization of quantified proteins
Subcellular compartment	Number of identified proteins	%
Chloroplast (95,2 %)	479	95.2286
Mitochondrion (1,4%)	7	1.39165
nucleus,mitochondrion, cytosol,cytoplasm (1,2%)	6	1.19284
membrane (0,6%)	3	0.596421
unknown (1,6%)	8	1.59046
	503	100

## Sheet: chloroplast proteins
Supplementary Table 2. Overview of the protein SWATH quantification
List of quantified chloroplast proteins
Gene ID - CosMoss gene acession
Cosmoss gene name - gene name in CosMoss database
Cosmoss description - description of protein from CosMoss database
Homologue ID (TAIR) - TAIR accession
Homologue gene name - gene name in TAIR database
Homologue description - description of protein from TAIR database
log 1.4 - fold change logarithm to the base 1.4; "-" indicates decrease in abundance in protoplasts compared to protonema
SWATH p-value - p-value for SWATH quantification results from Mann-Whitney-Wilcoxon test
Expression, FPKM - the transcription level of the identified proteins
									Expression, FPKM
GeneID	Cosmoss gene name	Cosmoss description	Homologue ID (TAIR)	Homologue gene name	Homolog description	log1.4	Protein fold change	SWATH pv-value	Protoplast	Protonema	Localization
PhpapaCp012	PSBB	photosystem II P680 chlorophyll A apoprotein	ATCG00680	PSBB	photosystem II reaction center protein B	-5.43628	6.22864	0.0338949			Chloroplast
PhpapaCp013	CLPP	ATP-dependent protease proteolytic subunit	ATCG00670	CLPP1, PCLPP	CASEINOLYTIC PROTEASE P 1, plastid-encoded CLP P	2.2284	2.11657	0.0338949			Chloroplast
PhpapaCp020	PSBE	cytochrome b559 alpha subunit	ATCG00580	PSBE	photosystem II reaction center protein E	-2.73792	2.51239	0.0338949			Chloroplast
PhpapaCp026	PETA	apocytochrome f precursor	ATCG00540	PETA	photosynthetic electron transfer A	-3.48289	3.22811	0.0338949			Chloroplast
PhpapaCp030	ACCD	acetyl-CoA carboxylase beta subunit	ATCG00500	ACCD	acetyl-CoA carboxylase carboxyl transferase subunit beta	-3.76826	3.55344	0.0338949			Chloroplast
PhpapaCp031	RBCL	RuBisCO large subunit	ATCG00490	RBCL		0.119619	1.04107	0.723674			Chloroplast
PhpapaCp032	ATPB	ATPase beta chain	ATCG00480	ATPB, PB	ATP synthase subunit beta	-2.00803	1.9653	0.0338949			Chloroplast
PhpapaCp033	ATPE	ATP synthase epsilon chain				1.30726	1.55248	0.0770999			Chloroplast
PhpapaCp035	NDHK	NADH dehydrogenase 27 kDa subunit	ATCG00430	PSBG	photosystem II reaction center protein G	-3.51388	3.26194	0.0338949			Chloroplast
PhpapaCp036	NDHJ	NADH dehydrogenase 30 kDa subunit	ATCG00420	NDHJ	NADH dehydrogenase subunit J	-3.6553	3.42091	0.0338949			Chloroplast
PhpapaCp039	PSAA	PSI P700 apoprotein A1	ATCG00350	PSAA		-9.8149	27.1789	0.0338949			Chloroplast
PhpapaCp040	PSAB	PSI P700 apoprotein A2	ATCG00340	PSAB		-10.6813	36.378	0.0338949			Chloroplast
PhpapaCp043	PSBC	PSII 43 kDa protein	ATCG00280	PSBC	photosystem II reaction center protein C	-7.74407	13.5402	0.0338949			Chloroplast
PhpapaCp044	PSBD	PSII D2-protein	ATCG00270	PSBD	photosystem II reaction center protein D	-7.27874	11.5778	0.0338949			Chloroplast
PhpapaCp046	PSBA	PSII D1-protein	ATCG00020	PSBA	photosystem II reaction center protein A	-5.64896	6.6907	0.0338949			Chloroplast
PhpapaCp048	CHLB	light-independent protochlorophyllide reductase subunit B				-0.909287	1.35791	0.0338949			Chloroplast
PhpapaCp053	ATPA	ATP synthase CF1 alpha chain	ATCG00120	ATPA	ATP synthase subunit alpha	-2.48471	2.3072	0.0338949			Chloroplast
PhpapaCp054	ATPF	ATPase subunit I	ATCG00130	ATPF		-1.58774	1.70614	0.0338949			Chloroplast
PhpapaCp063	INFA	translation initiation factor 1	AT4G11175			0.501451	1.18379	0.157299			Chloroplast
PhpapaCp064	RPS8	30S ribosomal protein S8	ATCG00770	RPS8	ribosomal protein S8	-1.76498	1.81098	0.157299			Chloroplast
PhpapaCp065	RPL14	50S ribosomal protein L14	ATCG00780	RPL14	ribosomal protein L14	0.917793	1.36181	0.157299			Chloroplast
PhpapaCp076	PSAC	photosystem I iron-sulfur center	ATCG01060	PSAC		-2.64394	2.43419	0.0338949			Chloroplast
PhpapaCp079	NDHI	NADH dehydrogenase 18 kDa subunit	ATCG01090	NDHI		-2.52464	2.33841	0.0338949			Chloroplast
PhpapaCp081	NDHH	NADH dehydrogenase 49 kDa subunit	ATCG01110	NDHH	NAD(P)H dehydrogenase subunit H	-4.63947	4.76384	0.0338949			Chloroplast
PhpapaCp085	CHLL	light-independent protochlorophyllide reductase iron-sulfer ATP-binding protein				0.888215	1.34832	0.0338949			Chloroplast
Pp1s1_230V6		peroxiredoxin-like protein	AT3G52960			-0.513164	1.18847	0.4795	17.8792	22.1033	Chloroplast
Pp1s1_295V6		nad-dependent epimerase dehydratase				0.403867	1.14556	0.288844	46.8193	52.4357	Chloroplast
Pp1s1_461V6		oxygen-evolving enhancer protein 3-1	AT4G21280	PSBQ, PSBQ-1, PSBQA	PHOTOSYSTEM II SUBUNIT Q, PHOTOSYSTEM II SUBUNIT Q-1, photosystem II subunit QA	0.866462	1.33849	0.0770999	607.407	535.631	Chloroplast
Pp1s1_515V6		tyrosyl-trna synthetase	AT3G02660	EMB2768, FAC31	EMBRYO DEFECTIVE 2768, EMBRYONIC FACTOR 31	-0.463799	1.16889	0.0338949	11.9919	19.3438	Chloroplast
Pp1s1_534V6		oep37 ion channel	AT2G43950	OEP37	CHLOROPLAST OUTER ENVELOPE PROTEIN 37. Constitutes a peptide sensitive ion channel in chloroplast outer membranes	-2.99712	2.74134	0.0338949	37.3054	52.4339	Chloroplast
Pp1s1_636V6		pyridoxamine 5-phosphate oxidase-fmn-binding	AT3G03890			-0.630184	1.2362	0.157299	29.8212	35.5032	Chloroplast
Pp1s1_765V6		unknown [Picea sitchensis]	AT5G02160			-2.08187	2.01474	0.157299	699.304	235.464	Chloroplast
Pp1s10_194V6		cysteine subfamily	AT1G08490	ATCPNIFS, ATNFS2, ATSUFS, CPNIFS, SUFS	chloroplastic NIFS-like cysteine desulfurase	-0.379217	1.13609	0.288844	30.2122	33.1137	Chloroplast
Pp1s10_393V6		atp synthase delta chain				0.90591	1.35637	0.0338949	254.929	255.012	Chloroplast
Pp1s10_47V6		T4C21.220; expressed protein [Arabidopsis thaliana]	AT3G60810			-1.86369	1.87214	0.0338949	59.8793	47.6503	Chloroplast
Pp1s101_184V6		n-acetyl-gamma-glutamyl-phosphate reductase	AT2G19940			-0.15566	1.05377	0.288844	90.6667	106.001	Chloroplast
Pp1s101_240V6		nad dependent epimerase dehydratase family protein	AT1G32220			-1.34769	1.57375	0.0338949	17.0626	19.9205	Chloroplast
Pp1s101_241V6		fad-dependent pyridine nucleotide-disulphide oxidoreductase	AT5G08740	NDC1	NAD(P)H dehydrogenase C1	-1.17599	1.48541	0.0770999	12.147	16.214	Chloroplast
Pp1s102_181V6		ferredoxin-thioredoxin variable chain				0.966245	1.38419	0.0338949	38.4638	21.9169	Chloroplast
Pp1s103_66V6		atp synthase b chain				2.26654	2.1439	0.157299	239.362	233.922	Chloroplast
Pp1s104_98V6		F7D8.28; expressed protein [Arabidopsis thaliana]	AT2G21960			-4.01546	3.86163	0.0338949	7.80128	12.2399	Chloroplast
Pp1s109_90V6						-2.4508	2.28103	0.0338949	28.6073	27.4012	Chloroplast
Pp1s11_340V6		Plastoglobulin 1, chloroplast precursor [Pisum sativum]				-2.50945	2.32649	0.0338949	16.0346	14.6035	Chloroplast
Pp1s11_357V6		phosphoglycerate dehydrogenase	AT4G34200	EDA9, PGDH1	embryo sac development arrest 9, phosphoglycerate dehydrogenase 1	-0.845425	1.32905	0.157299	82.3381	61.0629	Chloroplast
Pp1s114_123V6		uroporphyrinogen decarboxylase	AT2G40490	HEME2		-1.44458	1.6259	0.0338949	87.8852	108.176	Chloroplast
Pp1s114_138V6		ribonucleoprotein a	AT3G53460	CP29	chloroplast RNA-binding protein 29	-0.292886	1.10357	0.0338949	95.6867	111.873	Chloroplast
Pp1s114_157V6		threonine synthase	AT4G29840	MTO2, TS	METHIONINE OVER-ACCUMULATOR 2, THREONINE SYNTHASE	-0.438322	1.15891	0.723674	32.2331	37.8487	Chloroplast
Pp1s114_95V6		rubisco subunit binding-protein alpha subunit	AT2G28000	CH-CPN60A, CPN60A, Cpn60alpha1, SLP	CHLOROPLAST CHAPERONIN 60ALPHA, chaperonin-60alpha, chaperonin-60alpha1, SCHLEPPERLESS	0.153541	1.05302	0.4795	21.4189	34.237	Chloroplast
Pp1s115_12V6		similar to glutathione-S-transferase [Cyanidioschyzon merolae]	AT1G75270	DHAR2	dehydroascorbate reductase 2	0.440658	1.15982	0.288844	15.3709	17.9312	Chloroplast
Pp1s115_193V6		cytochrome p450	AT4G15110	CYP97B3	cytochrome P450, family 97, subfamily B, polypeptide 3	-0.661254	1.24919	0.0338949	14.2813	21.5333	Chloroplast
Pp1s116_33V6		F8A12.12; expressed protein [Arabidopsis thaliana]	AT1G50900	GDC1, LTD	Grana Deficient Chloroplast 1, LHCP translocation defect	3.38029	3.11856	0.288844	134.068	125.213	Chloroplast
Pp1s116_53V6		porphobilinogen deaminase	AT5G08280	HEMC, RUG1	hydroxymethylbilane synthase, RUGOSA 1	0.883356	1.34612	0.0338949	31.9003	66.2381	Chloroplast
Pp1s118_166V6		aaa-metalloprotease chloroplast precursor	AT1G06430	FTSH8	FTSH protease 8	-3.0325	2.77417	0.0338949	49.7251	54.4006	Chloroplast
Pp1s119_57V6		abc transporter related	AT5G19410	ABCG23	ATP-binding cassette G23	-1.52047	1.66795	0.0338949	39.7875	46.7965	Chloroplast
Pp1s12_371V6		coproporphyrinogen iii oxidase chloroplast precursor	AT1G03475	ATCPO-I, HEMF1, LIN2	LESION INITIATION 2	0.327533	1.11651	0.4795	21.2891	36.125	Chloroplast
Pp1s12_401V6		dehydroascorbate reductase	AT5G16710	DHAR3	dehydroascorbate reductase 1	1.77798	1.81891	0.0338949	486.233	276.022	Chloroplast
Pp1s12_40V6		3-isopropylmalate dehydrogenase	AT5G14200	ATIMD1, IMD1	ARABIDOPSIS ISOPROPYLMALATE DEHYDROGENASE 1, isopropylmalate dehydrogenase 1	0.997259	1.39871	0.0338949	45.3764	52.374	Chloroplast
Pp1s120_164V6		transketolase 1	AT3G60750	AtTKL1, TKL1	transketolase 1	0.790805	1.30484	0.288844	84.6317	72.7671	Chloroplast
Pp1s120_21V6		F23N19.15; expressed protein [Arabidopsis thaliana]	AT1G62780			0.947504	1.37549	0.0338949	32.8398	42.8561	Chloroplast
Pp1s122_165V6		dna a subunit	AT3G10690	GYRA	DNA GYRASE A	-2.01093	1.96722	0.0338949	6.55285	11.7235	Chloroplast
Pp1s123_144V6		dihydroxy-acid dehydratase	AT3G23940			0.217779	1.07603	1	60.46	51.7744	Chloroplast
Pp1s123_43V6		T32A16.60; expressed protein [Arabidopsis thaliana]	AT4G23890	CRR31, NdhS	CHLORORESPIRATORY REDUCTION 31, NADH dehydrogenase-like complex S	-2.45586	2.28491	0.0338949	43.4725	35.7958	Chloroplast
Pp1s123_97V6		T22H22.19; thylakoid lumen 18.3 kDa protein [Arabidopsis thaliana]	AT1G54780	AtTLP18.3, TLP18.3	thylakoid lumen protein 18.3	-2.64177	2.43241	0.0338949	92.836	81.8899	Chloroplast
Pp1s125_47V6		coenzyme f420 hydrogenase dehydrogenase beta subunit-like	AT1G04620	HCAR	7-hydroxymethyl chlorophyll a (HMChl) reductase	-1.23062	1.51296	0.0338949	15.9606	15.6818	Chloroplast
Pp1s125_61V6		photosystem ii oxygen evolving complex protein	AT3G05410			-2.52151	2.33595	0.0338949	14.4184	15.7729	Chloroplast
Pp1s126_81V6		nad-dependent epimerase dehydratase	AT5G02240			-0.204999	1.07141	0.723674	69.3396	95.1498	Chloroplast
Pp1s127_105V6		T27F4.17; pfkB-type carbohydrate kinase family protein [EC:2.7.1.4] [KO:K00847] [Arabidopsis thaliana]	AT1G66430			-0.826424	1.32058	0.288844	92.0582	96.4162	Chloroplast
Pp1s13_127V6		glutathione reductase	AT3G54660	ATGR2, EMB2360, GR	glutathione reductase	-0.538791	1.19876	0.0770999	41.5576	48.1324	Chloroplast
Pp1s13_200V6		chlorophyll a b binding	AT2G34430	LHB1B1, LHCB1.4	light-harvesting chlorophyll-protein complex II subunit B1, LIGHT-HARVESTING CHLOROPHYLL-PROTEIN COMPLEX II SUBUNIT B1	-2.69634	2.47748	0.0338949	2962.53	2790.17	Chloroplast
Pp1s13_231V6						-2.05959	1.99969	0.0338949	106.06	47.4289	Chloroplast
Pp1s13_387V6		pii protein	AT4G01900	GLB1, PII	GLNB1 homolog	-0.262855	1.09247	0.4795	39.2153	43.6115	Chloroplast
Pp1s13_392V6		chloroplast inner envelope	AT3G63410	APG1, E37, IEP37, VTE3	ALBINO OR PALE GREEN MUTANT 1, INNER ENVELOPE PROTEIN 37, VITAMIN E DEFECTIVE 3	-3.75497	3.53758	0.0338949	65.9906	85.3676	Chloroplast
Pp1s13_430V6		F14G6.5; oxygen-evolving complex-related [Arabidopsis thaliana]				-2.65434	2.44272	0.0338949	34.788	36.7113	Chloroplast
Pp1s130_293V6		peptide chain release factor 1	AT3G62910	APG3, AtcpRF1, cpRF1	ALBINO AND PALE GREEN, Arabidopsis thaliana chloroplast RF1, chloroplast ribosome release factor 1	-0.284322	1.10039	0.4795	10.1609	17.1185	Chloroplast
Pp1s131_104V6		pore protein of 24 kd	AT5G42960		unknown protein; involved in ion transport	-2.97761	2.7234	0.0338949	255.852	63.5165	Chloroplast,mitochondrion
Pp1s131_184V6		F21B7.21; photosystem II family protein [KO:K02724] [Arabidopsis thaliana]	AT1G03600	PSB27	Photosystem II repair protein	-1.67827	1.75891	0.0338949	163.943	156.97	Chloroplast
Pp1s131_4V6		uracil phosphoribosyltransferase	AT3G53920	SIG3, SIGC	SIGMA FACTOR 3, RNApolymerase sigma-subunit C	0.299441	1.106	0.157299	57.789	57.3532	Chloroplast
Pp1s132_175V6		phosphoribulokinase precursor	AT1G32060	PRK	phosphoribulokinase	1.63068	1.73096	0.0338949	237.105	140.074	Chloroplast
Pp1s132_186V6		chloroplast-localized ptr -binding protein1	AT2G20890	PSB29, THF1	photosystem II reaction center PSB29 protein, THYLAKOID FORMATION1	-0.831653	1.3229	0.0770999	67.7166	38.7097	Chloroplast
Pp1s133_65V6		pap fibrillin family protein				-1.94708	1.92541	0.0338949	8.48424	13.7914	Chloroplast
Pp1s134_68V6		ac034107_6ests gb	AT1G18060			-4.18779	4.09217	0.0338949	36.5924	26.113	Chloroplast
Pp1s135_79V6		oxygen-evolving enhancer protein chloroplast	AT1G06680	OE23, OEE2, PSBP-1, PSII-P	OXYGEN EVOLVING COMPLEX SUBUNIT 23 KDA, OXYGEN-EVOLVING ENHANCER PROTEIN 2, photosystem II subunit P-1, PHOTOSYSTEM II SUBUNIT P	-2.33316	2.1925	0.0338949	276.443	314.199	Chloroplast
Pp1s136_198V6		glucose-6-phosphate 1-	AT1G09420	G6PD4	glucose-6-phosphate dehydrogenase 4	0.487778	1.17836	0.4795	14.8092	25.9396	Chloroplast
Pp1s136_41V6		family protein	AT5G18660	PCB2	PALE-GREEN AND CHLOROPHYLL B REDUCED 2	-1.72163	1.78475	0.0338949	10.4867	28.0791	Chloroplast
Pp1s137_140V6		5-enolpyruvylshikimate-3-phosphate synthase	AT2G45300			1.87719	1.88066	0.0338949	44.4856	32.9478	Chloroplast
Pp1s137_165V6		50s ribosomal protein l1	AT3G63490	EMB3126, PRPL1	EMBRYO DEFECTIVE 3126, plastid ribosomal protein L1	-0.323799	1.11511	0.4795	51.8981	53.9475	Chloroplast
Pp1s137_78V6			AT2G47450	CAO, CPSRP43	CHAOS, CHLOROPLAST SIGNAL RECOGNITION PARTICLE 43	0.323753	1.11509	0.0770999	13.0274	32.8209	Chloroplast
Pp1s137_86V6		atp synthase delta chain				0.311671	1.11056	0.157299	53.4064	52.0265	Chloroplast
Pp1s139_3V6		glutamyl-trna synthetase	AT5G64050	ATERS, ERS, OVA3	glutamate tRNA synthetase, OVULE ABORTION 3	-0.150111	1.05181	0.4795	19.1334	43.4193	Chloroplast
Pp1s14_298V6		ru large subunit-binding protein subunit beta	AT3G13470	Cpn60beta2	chaperonin-60beta2	0.170965	1.05921	0.4795	62.0064	78.8043	Chloroplast
Pp1s14_40V6		T8I13.23; expressed protein [Arabidopsis thaliana]	AT2G47390			-0.567154	1.21026	0.0770999	5.64016	7.42746	Chloroplast
Pp1s140_7V6		MYJ24.5; expressed protein [Arabidopsis thaliana]				-0.139278	1.04798	0.288844	13.1925	17.7988	Chloroplast
Pp1s141_8V6		rhodanese-like family protein	AT2G42220			-1.61192	1.72007	0.0338949	323.746	282.425	Chloroplast
Pp1s143_175V6		peptidylprolyl isomerase fkbp-type	AT2G43560			-1.31879	1.55852	0.0338949	83.4153	63.9794	Chloroplast
Pp1s144_126V6		Dynactin, 150 kDa isoform (150 kDa dynein-associated polypeptide) (DP-150) (DAP-150) (p150-glued) [Neurospora crassa]				1.29215	1.54461	0.0338949	26.6859	32.9747	Chloroplast
Pp1s144_58V6		methionyl-trna formyltransferase	AT1G66520	pde194	pigment defective 194	-0.198419	1.06904	0.4795	15.43	17.2646	Chloroplast
Pp1s145_122V6		MKP11.2; expressed protein [Arabidopsis thaliana]	AT5G17170	ENH1	enhancer of sos3-1	-4.99762	5.37393	0.0338949	73.3189	53.8887	Chloroplast
Pp1s146_112V6		protochlorophyllide reductase b	AT1G03630	POR C, PORC	protochlorophyllide oxidoreductase C	-1.4748	1.64252	0.0338949	119.442	154.296	Chloroplast
Pp1s146_98V6		acetylglutamate kinase	AT3G57560	NAGK	N-acetyl-l-glutamate kinase	-0.0339764	1.0115	0.288844	24.5752	32.9031	Chloroplast
Pp1s149_289V6		-like atpase	AT2G33210	HSP60-2	heat shock protein 60-2	0.891406	1.34977	0.0338949	92.7115	84.3726	Chloroplast
Pp1s15_267V6		fk506 binding protein	AT1G18170			-3.50391	3.25102	0.0338949	48.0525	49.0991	Chloroplast
Pp1s15_317V6		peptidyl-prolyl cis-transfkbp-type	AT5G13410			-2.67828	2.46248	0.0338949	13.2376	13.2407	Chloroplast
Pp1s150_124V6	HXK1	hexokinase xk1	AT4G29130	ATHXK1, GIN2, HXK1	ARABIDOPSIS THALIANA HEXOKINASE 1, GLUCOSE INSENSITIVE 2, hexokinase 1	0.482325	1.1762	0.288844	49.5207	41.9634	Chloroplast
Pp1s150_85V6		translation initiation factor if-3	AT4G30690			-1.03989	1.41892	0.0338949	12.6573	20.4983	Chloroplast
Pp1s153_72V6		fructose- -bisphosphatase	AT3G54050	CFBP1, HCEF1	high cyclic electron flow 1	-0.874343	1.34204	0.0338949	69.5688	61.3582	Chloroplast
Pp1s156_109V6		soul heme-binding protein	AT3G10130			-2.48755	2.30941	0.0338949	43.1194	15.4782	Chloroplast
Pp1s156_30V6		cell division protein	AT1G06430	FTSH8	FTSH protease 8	-2.73797	2.51243	0.0338949	40.3189	51.8358	Chloroplast
Pp1s156_44V6						1.20301	1.49897	0.0338949	78.5359	120.036	Chloroplast
Pp1s156_45V6		peptidase serine-type peptidase	AT3G24590	PLSP1	plastidic type i signal peptidase 1	-3.81863	3.61417	0.0338949	11.0885	19.9587	Chloroplast
Pp1s158_109V6		chlorophyll a-b binding protein 6a	AT3G54890	LHCA1	photosystem I light harvesting complex gene 1	-1.58301	1.70342	0.288844	468.036	427.252	Chloroplast
Pp1s159_143V6		chloroplast protein cp12	AT2G47400	CP12, CP12-1	CP12 DOMAIN-CONTAINING PROTEIN 1, CP12 domain-containing protein 1	2.33867	2.19657	0.0338949	499.718	391.692	Chloroplast
Pp1s159_2V6		MTG13.14; proline-rich protein family [Arabidopsis thaliana]	AT5G16620	ATTIC40, PDE120, TIC40	translocon at the inner envelope membrane of chloroplasts 40, pigment defective embryo 120	-2.31046	2.17582	0.0338949	28.9231	26.2661	Chloroplast
Pp1s16_27V6		transmembrane protein 14c	AT3G43520			-4.04863	3.90497	0.0338949	44.4246	26.5792	Chloroplast
Pp1s16_358V6		atp synthase delta chain				0.871985	1.34098	0.0770999	314.936	269.65	Chloroplast
Pp1s16_378V6		protein translocase protein transporter	AT5G55510			-1.99644	1.95766	0.0338949	69.073	50.4495	Chloroplast
Pp1s160_127V6		soul heme-binding protein	AT5G20140	AtHBP5, HBP5	haem-binding protein 5	-2.17265	2.07723	0.0338949	10.0453	13.4283	Chloroplast
Pp1s160_136V6		phosphoribosylaminoimidazolecarboxamide formyltransferase imp cyclohydrolase	AT2G35040			0.0849865	1.02901	1	11.6745	15.785	Chloroplast
Pp1s160_137V6	SiR1	sulfite reductase	AT5G04590	SIR	sulfite reductase	-2.01342	1.96887	0.0338949	30.6747	37.937	Chloroplast
Pp1s160_79V6		peptidase s1 and chymotrypsin hap:pdz dhr glgf	AT3G27925	DEG1, DEGP1	degradation of periplasmic proteins 1, DegP protease 1	-2.32026	2.18301	0.0338949	52.4971	26.709	Chloroplast
Pp1s161_120V6		rvde1	AT1G08550	AVDE1, NPQ1	ARABIDOPSIS VIOLAXANTHIN DE-EPOXIDASE 1, non-photochemical quenching 1	-2.02201	1.97457	0.0338949	17.4018	29.5698	Chloroplast
Pp1s161_69V6		MED24.18; auxin-regulated protein [Arabidopsis thaliana]	AT5G03880			-1.08019	1.43829	0.0338949	142.32	121.076	Chloroplast
Pp1s162_10V6		acetolactate synthase amino acid binding protein	AT2G31810			-0.636457	1.23881	0.0338949	29.7535	40.371	Chloroplast
Pp1s163_57V6		glutamate malate translocator	AT5G64290	DCT, DIT2.1	dicarboxylate transport 2.1	-7.88186	14.1828	0.0338949	61.5525	76.3673	Chloroplast
Pp1s164_93V6		family protein	AT4G35250	HCF244	high chlorophyll fluorescence phenotype 244	-2.73815	2.51259	0.0338949	109.116	60.9478	Chloroplast
Pp1s169_113V6		ubiquinone menaquinone biosynthesis methyltransferase	AT1G23360	MENG		-2.0788	2.01266	0.0338949	3.75133	10.3356	Chloroplast
Pp1s169_50V6		phenylalanyl-trna synthetase class iic family protein	AT3G58140			0.633322	1.2375	0.0338949	47.2012	51.1695	Chloroplast
Pp1s17_101V6		PREDICTED: hypothetical protein [Vitis vinifera]				0.587513	1.21857	0.0338949	10.8172	20.0678	Chloroplast
Pp1s17_59V6		oas-tl4 cysteine synthase	AT3G59760	ATCS-C, OASC	ARABIDOPSIS THALIANA CYSTEINSYNTHASE-C, O-acetylserine (thiol) lyase isoform C	-0.70375	1.26718	0.0338949	283.86	263.938	Chloroplast
Pp1s171_150V6		Fructose-bisphosphate aldolase, chloroplast precursor (ALDP) [no tax name]	AT2G01140	AtFBA3, FBA3, PDE345	fructose-bisphosphate aldolase 3, PIGMENT DEFECTIVE 345	0.497136	1.18208	0.723674			Chloroplast
Pp1s172_23V6		chloroplast-localized ptr -binding protein1	AT2G20890	PSB29, THF1	photosystem II reaction center PSB29 protein, THYLAKOID FORMATION1	-0.642807	1.24146	0.0770999	71.4603	83.5173	Chloroplast
Pp1s173_105V6						-1.70667	1.77579	0.0338949	6.5585	8.03992	Chloroplast
Pp1s18_23V6		acetyl- biotin carboxylase	AT5G35360	CAC2	acetyl Co-enzyme a carboxylase biotin carboxylase subunit	-0.107234	1.03674	1	60.5189	80.3592	Chloroplast
Pp1s181_117V6		set domain-containing protein	AT5G14260			-0.200434	1.06977	0.723674	15.3019	26.8839	Chloroplast
Pp1s181_3V6		luminal binding protein	AT5G28540	BIP1		0.206905	1.0721	0.4795	117.799	66.1847	Chloroplast
Pp1s182_26V6		oxygen-evolving enhancer protein 3-1	AT4G21280	PSBQ, PSBQ-1, PSBQA	PHOTOSYSTEM II SUBUNIT Q, PHOTOSYSTEM II SUBUNIT Q-1, photosystem II subunit QA	-0.0163344	1.00551	1	1156.25	717.606	Chloroplast
Pp1s185_119V6		ribosome recycling factor	AT3G63190	AtcpRRF, cpRRF, HFP108, RRF	Arabidopsis thaliana chloroplast ribosome recycling factor, chloroplast ribosome recycling factor, HIGH CHLOROPHYLL FLUORESCENCE AND PALE GREEN MUTANT 108, ribosome recycling factor, chloroplast precursor	0.0279387	1.00944	0.288844	70.8671	83.6479	Chloroplast
Pp1s186_83V6		atp synthase b chain				1.09758	1.44673	0.288844	44.4099	61.3139	Chloroplast
Pp1s188_15V6		2-isopropylmalate synthase b	AT1G74040	IMS1, IPMS2, MAML-3	2-isopropylmalate synthase 1, SOPROPYLMALATE SYNTHASE 2	-0.12583	1.04325	0.4795	20.2429	33.8409	Chloroplast
Pp1s188_39V6		ribulose- -bisphosphate carboxylase oxygenase small subunit	AT1G67090	RBCS1A	ribulose bisphosphate carboxylase small chain 1A	0.36149	1.12934	0.4795	458.305	219.562	Chloroplast
Pp1s189_77V6		dihydrodipicolinate reductase	AT2G44040			0.213301	1.07441	0.723674			Chloroplast
Pp1s189_99V6		ornithine carbamoyltransferase	AT1G75330	OTC	ornithine carbamoyltransferase	-1.19863	1.49676	0.0338949	27.7673	39.378	Chloroplast
Pp1s19_202V6		ribosomal protein l27	AT5G40950	RPL27	ribosomal protein large subunit 27	-3.41255	3.1526	0.157299	93.3341	72.7224	Chloroplast
Pp1s190_104V6		thylakoid lumenal kda chloroplast	AT3G56650	PPD6	PsbP-domain protein 6	-1.87328	1.87819	0.0338949	81.1025	65.9377	Chloroplast
Pp1s190_86V6		F3N23.27; leucine-rich repeat family protein [Arabidopsis thaliana]	AT1G73060	LPA3	Low PSII Accumulation 3	0.0325962	1.01103	1	9.581	17.9144	Chloroplast
Pp1s191_84V6		T26I12.130; expressed protein [Arabidopsis thaliana]				-0.000630503	1.00021	1	22.8695	24.7584	Chloroplast
Pp1s191_98V6		division protein				-1.61686	1.72293	0.0770999	8.54678	21.5824	Chloroplast
Pp1s192_6V6			AT5G17670			-1.31581	1.55696	0.0338949	14.6168	16.8412	Chloroplast
Pp1s195_41V6		alpha- glucan phosphorylase l-1 chloroplastic amyloplastic	AT3G29320	PHS1	alpha-glucan phosphorylase 1	0.342935	1.12231	0.157299	13.3859	56.1167	Chloroplast
Pp1s196_10V6		chaperone clpb expressed	AT5G15450	APG6, AtCLPB3, CLPB-P, CLPB3	ALBINO AND PALE GREEN 6, CASEIN LYTIC PROTEINASE B-P, casein lytic proteinase B3	0.454583	1.16527	0.288844			Chloroplast
Pp1s196_68V6		peptidyl-prolyl cis-trans isomerase	AT5G13120	ATCYP20-2, CYP20-2, Pnsl5	ARABIDOPSIS THALIANA CYCLOPHILIN 20-2, cyclophilin 20-2, Photosynthetic NDH subcomplex L 5	0.127093	1.04369	0.723674	77.1037	105.827	Chloroplast
Pp1s196_76V6		50s ribosomal protein l1	AT3G63490	EMB3126, PRPL1	EMBRYO DEFECTIVE 3126, plastid ribosomal protein L1	0.0148802	1.00502	1	60.4517	53.0459	Chloroplast
Pp1s197_46V6		carboxyl-terminal-processing protease	AT5G46390		Peptidase S41 family protein	-2.21277	2.10546	0.0338949	6.42135	10.8416	Chloroplast
Pp1s197_56V6		atp binding	AT3G25660			0.135479	1.04664	0.723674			Chloroplast
Pp1s198_147V6		MAH20.10; expressed protein [Arabidopsis thaliana]	AT5G08540			-2.23981	2.1247	0.0338949	38.4282	46.1176	Chloroplast
Pp1s198_22V6		aldo keto reductase				-0.472409	1.17228	0.288844	2.37033	4.30713	Chloroplast
Pp1s198_42V6		short-chain dehydrogenase reductase family protein	AT4G23420			-2.40472	2.24594	0.0338949	17.2597	13.5557	Chloroplast
Pp1s198_60V6		unknown [Picea sitchensis]	AT4G33480			0.466047	1.16978	0.288844	10.7678	14.3688	Chloroplast
Pp1s199_101V6		phosphoglucomutase	AT5G51820	ATPGMP, PGM, PGM1, STF1	ARABIDOPSIS THALIANA PHOSPHOGLUCOMUTASE, phosphoglucomutase, STARCH-FREE 1	0.219961	1.07682	0.157299	6.03562	31.4521	Chloroplast
Pp1s199_145V6		e1 component	AT1G01090	PDH-E1 ALPHA	pyruvate dehydrogenase E1 alpha	-0.632538	1.23718	0.157299	15.05	25.6215	Chloroplast
Pp1s199_33V6		isocitrate dehydrogenase (nad+)	AT5G03290	IDH-V	isocitrate dehydrogenase V	2.09231	2.02183	0.0338949	66.939	82.7074	Chloroplast
Pp1s2_195V6		soluble starch synthase iv-2				-1.32751	1.5631	0.0338949	6.98496	10.7412	Chloroplast
Pp1s2_62V6		sorting and assembly machinery	AT3G46740	MAR1, TOC75-III	MODIFIER OF ARG1 1, translocon at the outer envelope membrane of chloroplasts 75-III	-1.77563	1.81748	0.0338949	24.7442	17.8402	Chloroplast
Pp1s20_273V6		phosphoribulokinase precursor	AT1G32060	PRK	phosphoribulokinase	-0.648269	1.24374	0.4795	66.422	88.9699	Chloroplast
Pp1s20_284V6		geranylgeranyl reductase	AT1G74470			-2.04785	1.99181	0.0770999	36.0581	42.699	Chloroplast
Pp1s20_67V6		hydroxymethylbutenyl 4-diphosphate synthase	AT5G60600	CLB4, CSB3, GCPE, HDS, ISPG	CHLOROPLAST BIOGENESIS 4, CONSTITUTIVE SUBTILISIN 3, 4-hydroxy-3-methylbut-2-enyl diphosphate synthase	0.184406	1.06401	0.157299	36.3458	61.8261	Chloroplast
Pp1s200_69V6		50s ribosomal protein l10	AT5G13510	EMB3136	EMBRYO DEFECTIVE 3136	1.08065	1.43851	0.157299	153.442	229.112	Chloroplast
Pp1s201_15V6		MCK7.12; unknown protein (sp|P72777) -related [Arabidopsis thaliana]	AT5G58250	EMB3143	EMBRYO DEFECTIVE 3143	-1.44285	1.62495	0.0770999	28.0306	34.0973	Chloroplast
Pp1s201_6V6		mitochondrial nad-dependent malate dehydrogenase	AT3G15020	mMDH2	mitochondrial malate dehydrogenase 2	2.51046	2.32728	0.0338949	177.439	171.268	Chloroplast
Pp1s201_89V6		MPL12.7; 3-oxoacyl-[acyl-carrier-protein] synthase I precursor (beta-ketoacyl-acp synthase I) (KAS I) (sp|P52410) [EC:2.3.1.41] [KO:K00647] [Arabidopsis thaliana]	AT5G46290	KAS1, KASI	KETOACYL-ACP SYNTHASE 1, 3-ketoacyl-acyl carrier protein synthase I	-0.182462	1.06332	0.288844	109.814	78.618	Chloroplast
Pp1s204_121V6		peptidyl-prolyl cis-trans cyclophilin type	AT3G15520			-1.96824	1.93917	0.0338949	18.9513	18.7645	Chloroplast
Pp1s207_101V6		root border cell-specific protein	AT3G21200	GluTRBP, PGR7	GluTR binding protein, proton gradient regulation 7	-0.608942	1.22739	0.157299	12.4888	23.0257	Chloroplast
Pp1s207_90V6		ribosomal protein s2	ATCG00160	RPS2	ribosomal protein S2	-2.03095	1.98052	0.0770999			Chloroplast
Pp1s21_137V6		flavin reductase domain protein fmn-binding				-0.33789	1.12041	0.4795	90.1881	94.0549	Chloroplast
Pp1s21_139V6		FCAALL.30; lil3 protein [Arabidopsis thaliana]	AT4G17600	LIL3:1		-1.70334	1.77381	0.4795	73.0703	88.4664	Chloroplast
Pp1s21_270V6		glycine hydroxymethyltransferase	AT4G37930	SHM1, SHMT1, STM	serine transhydroxymethyltransferase 1, SERINE HYDROXYMETHYLTRANSFERASE 1, SERINE TRANSHYDROXYMETHYLTRANSFERASE	0.964069	1.38318	0.157299	527.403	415.904	Chloroplast
Pp1s21_393V6		3-isopropylmalate dehydratase small subunit	AT2G43090	IPMI SSU1	ISOPROPYLMALATE ISOMERASE SMALL SUBUNIT 1	-0.369324	1.13232	0.723674	249.103	189.022	Chloroplast
Pp1s21_407V6	LOX6	lipoxygenase				-1.01385	1.40654	0.0338949	374.062	130.761	Chloroplast
Pp1s210_69V6		at1g74640-like protein	AT1G74640			-1.73106	1.79043	0.0338949	31.0884	24.0202	Chloroplast
Pp1s210_98V6		carotenoid isomerase	AT1G06820	CCR2, CRTISO	CAROTENOID AND CHLOROPLAST REGULATION 2, carotenoid isomerase	-1.59325	1.7093	0.0338949	5.55513	7.909	Chloroplast
Pp1s211_10V6						-2.57908	2.38164	0.0338949	11.1002	9.52537	Chloroplast
Pp1s211_59V6		peptidyl-prolyl cis-trans cyclophilin type	AT3G01480	ATCYP38, CYP38	ARABIDOPSIS CYCLOPHILIN 38, cyclophilin 38	-1.71806	1.78261	0.0338949	103.641	78.7005	Chloroplast
Pp1s212_44V6		ferredoxin-dependent glutamate synthase	AT5G04140	FD-GOGAT, GLS1, GLU1, GLUS	FERREDOXIN-DEPENDENT GLUTAMATE SYNTHASE, FERREDOXIN-DEPENDENT GLUTAMATE SYNTHASE 1, glutamate synthase 1	-0.0846871	1.0289	0.723674	57.5894	54.2619	Chloroplast
Pp1s213_80V6	LHCSR1	lhcsr1 gene for putative chlorophyll a-b binding protein LHCSR1	AT3G08940	LHCB4.2	light harvesting complex photosystem II	-0.651158	1.24495	0.4795	1271.46	931.181	Chloroplast
Pp1s213_9V6		ornithine carbamoyltransferase	AT1G75330	OTC	ornithine carbamoyltransferase	-1.45061	1.6292	0.0338949	53.3286	58.4115	Chloroplast
Pp1s214_32V6		adenylate kinase	AT5G47840	AMK2	adenosine monophosphate kinase	2.16118	2.06923	0.0338949	36.1445	45.6176	Chloroplast
Pp1s215_83V6		fk506 binding	AT1G20810			-2.58556	2.38684	0.0338949	20.381	17.8065	Chloroplast
Pp1s218_93V6		T9J14.26; ribose 5-phosphate isomerase-related [EC:5.3.1.6] [KO:K01807] [Arabidopsis thaliana]	AT3G04790	EMB3119	EMBRYO DEFECTIVE 3119	0.696146	1.26394	0.4795	93.3276	88.4851	Chloroplast
Pp1s222_129V6		glycine-rich protein				-2.14955	2.06115	0.0338949	26.2517	26.4442	Chloroplast
Pp1s223_15V6		high mobility group family	AT3G51880	AtHMGB1, HMGB1, NFD1	high mobility group B1, NUCLEOSOME/CHROMATIN ASSEMBLY FACTOR D1	-1.62721	1.72895	0.0338949	47.0295	46.2806	Chloroplast
Pp1s223_50V6		MPE11.6; dihydrolipoamide S-acetyltransferase (LTA2) [EC:2.3.1.12] [KO:K00627] [Arabidopsis thaliana]	AT3G25860	LTA2, PLE2	PLASTID E2 SUBUNIT OF PYRUVATE DECARBOXYLASE	-1.76668	1.81201	0.0338949	52.683	43.9209	Chloroplast
Pp1s223_97V6			AT2G39080	EMB2799	EMBRYO DEFECTIVE 2799	-0.515813	1.18953	0.0338949	36.1499	35.6083	Chloroplast
Pp1s225_24V6		chaperone protein	AT1G68370	ARG1	ALTERED RESPONSE TO GRAVITY 1	-1.73738	1.79424	0.0338949	8.79793	10.0599	Chloroplast
Pp1s227_133V6		Thylakoid lumenal 19 kDa protein, chloroplast precursor (P19) [no tax name]	AT3G63540			-2.18605	2.08662	0.0338949	173.66	189.517	Chloroplast
Pp1s227_66V6		3-isopropylmalate dehydratase large subunit 2	AT4G13430	ATLEUC1, IIL1	isopropyl malate isomerase large subunit 1	0.659713	1.24854	0.0338949	233.529	149.757	Chloroplast
Pp1s228_3V6		ketol-acid chloroplast	AT3G58610			0.632503	1.23716	0.0338949	100.298	88.6301	Chloroplast
Pp1s229_29V6		seryl-trna synthetase	AT1G11870	ATSRS, OVA7, SRS	ovule abortion 7, Seryl-tRNA synthetase	-1.27316	1.53477	0.0338949	31.674	21.3977	Chloroplast
Pp1s23_102V6		atpase aaa-2 domain protein	AT5G50920	ATHSP93-V, CLPC, CLPC1, DCA1, HSP93-V	CLPC homologue 1, DE-REGULATED CAO ACCUMULATION 1, HEAT SHOCK PROTEIN 93-V	-0.376786	1.13517	0.157299	16.3836	29.1645	Chloroplast
Pp1s23_111V6		sorting and assembly machinery	AT3G46740	MAR1, TOC75-III	MODIFIER OF ARG1 1, translocon at the outer envelope membrane of chloroplasts 75-III	-1.55339	1.68653	0.0338949	7.38866	11.4926	Chloroplast
Pp1s23_50V6		cytosolic orthophosphate dikinase	AT4G15530	PPDK	pyruvate orthophosphate dikinase	-0.185639	1.06445	0.4795	162.403	40.1185	Chloroplast
Pp1s230_36V6		pyridine nucleotide binding protein				-0.691032	1.26177	0.0338949	27.9907	79.9066	Chloroplast
Pp1s230_42V6		nadh dehydrogenase i subunit m	AT4G37925	NDHM	NAD(P)H-quinone oxidoreductase subunit M, chloroplastic	-2.67507	2.45982	0.0338949	59.2752	64.9784	Chloroplast
Pp1s233_104V6		peroxiredoxin q	AT3G26060	ATPRX Q, PRXQ	peroxiredoxin Q	-0.874498	1.34211	0.0338949	72.6736	35.6867	Chloroplast
Pp1s234_66V6		spore cortex-lytic enzyme				-1.05631	1.42678	0.0338949	0	0.076264	Chloroplast
Pp1s239_45V6		adp-glucose pyrophosphorylase small subunit	AT5G48300	ADG1, APS1	ADP glucose pyrophosphorylase 1, ADP-GLUCOSE PYROPHOSPHORYLASE SMALL SUBUNIT 1	-0.923886	1.3646	0.0770999	21.9122	31.7824	Chloroplast
Pp1s24_254V6		atp synthase				0.838296	1.32586	0.0338949	208.136	139.563	Chloroplast
Pp1s24_39V6		MYJ24.11; photosystem II stability/assembly factor HCF136 [Arabidopsis thaliana]	AT5G23120	HCF136	HIGH CHLOROPHYLL FLUORESCENCE 136	-2.89153	2.64565	0.0770999	26.2607	30.5863	Chloroplast
Pp1s241_27V6		signal transduction protein with cbs domains				0.787709	1.30349	0.0770999	98.5771	144.261	Chloroplast
Pp1s241_32V6		nadp-dependent isocitrate dehydrogenase	AT1G65930	cICDH	cytosolic NADP+-dependent isocitrate dehydrogenase	0.430465	1.15585	0.157299	39.6205	36.3477	Chloroplast
Pp1s241_33V6		glutamine synthetase	AT1G66200	ATGSR2, GLN1;2, GSR2	glutamine synthase clone F11, glutamine synthetase 1;2	-0.772175	1.29669	0.0338949	163.288	150.465	Chloroplast
Pp1s245_2V6		T29H11.1; haloacid dehalogenase-like hydrolase family protein [Arabidopsis thaliana]	AT3G48420			1.1207	1.45803	0.0338949	55.7532	49.8929	Chloroplast
Pp1s247_41V6		e-1 enzyme	AT5G53850	DEP1	DEHYDRATASE-ENOLASE-PHOSPHATASE-COMPLEX 1	1.45215	1.63005	0.0338949	19.295	14.9181	Chloroplast
Pp1s247_7V6		chlorophyll a-b binding protein 6a	AT3G54890	LHCA1	photosystem I light harvesting complex gene 1	-1.6408	1.73687	0.4795	183.967	176.583	Chloroplast
Pp1s249_62V6	DGT	peptidyl-prolyl cis-trans isomerase	AT4G34870	ATCYP1, ROC5	ARABIDOPSIS THALIANA CYCLOPHILIN 1, rotamase cyclophilin 5	-4.16531	4.06133	0.0338949	2838.29	3755.45	Chloroplast
Pp1s249_94V6		snrk1-interacting protein 1	AT1G71310	ODB1, RAD52-1, RAD52-1A, RAD52-1B.1, RAD52-1B.2	Organellar DNA-Binding protein 1, radiation sensitive 51-1	-1.33148	1.56519	0.0338949	203.662	131.355	Chloroplast
Pp1s25_170V6		branched-chain-amino-acid aminotransferase	AT3G49680	ATBCAT-3, BCAT3	branched-chain aminotransferase 3	0.291462	1.10304	0.4795	38.3631	41.7239	Chloroplast
Pp1s25_204V6		nadh dehydrogenase i subunit n	AT5G58260	NdhN	NADH dehydrogenase-like complex N	-2.65727	2.44513	0.0338949	56.5073	43.7127	Chloroplast
Pp1s25_21V6		signal peptide peptidase 67k type	AT1G73990	SPPA, SPPA1	signal peptide peptidase	-2.59655	2.39568	0.0338949	3.74101	8.18687	Chloroplast
Pp1s25_261V6		papillar cell-specific calnexin	AT5G61790	ATCNX1, CNX1	calnexin 1	0.0131396	1.00443	1	167.328	278.626	Chloroplast
Pp1s25_336V6		hydrolyzing o-glycosyl	AT3G06510	ATSFR2, SFR2	SENSITIVE TO FREEZING 2	-0.101452	1.03472	1	31.9161	17.9609	Chloroplast
Pp1s25_8V6		MCK7.12; unknown protein (sp|P72777) -related [Arabidopsis thaliana]	AT5G58250	EMB3143	EMBRYO DEFECTIVE 3143	-0.613313	1.2292	0.0338949	74.1058	90.7206	Chloroplast
Pp1s251_36V6		thioredoxin-like protein	AT4G37200	HCF164	HIGH CHLOROPHYLL FLUORESCENCE 164	-2.94032	2.68945	0.0338949	61.6704	40.7738	Chloroplast
Pp1s252_28V6		chlorophyll a-b binding protein of lhcii	AT5G54270	LHCB3, LHCB3*1	light-harvesting chlorophyll B-binding protein 3	-3.13131	2.86795	0.0338949	91.4958	111.199	Chloroplast
Pp1s252_87V6		atpase aaa-2 domain protein	AT5G50920	ATHSP93-V, CLPC, CLPC1, DCA1, HSP93-V	CLPC homologue 1, DE-REGULATED CAO ACCUMULATION 1, HEAT SHOCK PROTEIN 93-V	0.383212	1.13762	0.4795	31.2863	22.4601	Chloroplast
Pp1s254_25V6		chloroplast precursor				-1.22442	1.50981	0.0338949	2550.61	1651.47	Chloroplast
Pp1s254_3V6		light-harvesting complex ii protein lhcb3	AT5G54270	LHCB3, LHCB3*1	light-harvesting chlorophyll B-binding protein 3	-3.29344	3.02875	0.0338949	2228.64	2005.54	Chloroplast
Pp1s255_17V6	ABCG2	atp-binding cassette superfamily	AT2G01320	ABCG7	ATP-binding cassette G7	-3.96684	3.79898	0.0338949	11.2998	15.8661	Chloroplast
Pp1s257_45V6		2-cys peroxiredoxin bas1	AT5G06290	2-Cys Prx B, 2CPB	2-cysteine peroxiredoxin B, 2-CYS PEROXIREDOXIN B	1.75658	1.80587	0.0338949	1436.36	1321.48	Chloroplast
Pp1s26_23V6		chloroplast envelope anion channel-forming tic110 family	AT1G06950	ATTIC110, TIC110	ARABIDOPSIS THALIANA TRANSLOCON AT THE INNER ENVELOPE MEMBRANE OF CHLOROPLASTS 110, translocon at the inner envelope membrane of chloroplasts 110	-1.69121	1.76658	0.0338949	8.98353	16.6384	Chloroplast
Pp1s26_26V6		malate dehydrogenase	AT3G47520	MDH, pNAD-MDH	malate dehydrogenase, plastidic NAD-dependent malate dehydrogenase	-0.491437	1.17981	0.0338949	57.6421	95.7675	Chloroplast
Pp1s26_285V6		alpha beta hydrolase fold protein	AT1G52510			-1.70564	1.77518	0.0338949	21.8755	20.5903	Chloroplast
Pp1s26_83V6		isoleucyl-trna synthetase	AT5G49030	OVA2	ovule abortion 2	-0.593262	1.22093	0.157299			Chloroplast
Pp1s260_24V6		threonine synthase	AT4G29840	MTO2, TS	METHIONINE OVER-ACCUMULATOR 2, THREONINE SYNTHASE	-0.0379982	1.01287	1	68.2539	53.0621	Chloroplast
Pp1s260_4V6		ribonucleoprotein a	AT3G53460	CP29	chloroplast RNA-binding protein 29	0.128337	1.04413	0.4795	29.6161	36.2227	Chloroplast
Pp1s263_35V6		T21B4.200; expressed protein [Arabidopsis thaliana]	AT5G27290			-5.38204	6.11599	0.0338949	13.2519	11.1624	Chloroplast
Pp1s263_36V6		aspartate-semialdehyde dehydrogenase	AT1G14810			-0.354821	1.12681	0.0338949	75.7427	59.7587	Chloroplast
Pp1s264_55V6		carbonic anhydrase				0.513691	1.18868	0.0338949	517.348	477.421	Chloroplast
Pp1s268_34V6		contains ESTs AU101298(E4372),D48939(S15524) similar to Arabidopsis thaliana chromosome 1, F25A4.30 unknown protein [Oryza sativa (japonica cultivar-group)]	AT1G74730			-2.14301	2.05662	0.0338949	175.445	156.697	Chloroplast
Pp1s268_67V6		kinesin like protein	AT5G51720	At-NEET, NEET	NEET group protein	0.438782	1.15909	0.288844	1382.78	445.716	Chloroplast
Pp1s269_70V6		rna binding s1 domain protein				-0.234168	1.08198	0.288844	33.6058	36.7423	Chloroplast
Pp1s27_130V6		chloroplast precursor				-1.35858	1.57952	0.0338949	860.102	696.719	Chloroplast
Pp1s27_256V6		tryptophan synthase subunit beta	AT4G27070	TSB2	tryptophan synthase beta-subunit 2	-1.90477	1.89819	0.0338949			Chloroplast
Pp1s27_266V6		photosystem ii protein h	ATCG00710	PSBH	photosystem II reaction center protein H	-2.44207	2.27434	0.0770999	19.6005	8.52509	Chloroplast
Pp1s27_97V6	LHCB2	light-harvesting complex ii protein lhcb2	AT2G34420	LHB1B2, LHCB1.5	photosystem II light harvesting complex gene B1B2, PHOTOSYSTEM II LIGHT HARVESTING COMPLEX GENE 1.5	-2.73462	2.5096	0.0338949	2633.41	2734.73	Chloroplast
Pp1s270_28V6		anion-transporting atpase				0.072424	1.02467	0.288844	6.03789	9.08744	Chloroplast
Pp1s270_50V6		plastidic atp adp transporter	AT1G80300	ATNTT1, NTT1	nucleotide transporter 1	-5.77673	6.98462	0.0338949	45.1167	80.8894	Chloroplast
Pp1s270_57V6		rieske (2fe-2s) domain protein	AT1G71500			-3.24979	2.9846	0.0338949	44.4854	33.3776	Chloroplast
Pp1s272_58V6		phosphoribosyl-atp diphosphatase	AT1G31860	AT-IE, HISN2	HISTIDINE BIOSYNTHESIS 2	0.797251	1.30768	0.0338949	19.5878	21.3573	Chloroplast
Pp1s275_19V6		chloroplast carboxyltransferase alpha subunit isoform 1	AT2G38040	CAC3	acetyl Co-enzyme a carboxylase carboxyltransferase alpha subunit	-1.55215	1.68582	0.0338949	14.1792	22.6172	Chloroplast
Pp1s276_108V6		T27F4.17; pfkB-type carbohydrate kinase family protein [EC:2.7.1.4] [KO:K00847] [Arabidopsis thaliana]	AT1G66430			-0.778686	1.29953	0.288844	43.9663	51.0046	Chloroplast
Pp1s276_86V6		glycine cleavage system p-protein	AT4G33010	AtGLDP1, GLDP1	glycine decarboxylase P-protein 1	1.04025	1.41909	0.0338949	100.075	86.0001	Chloroplast
Pp1s28_231V6		asparaginyl-trna synthetase	AT4G17300	ATNS1, NS1, OVA8	ovule abortion 8	-1.05991	1.42851	0.0770999	31.4431	39.524	Chloroplast
Pp1s28_268V6		gamma-glutamylcysteine synthetase	AT4G23100	ATECS1, AtGSH1, CAD2, GSH1, GSHA, PAD2, RML1	CADMIUM SENSITIVE 2, glutamate-cysteine ligase, PHYTOALEXIN DEFICIENT 2, ROOT MERISTEMLESS 1	0.15228	1.05257	1	14.9665	18.567	Chloroplast
Pp1s28_304V6		protoporphyrinogen oxidase	AT4G01690	HEMG1, PPO1, PPOX		-2.19549	2.09326	0.0338949	110.902	142.166	Chloroplast
Pp1s28_391V6		K2A11.7; expressed protein [Arabidopsis thaliana]	AT5G05200			-4.16214	4.057	0.0338949	45.4851	49.601	Chloroplast
Pp1s284_6V6		chlorophyll a b binding	AT1G45474	Lhca5	photosystem I light harvesting complex gene 5	-2.62079	2.4153	0.0338949	12.492	18.9983	Chloroplast
Pp1s286_14V6		prolyl-trna synthetase	AT5G52520	OVA6, PRORS1	OVULE ABORTION 6, PROLYL-TRNA SYNTHETASE 1	-0.731069	1.27888	0.0338949	18.5802	21.4838	Chloroplast
Pp1s287_61V6		atp synthase gamma chain	AT4G04640	ATPC1		-1.96222	1.93524	0.0338949	343.012	316.4	Chloroplast
Pp1s290_40V6		ketol-acid chloroplast	AT3G58610			-0.109359	1.03748	0.4795	199.917	153.232	Chloroplast
Pp1s291_38V6		aldo keto reductase				-0.807551	1.31222	0.0770999	28.2163	27.04	Chloroplast
Pp1s291_43V6		transaldolase-like protein	AT1G12230			-0.816521	1.31618	0.0338949	83.4523	121.476	Chloroplast
Pp1s291_44V6		snrk1-interacting protein 1	AT5G47870	ODB2, RAD52-2, RAD52-2B	Organellar DNA-Binding protein 2, radiation sensitive 51-2	-1.52739	1.67184	0.0338949	28.1382	34.4221	Chloroplast
Pp1s292_64V6		aminopeptidase-like protein	AT4G33090	APM1, ATAPM1	aminopeptidase M1, AMINOPEPTIDASE M1	-2.4216	2.25872	0.0338949	69.0064	21.3751	Chloroplast
Pp1s295_46V6		glycyl-trna beta subunit	AT3G48110	EDD, EDD1	EMBRYO-DEFECTIVE-DEVELOPMENT 1	0.175249	1.06074	0.4795			Chloroplast
Pp1s295_55V6		pap fibrillin family protein				-2.63675	2.4283	0.0338949	49.0278	38.5718	Chloroplast
Pp1s3_320V6		atgwd3 carbohydrate kinase catalytic water dikinase	AT5G26570	ATGWD3, OK1, PWD	PHOSPHOGLUCAN WATER DIKINASE	-0.515813	1.18953	0.157299	13.2454	23.2584	Chloroplast
Pp1s3_343V6		geranyl diphosphate synthase	AT4G36810	AtGGPPS11, AtLSU, GGPPS11, GGPS1, LSU	geranyl(geranyl)diphosphate synthase 11, geranylgeranyl pyrophosphate synthase 1, Large subunit of Heterodimeric geranyl(geranyl)diphosphate synthase	0.19696	1.06852	1	27.4311	40.3136	Chloroplast
Pp1s3_520V6		chloroplast precursor				-1.27659	1.53654	0.0338949	611.439	531.568	Chloroplast
Pp1s3_572V6		hydroxypyruvate reductase	AT1G68010	ATHPR1, HPR	hydroxypyruvate reductase	-0.145955	1.05034	0.723674	60.8186	56.7459	Chloroplast
Pp1s30_253V6		peroxiredoxin q	AT3G26060	ATPRX Q, PRXQ	peroxiredoxin Q	-0.918113	1.36195	0.0338949	12.7164	15.04	Chloroplast
Pp1s30_345V6		2-cys peroxiredoxin-like protein	AT3G11630			1.87663	1.8803	0.0338949	40.6451	44.2694	Chloroplast
Pp1s30_39V6		family expressed	AT3G55330	PPL1	PsbP-like protein 1	-1.8844	1.88523	0.0338949	89.4935	102.891	Chloroplast
Pp1s300_1V6		chloroplast chaperonin 21	AT5G20720	ATCPN21, CHCPN10, CPN10, CPN20, CPN21	CHLOROPLAST CHAPERONIN 10, chaperonin 20	-0.268177	1.09443	0.723674	66.3894	49.3569	Chloroplast
Pp1s303_24V6		saccharopine dehydrogenase	AT1G50450			-2.9576	2.70513	0.0338949	5.42634	8.14189	Chloroplast
Pp1s303_55V6		lysyl-trna synthetase	AT3G13490	ATKRS-2, OVA5	ARABIDOPSIS THALIANA LYSYL-TRNA SYNTHETASE 2, OVULE ABORTION 5	-0.87608	1.34283	0.0338949	15.4261	18.9736	Chloroplast
Pp1s306_84V6		oxygen-evolving enhancer protein 1	AT5G66570	MSP-1, OE33, OEE1, OEE33, PSBO-1, PSBO1	MANGANESE-STABILIZING PROTEIN 1, OXYGEN EVOLVING COMPLEX 33 KILODALTON PROTEIN, 33 KDA OXYGEN EVOLVING POLYPEPTIDE 1, OXYGEN EVOLVING ENHANCER PROTEIN 33, PS II OXYGEN-EVOLVING COMPLEX 1, PS II oxygen-evolving complex 1	-2.16538	2.07215	0.0338949	606.304	531.139	Chloroplast
Pp1s307_64V6		cytochrome p450	AT3G53130	CYP97C1, LUT1	CYTOCHROME P450 97C1, LUTEIN DEFICIENT 1	-0.356599	1.12748	0.4795	19.7666	32.7687	Chloroplast
Pp1s307_65V6		porphobilinogen deaminase	AT5G08280	HEMC, RUG1	hydroxymethylbilane synthase, RUGOSA 1	2.03476	1.98306	0.0338949	20.3133	24.99	Chloroplast
Pp1s309_84V6		glyceraldehyde-3-phosphate dehydrogenase	AT1G13440	GAPC-2, GAPC2	GLYCERALDEHYDE-3-PHOSPHATE DEHYDROGENASE C-2, glyceraldehyde-3-phosphate dehydrogenase C2	-0.89262	1.35032	0.0338949			Chloroplast
Pp1s31_124V6		glucose-6-phosphate 1-	AT1G09420	G6PD4	glucose-6-phosphate dehydrogenase 4	0.279287	1.09853	0.723674	12.471	12.6105	Chloroplast
Pp1s31_253V6						-3.71635	3.49191	0.0338949	8.12302	14.2097	Chloroplast
Pp1s315_42V6		methyltransferase type 11	AT4G29590			-0.979358	1.39031	0.0338949	10.9467	9.78447	Chloroplast
Pp1s317_25V6		triosephosphate isomerase	AT2G21170	PDTPI, TIM	PLASTID ISOFORM TRIOSE PHOSPHATE ISOMERASE, triosephosphate isomerase	-0.1316	1.04527	0.723674	77.0372	99.0018	Chloroplast
Pp1s317_51V6		sorting and assembly machinery	AT3G46740	MAR1, TOC75-III	MODIFIER OF ARG1 1, translocon at the outer envelope membrane of chloroplasts 75-III	-1.95302	1.92926	0.0338949	6.41518	18.5855	Chloroplast
Pp1s318_21V6		at5g52920 mxc20_15	AT5G52920	PKP-BETA1, PKP1, PKP2	plastidic pyruvate kinase beta subunit 1, PLASTIDIAL PYRUVATE KINASE 1, PLASTIDIAL PYRUVATE KINASE 2	-1.07868	1.43756	0.0770999	13.8068	15.7202	Chloroplast
Pp1s319_36V6		photosystem i reaction center subunit iv a	AT4G28750	PSAE-1	PSA E1 KNOCKOUT	-3.94343	3.76917	0.0338949	687.503	596.467	Chloroplast
Pp1s319_46V6		pentapeptide repeat protein	AT5G53490			-1.32553	1.56206	0.0338949	95.9345	66.9868	Chloroplast
Pp1s32_313V6		30s ribosomal protein s1	AT5G30510	ARRPS1, PRPS1, RPS1	plastid ribosomal protein S1, ribosomal protein S1	-0.505708	1.18549	0.288844	106.462	98.97	Chloroplast
Pp1s323_86V6		fructose-6-phosphate aldolase				0.212644	1.07417	0.288844	10.6188	14.2746	Chloroplast
Pp1s326_65V6		F17F16.7; expressed protein [Arabidopsis thaliana]	AT1G16720	HCF173	high chlorophyll fluorescence phenotype 173	-0.612118	1.2287	0.288844	17.2796	20.5991	Chloroplast
Pp1s33_144V6		granule-bound starch synthase	AT1G32900	GBSS1	granule bound starch synthase 1	0.53753	1.19825	0.4795	33.873	47.3538	Chloroplast
Pp1s33_172V6		leucyl aminopeptidase-like protein	AT4G30920	AtLAP2, LAP2	leucyl aminopeptidase 2	-0.539831	1.19918	0.0338949	66.7675	40.8874	Chloroplast
Pp1s33_280V6		T26J12.19; armadillo/beta-catenin repeat family protein [Arabidopsis thaliana]				0.557225	1.20622	0.0338949	6.34784	10.5945	Chloroplast
Pp1s33_287V6		-diacylglycerol 3-beta-	AT4G31780	EMB2797, MGD1, MGDA, UGT81A1	EMBRYO DEFECTIVE 2797, monogalactosyl diacylglycerol synthase 1, MONOGALACTOSYLDIACYLGLYCEROL SYNTHASE A, UDP-glycosyl transferase 81A1	-2.30087	2.16881	0.0338949	17.7896	26.0667	Chloroplast
Pp1s33_311V6		atp-dependent clp protease atp-binding subunit clpa	AT4G25370			0.657029	1.24741	0.288844	24.0718	37.5338	Chloroplast
Pp1s33_47V6		unknown [Picea sitchensis]				-1.64287	1.73808	0.0338949	15.3734	13.1129	Chloroplast
Pp1s33_7V6		sigma 54 modulation protein ribosomal protein s30ea	AT5G24490			0.0289038	1.00977	0.4795	48.1031	54.4644	Chloroplast
Pp1s330_37V6		chlorophyll a-b binding protein	AT3G61470	LHCA2	photosystem I light harvesting complex gene 2	-1.40309	1.60336	0.288844	906.883	880.435	Chloroplast
Pp1s331_37V6		sulfate adenylyltransferase	AT3G22890	APS1	ATP sulfurylase 1	0.434801	1.15754	0.0770999	102.396	37.8506	Chloroplast
Pp1s332_33V6		malate oxidoreductase	AT2G13560	NAD-ME1	NAD-dependent malic enzyme 1	1.08839	1.44226	0.157299	126.448	76.7979	Chloroplast
Pp1s334_17V6		photosystem i reaction center subunit iv a	AT4G28750	PSAE-1	PSA E1 KNOCKOUT	-3.11631	2.85352	0.0338949	674.477	514.301	Chloroplast
Pp1s336_22V6		FCAALL.30; lil3 protein [Arabidopsis thaliana]	AT5G47110	LIL3:2		-3.37937	3.11761	0.0338949	34.1041	75.3508	Chloroplast
Pp1s336_44V6		amine oxidase	AT3G09580			-0.803974	1.31064	0.0338949	9.44829	15.6328	Chloroplast
Pp1s339_13V6		hypothetical protein OsI_10231 [Oryza sativa Indica Group]	AT2G26340			-0.0678492	1.02309	1	11.2656	12.1759	Chloroplast
Pp1s339_66V6		unknown [Picea sitchensis]	AT1G73885			-3.36762	3.1053	0.0338949	101.479	65.304	Chloroplast
Pp1s34_178V6		af411777_1 at2g30700				0.410406	1.14808	0.0338949	63.8315	65.2312	Chloroplast
Pp1s341_42V6		T26D3.4; expressed protein [Arabidopsis thaliana]				-0.177859	1.06167	1	37.053	40.3088	Chloroplast
Pp1s343_21V6		carbamoyl-phosphate large glutamine-dependent	AT1G29900	CARB, VEN3	carbamoyl phosphate synthetase B, VENOSA 3	0.249035	1.0874	0.288844	7.36754	16.8452	Chloroplast
Pp1s343_26V6		extracellular ca2+ sensing receptor				-2.98405	2.72932	0.0338949	93.8011	101.478	Chloroplast
Pp1s347_12V6		T22C5.13; glucose-1-phosphate adenylyltransferase large subunit 2 (APL2) / ADP-glucose pyrophosphorylase [EC:2.7.7.27] [KO:K00975] [Arabidopsis thaliana]	AT1G27680	APL2	ADPGLC-PPase large subunit	-0.880092	1.34464	0.157299	13.9988	51.6384	Chloroplast
Pp1s347_30V6		fkbp-type peptidyl-prolyl cis-trans isomerase 4	AT5G45680	ATFKBP13, FKBP13	FK506 BINDING PROTEIN 13, FK506-binding protein 13	-2.574	2.37757	0.0338949	50.431	72.4852	Chloroplast
Pp1s35_234V6		atp synthase gamma chain	AT4G04640	ATPC1		-3.08851	2.82695	0.0338949	21.1533	67.0855	Chloroplast
Pp1s35_78V6		cytochrome b6-f complex iron-sulfur subunit	AT4G03280	PETC, PGR1	photosynthetic electron transfer C, PROTON GRADIENT REGULATION 1	-2.03341	1.98216	0.0338949	128.855	115.302	Chloroplast
Pp1s35_94V6		dihydrolipoyl dehydrogenase	AT4G16155			-1.34051	1.56995	0.0338949	34.1262	51.1943	Chloroplast
Pp1s351_30V6		dihydrolipoamide acetyltransferase component of pyruvate	AT3G25860	LTA2, PLE2	PLASTID E2 SUBUNIT OF PYRUVATE DECARBOXYLASE	-1.68695	1.76405	0.0338949	34.937	51.8214	Chloroplast
Pp1s352_4V6		translation elongation factor g	AT1G62750	ATSCO1, ATSCO1/CPEF-G, SCO1	SNOWY COTYLEDON 1	0.479438	1.17506	0.0770999	45.3277	52.0703	Chloroplast
Pp1s352_68V6		dihydrolipoyl dehydrogenase	AT3G16950	LPD1, ptlpd1	lipoamide dehydrogenase 1	-0.928881	1.3669	0.0338949	18.3756	24.7988	Chloroplast
Pp1s354_15V6		ribosome-binding factor a	AT4G34730	RBF1	RbfA domain-containing protein 1	0.354193	1.12657	0.723674	30.8538	17.7927	Chloroplast
Pp1s358_49V6		50s ribosomal protein l5	AT4G01310			-0.808249	1.31253	0.4795	77.0648	69.2743	Chloroplast
Pp1s359_40V6		pyridoxal-5 -phosphate-dependent protein beta subunit				-0.323317	1.11492	0.157299	68.2078	55.5078	Chloroplast
Pp1s363_23V6						-0.987953	1.39434	0.0338949	149.069	154.806	Chloroplast
Pp1s369_27V6		phytoene desaturase	AT4G14210	PDE226, PDS, PDS3	PIGMENT DEFECTIVE 226, PHYTOENE DESATURASE, phytoene desaturase 3	-1.87979	1.88231	0.0338949	31.9238	31.2299	Chloroplast
Pp1s37_111V6		peptidyl-prolyl cis-trans isomerase	AT3G15520			-0.936628	1.37046	0.157299			Chloroplast
Pp1s37_298V6		MCK7.12; unknown protein (sp|P72777) -related [Arabidopsis thaliana]	AT5G58250	EMB3143	EMBRYO DEFECTIVE 3143	-0.138822	1.04782	0.723674	129.47	189.288	Chloroplast
Pp1s37_309V6		3-dehydroquinate synthase	AT5G66120			-0.648574	1.24387	0.0338949	180.945	100.567	Chloroplast
Pp1s37_33V6		citrate synthase	AT2G44350	ATCS, CSY4	CITRATE SYNTHASE 4	-0.0214325	1.00724	1	151.466	161.748	Chloroplast
Pp1s37_50V6		mitochondrial processing peptidase alpha	AT1G51980			0.317117	1.1126	0.288844			Chloroplast
Pp1s372_16V6		atp synthase gamma chain	AT4G04640	ATPC1		-2.28352	2.15619	0.0338949	40.7089	47.4934	Chloroplast
Pp1s372_19V6	CGE1	heat shock protein	AT5G17710	EMB1241	embryo defective 1241	1.23766	1.51655	0.0338949	105.041	62.9534	Chloroplast
Pp1s372_25V6		magnesium protoporphyrin o-methyltransferase	AT4G25080	CHLM	magnesium-protoporphyrin IX methyltransferase	-1.46188	1.63539	0.0338949	54.4551	96.7806	Chloroplast
Pp1s373_37V6		chlorophyll b reductase	AT5G04900	NOL	NYC1-like	-2.18285	2.08437	0.0338949	47.3715	37.3919	Chloroplast
Pp1s378_41V6		ribulose bisphosphate carboxylase oxygenase chloroplast	AT1G73110			-0.478946	1.17486	0.4795	14.6163	16.8093	Chloroplast
Pp1s379_40V6		signal transduction protein with cbs domains				-0.945989	1.37479	0.0770999	628.46	631.6	Chloroplast
Pp1s38_198V6		ribulose-phosphate 3-epimerase	AT5G61410	EMB2728, RPE	EMBRYO DEFECTIVE 2728, D-ribulose-5-phosphate-3-epimerase	0.433512	1.15704	0.157299	40.826	43.6705	Chloroplast
Pp1s38_300V6		malate glyoxysomal precursor	AT5G09660	PMDH2	peroxisomal NAD-malate dehydrogenase 2	2.26063	2.13965	0.0338949	121.457	126.041	Chloroplast
Pp1s382_41V6		acetylornithine aminotransferase	AT1G80600	TUP5, WIN1	TUMOR PRONE 5, HOPW1-1-interacting 1	0.485307	1.17738	0.0338949	38.7907	51.4954	Chloroplast
Pp1s386_21V6		phosphoribosylformylglycinamidine synthase	AT1G74260	PUR4	purine biosynthesis 4	0.270685	1.09535	0.0770999	5.54874	12.513	Chloroplast
Pp1s39_367V6		chloroplast flu-like protein	AT3G14110	FLU	FLUORESCENT IN BLUE LIGHT	-2.1629	2.07043	0.0338949	5.73992	22.2767	Chloroplast
Pp1s39_428V6		malate glyoxysomal precursor	AT5G09660	PMDH2	peroxisomal NAD-malate dehydrogenase 2	2.48736	2.30926	0.0338949	88.3878	93.0127	Chloroplast
Pp1s396_19V6		peptidyl-prolyl cis-trans	AT5G35100			-1.7648	1.81087	0.0338949	24.648	24.5582	Chloroplast
Pp1s4_321V6		psi reaction center subunit ii	AT4G02770	PSAD-1	photosystem I subunit D-1	-3.39921	3.13848	0.157299	937.628	840.696	Chloroplast
Pp1s4_490V6		cyclophilin-type peptidyl-prolyl cis-trans	AT1G74070			-2.50231	2.3209	0.0338949	35.9156	45.0864	Chloroplast
Pp1s4_75V6		MWD22.5; expressed protein [Arabidopsis thaliana]				0.276595	1.09753	0.723674			Chloroplast
Pp1s4_80V6		MJH22.14; SEC14 cytosolic factor, putative [Arabidopsis thaliana]	AT5G63060			0.0786846	1.02683	0.4795	40.9597	40.0406	Chloroplast
Pp1s40_17V6		glutamine synthetase	AT5G35630	ATGSL1, GLN2, GS2	GLUTAMINE SYNTHETASE LIKE 1, GLUTAMINE SYNTHETASE 2, glutamine synthetase 2	-1.34234	1.57092	0.0338949	510.792	292.596	Chloroplast
Pp1s40_304V6		malonyl- :acp transacylase	AT2G30200	EMB3147	EMBRYO DEFECTIVE 3147	-0.34591	1.12343	0.4795	24.4272	44.0809	Chloroplast
Pp1s402_22V6		tat family transporter: protein export (chloroplast membrane protein hcf106c)				-1.89758	1.89361	0.0338949	30.8661	38.5174	Chloroplast
Pp1s405_31V6		diaminopimelate decarboxylase	AT5G11880			-0.0192221	1.00649	1	102.688	100.692	Chloroplast
Pp1s407_2V6		quinone oxidoreductase	AT1G23740	AOR	alkenal/one oxidoreductase	0.148443	1.05122	0.723674	145.124	133.727	Chloroplast
Pp1s41_162V6		chloroplast sedoheptulose- -bisphosphatase	AT3G55800	SBPASE	sedoheptulose-bisphosphatase	0.480061	1.1753	0.4795	98.3284	89.0039	Chloroplast
Pp1s41_264V6		photosystem ii 10 kda polypeptide	AT1G79040	PSBR	photosystem II subunit R	-4.98293	5.34744	0.0338949	1355.89	1097.41	Chloroplast
Pp1s41_281V6		oxygen-evolving enhancer protein 3-1	AT4G05180	PSBQ, PSBQ-2, PSII-Q	PHOTOSYSTEM II SUBUNIT Q, photosystem II subunit Q-2	0.508818	1.18673	0.157299	590.207	676.097	Chloroplast
Pp1s414_8V6		hydroxypyruvate reductase	AT1G68010	ATHPR1, HPR	hydroxypyruvate reductase	0.249336	1.08751	0.288844	147.263	70.9224	Chloroplast
Pp1s419_6V6	LOX1	lipoxygenase				0.419768	1.1517	1	77.0298	103.861	Chloroplast
Pp1s42_208V6		T22H22.19; thylakoid lumen 18.3 kDa protein [Arabidopsis thaliana]	AT1G54780	AtTLP18.3, TLP18.3	thylakoid lumen protein 18.3	-2.98628	2.73136	0.0338949	20.5133	25.5782	Chloroplast
Pp1s421_3V6		oxygen-evolving enhancer protein 1	AT3G50820	OEC33, PSBO-2, PSBO2	OXYGEN EVOLVING COMPLEX SUBUNIT 33 KDA, PHOTOSYSTEM II SUBUNIT O-2, photosystem II subunit O-2	-1.87889	1.88174	0.0338949	1131.98	934.405	Chloroplast
Pp1s424_33V6		thylakoid-bound ascorbate peroxidase	AT1G77490	TAPX	thylakoidal ascorbate peroxidase	-3.15169	2.88769	0.0338949	2712.86	499.274	Chloroplast
Pp1s429_29V6		sedoheptulose- -bisphosphatase	AT3G55800	SBPASE	sedoheptulose-bisphosphatase	-0.250969	1.08811	1	34.9238	33.975	Chloroplast
Pp1s429_7V6		predicted protein [Populus trichocarpa]	AT5G65840			-1.10648	1.45107	0.0770999	13.3837	11.2242	Chloroplast
Pp1s43_120V6		at5g08050 f13g24_250	AT5G08050			-5.02166	5.41758	0.0338949	236.353	252.185	Chloroplast
Pp1s43_232V6		F10M23.240; imidazole glycerol phosphate synthase hisHF, chloroplast / IGP synthase / ImGPP synthase / IGPS [EC:2.4.2.-] [KO:K02500 K02501] [Arabidopsis thaliana]	AT4G26900	AT-HF, HISN4	HIS HF	-0.178808	1.06201	0.723674	28.9606	41.6571	Chloroplast
Pp1s43_32V6		carbamoyl-phosphate large glutamine-dependent	AT1G29900	CARB, VEN3	carbamoyl phosphate synthetase B, VENOSA 3	-0.698621	1.26499	0.4795	10.1657	29.0184	Chloroplast
Pp1s43_48V6	APR-B	3 -phosphoadenosine-5 -phosphosulfate reductase	AT1G62180	APR2, APSR, ATAPR2, PRH, PRH43	5'-adenylylsulfate reductase 2	0.350215	1.12506	0.0770999	137	82.2388	Chloroplast
Pp1s44_268V6		glycoside hydrolase family 77 protein	AT5G64860	DPE1	disproportionating enzyme	-0.0434287	1.01472	1	199.528	117.072	Chloroplast
Pp1s44_78V6		cell division protein 2	AT5G42270	FTSH5, VAR1	FTSH5,VAR1, VARIEGATED 1	-3.10041	2.83829	0.0338949	79.5608	47.2194	Chloroplast
Pp1s45_62V6		biotin carboxyl carrier protein of acetyl-				-0.789321	1.30419	0.0770999	48.0529	71.8181	Chloroplast
Pp1s450_1V6		aldo keto reductase	AT1G04420			-0.13789	1.04749	0.723674	10.4993	17.5191	Chloroplast
Pp1s455_2V6		thioredoxin reductase	AT2G41680	NTRC	NADPH-dependent thioredoxin reductase C	-0.122448	1.04206	0.288844	24.0158	18.5852	Chloroplast
Pp1s46_326V6	COR-TMC-AP3	cor-tmc-ap3 gene for stress-inducible and putative membrane pore protein COR-TMC-AP3	AT4G16160	ATOEP16-2, ATOEP16-S		0.179868	1.06239	0.723674	200.429	133.965	Chloroplast
Pp1s460_1V6		glutaredoxin-related protein	AT2G38270	ATGRX2, AtGRXS16, CXIP2	GLUTAREDOXIN 2, glutaredoxin 16, CAX-interacting protein 2	-1.00484	1.40228	0.0338949	47.037	58.0967	Chloroplast
Pp1s465_18V6		inositol monophosphatase				-0.15382	1.05312	0.723674	16.2908	21.4671	Chloroplast
Pp1s47_214V6		2-isopropylmalate synthase b	AT1G74040	IMS1, IPMS2, MAML-3	2-isopropylmalate synthase 1, SOPROPYLMALATE SYNTHASE 2	-0.333341	1.11869	0.288844	19.9519	24.3993	Chloroplast
Pp1s479_14V6		gamma-glutamylcysteine synthetase	AT4G23100	ATECS1, AtGSH1, CAD2, GSH1, GSHA, PAD2, RML1	CADMIUM SENSITIVE 2, glutamate-cysteine ligase, PHYTOALEXIN DEFICIENT 2, ROOT MERISTEMLESS 1	-0.236698	1.0829	0.157299	246.582	44.8367	Chloroplast
Pp1s49_243V6		translation elongation factor p	AT3G08740			0.175934	1.06098	0.288844	42.665	50.7655	Chloroplast
Pp1s49_285V6		T25C13.50; adenylate kinase -related protein [EC:2.7.4.3] [KO:K00939] [Arabidopsis thaliana]	AT5G35170			-1.30859	1.55318	0.0338949	18.4896	21.6145	Chloroplast
Pp1s5_369V6		uroporphyrinogen decarboxylase				-0.312636	1.11093	0.723674	25.2108	35.5461	Chloroplast
Pp1s5_404V6		MDF20.15; expressed protein [Arabidopsis thaliana]	AT5G55710	AtTic20-V, Tic20-V	translocon at the inner envelope membrane of chloroplasts 20-V	-2.48183	2.30497	0.288844	76.2189	78.4164	Chloroplast
Pp1s5_83V6		ribulose bisphosphate carboxylase oxygenase activase chloroplast	AT2G39730	RCA	rubisco activase	-0.83451	1.32417	0.157299	188.968	56.1856	Chloroplast
Pp1s50_50V6		fructose- -bisphosphate	AT3G52930	AtFBA8, FBA8	fructose-bisphosphate aldolase 8	0.509927	1.18717	0.157299	20.8297	18.2582	Chloroplast
Pp1s51_241V6		diaminopimelate epimerase	AT3G53580			-0.473798	1.17283	0.0770999	134.341	60.4692	Chloroplast
Pp1s51_261V6		family protein	AT3G18890	AtTic62, Tic62	translocon at the inner envelope membrane of chloroplasts 62	-1.84895	1.86287	0.0338949	40.203	44.8436	Chloroplast
Pp1s51_315V6		magnesium chelatase subunit of protochlorophyllide reductase	AT5G45930	CHL I2, CHLI-2, CHLI2	magnesium chelatase i2	-0.00550701	1.00185	1	44.494	81.5606	Chloroplast
Pp1s52_157V6		light-harvesting complex ii protein lhcb2	AT2G34430	LHB1B1, LHCB1.4	light-harvesting chlorophyll-protein complex II subunit B1, LIGHT-HARVESTING CHLOROPHYLL-PROTEIN COMPLEX II SUBUNIT B1	-2.21962	2.11032	0.0338949	6311.99	4020.97	Chloroplast
Pp1s52_248V6		peroxiredoxin-like protein	AT3G52960			0.69965	1.26543	0.0338949	35.2194	52.0326	Chloroplast
Pp1s53_123V6		gtp-binding protein	AT1G56050			0.306565	1.10866	0.0770999	7.98938	13.4206	Chloroplast
Pp1s53_212V6		alpha- glucan phosphorylase	AT3G46970	ATPHS2, PHS2	Arabidopsis thaliana alpha-glucan phosphorylase 2, alpha-glucan phosphorylase 2	-0.427181	1.15458	0.4795	12.4712	23.3846	Chloroplast
Pp1s53_229V6		F3E22.4; mov34 family protein [Arabidopsis thaliana]	AT1G80210	AtBRCC36A, BRCC36A	BRCA1/BRCA2-containing complex 36 homolog A	-3.1967	2.93176	0.0338949	6.45619	11.8318	Chloroplast
Pp1s54_165V6		photosystem i reaction center subunit xi	AT4G12800	PSAL	photosystem I subunit l	-2.3044	2.17139	1	1189.03	1010	Chloroplast
Pp1s54_291V6		lactoylglutathione glyoxalase	AT1G67280			-2.36997	2.21983	0.0338949	14.9045	13.0545	Chloroplast
Pp1s54_77V6		biotin carboxyl carrier protein subunit of of het-accase	AT5G15530	BCCP2, CAC1-B	biotin carboxyl carrier protein 2	-0.514351	1.18894	0.157299	70.2491	78.821	Chloroplast
Pp1s55_140V6		mrna-binding protein	AT3G63140	CSP41A	chloroplast stem-loop binding protein of 41 kDa	-1.0569	1.42706	0.0338949	173.235	112.441	Chloroplast
Pp1s553_2V6		chloroplast chaperonin 21	AT5G20720	ATCPN21, CHCPN10, CPN10, CPN20, CPN21	CHLOROPLAST CHAPERONIN 10, chaperonin 20	-0.433797	1.15715	0.0338949	46.4961	36.8537	Chloroplast
Pp1s56_223V6		phosphoglycerate kinase	AT1G79550	PGK	phosphoglycerate kinase	-0.587948	1.21875	0.0338949	18.6417	32.88	Chloroplast
Pp1s58_251V6		udp-sulfoquinovose synthase	AT4G33030	SQD1	sulfoquinovosyldiacylglycerol 1	0.71587	1.27236	0.0770999	50.9937	66.6007	Chloroplast
Pp1s59_148V6		translation initiation factor if-2	AT1G17220	FUG1	fu-gaeri1	-0.926248	1.36569	0.0338949	18.4836	28.641	Chloroplast
Pp1s59_217V6		F15A18.20; expressed protein [Arabidopsis thaliana]				-1.04974	1.42363	0.0338949	51.8778	56.8044	Chloroplast
Pp1s59_356V6		iron-binding protein	AT3G56090	ATFER3, FER3	ferritin 3	-0.0055572	1.00187	0.723674	367.415	216.706	Chloroplast
Pp1s59_73V6		thylakoid lumenal kda chloroplast	AT1G77090			-1.7263	1.78756	0.0338949	30.2429	33.8233	Chloroplast
Pp1s6_239V6		oep37 ion channel				-2.92155	2.67251	0.0338949	16.5922	24.1578	Chloroplast
Pp1s6_56V6		nadh:ubiquinone oxidoreductase complex i intermediate-associated protein 30	AT4G18810			-1.23462	1.515	0.0338949	23.5943	14.7417	Chloroplast
Pp1s60_169V6		ribosomal protein l12	AT3G27830	RPL12, RPL12-A	RIBOSOMAL PROTEIN L12, ribosomal protein L12-A	0.313294	1.11117	0.4795	99.6257	62.6978	Chloroplast
Pp1s60_65V6		oxygen-evolving enhancer protein 1	AT5G66570	MSP-1, OE33, OEE1, OEE33, PSBO-1, PSBO1	MANGANESE-STABILIZING PROTEIN 1, OXYGEN EVOLVING COMPLEX 33 KILODALTON PROTEIN, 33 KDA OXYGEN EVOLVING POLYPEPTIDE 1, OXYGEN EVOLVING ENHANCER PROTEIN 33, PS II OXYGEN-EVOLVING COMPLEX 1, PS II oxygen-evolving complex 1	-2.074	2.00941	0.0338949	167.312	176.869	Chloroplast
Pp1s61_124V6		biotin carboxyl carrier protein of acetyl-				-1.10198	1.44887	0.0338949	33.0875	47.8315	Chloroplast
Pp1s61_208V6		pentapeptide repeat protein	AT2G44920			-1.43377	1.62	0.0338949			Chloroplast
Pp1s61_72V6		triosephosphate isomerase	AT2G21170	PDTPI, TIM	PLASTID ISOFORM TRIOSE PHOSPHATE ISOMERASE, triosephosphate isomerase	-0.0210448	1.00711	0.723674	35.0726	40.7802	Chloroplast
Pp1s628_7V6		light-harvesting complex ii protein lhcb5	AT4G10340	LHCB5	light harvesting complex of photosystem II 5	-3.03704	2.77842	0.0338949			Chloroplast
Pp1s63_71V6		oxygen-evolving enhancer protein chloroplast	AT1G06680	OE23, OEE2, PSBP-1, PSII-P	OXYGEN EVOLVING COMPLEX SUBUNIT 23 KDA, OXYGEN-EVOLVING ENHANCER PROTEIN 2, photosystem II subunit P-1, PHOTOSYSTEM II SUBUNIT P	-2.1619	2.06973	0.0338949	97.5418	113.131	Chloroplast
Pp1s64_202V6		peptidyl-prolyl cis-trans fkbp-type	AT4G26555			-0.888011	1.34823	0.0338949	13.0788	15.9904	Chloroplast
Pp1s64_210V6		contains ESTs AU057282(S21302),AU057281(S21302) similar to Arabidopsis thaliana chromosome 3, At3g59780 unknown protein [Oryza sativa (japonica cultivar-group)]				-3.03181	2.77353	0.0338949	31.7935	45.5198	Chloroplast
Pp1s65_130V6						-0.845044	1.32888	0.157299	58.6755	52.1522	Chloroplast
Pp1s65_267V6		nadp-dependent malate dehydrogenase	AT5G58330			-0.338954	1.12081	0.0770999	4.38562	17.8086	Chloroplast
Pp1s66_107V6						-2.90739	2.65981	0.0338949	21.2881	27.019	Chloroplast
Pp1s66_139V6		methionyl-trna synthetase	AT3G55400	OVA1	OVULE ABORTION 1	0.0309986	1.01048	0.4795	15.8119	26.9902	Chloroplast
Pp1s66_172V6		glutathione s-transferase	AT2G30870	ATGSTF10, ATGSTF4, ERD13, GSTF10	ARABIDOPSIS THALIANA GLUTATHIONE S-TRANSFERASE PHI 10, EARLY DEHYDRATION-INDUCED 13, glutathione S-transferase PHI 10	-7.16067	11.1269	0.0338949	4216.63	2491.52	Chloroplast
Pp1s66_233V6		pore protein of 24 kd	AT5G42960		unknown protein; involved in ion transport	-2.68214	2.46568	0.0338949	15.9968	25.3806	Chloroplast,mitochondrion
Pp1s66_287V6		magnesium chelatase atpase subunit d	AT1G08520	ALB-1V, ALB1, CHLD, PDE166, V157	ALBINA 1, PIGMENT DEFECTIVE EMBRYO 166	-1.01664	1.40786	0.0338949	8.31074	31.8393	Chloroplast
Pp1s68_123V6	ABCI8	assembly atpase	AT3G10670	ABCI6, ATNAP7, NAP7	ATP-binding cassette I6, non-intrinsic ABC protein 7	0.502697	1.18429	0.0338949	11.6725	37.1127	Chloroplast
Pp1s68_222V6		F22D16.9; tetratricopeptide repeat (TPR)-containing protein [Arabidopsis thaliana]	AT1G02910	LPA1	LOW PSII ACCUMULATION1	-3.56045	3.31346	0.0338949	11.0311	11.859	Chloroplast
Pp1s69_133V6		saposin-like type region 1 family protein	AT5G08720			-2.94178	2.69077	0.0338949			Chloroplast
Pp1s69_146V6		T10O24.12; leucine-rich repeat family protein [Arabidopsis thaliana]	AT1G10510	emb2004	embryo defective 2004	-2.05035	1.99349	0.0338949	19.9864	20.1354	Chloroplast
Pp1s69_154V6		acyl carrier protein	AT4G25050	ACP4	acyl carrier protein 4	3.10141	2.83925	0.0338949	610.701	562.862	Chloroplast
Pp1s7_15V6		dead deah box helicase family expressed	AT5G26742	AtRH3, emb1138, RH3	embryo defective 1138	-0.569902	1.21138	0.723674	12.3998	16.0125	Chloroplast
Pp1s7_222V6		alanyl-trna synthetase	AT5G22800	EMB1030, EMB263, EMB86	EMBRYO DEFECTIVE 1030, EMBRYO DEFECTIVE 263, EMBRYO DEFECTIVE 86	-0.945509	1.37457	0.0338949			Chloroplast
Pp1s7_56V6		dead box atp-dependent rna	AT5G26742	AtRH3, emb1138, RH3	embryo defective 1138	-0.129242	1.04445	0.288844			Chloroplast
Pp1s70_257V6		valyl-trna synthetase	AT5G16715	EMB2247	embryo defective 2247	-0.709198	1.2695	0.0338949	7.4086	12.5013	Chloroplast
Pp1s71_187V6		oas-tl4 cysteine synthase	AT2G43750	ACS1, ATCS-B, CPACS1, OASB	ARABIDOPSIS CYSTEINE SYNTHASE 1, ARABIDOPSIS THALIANA CYSTEIN SYNTHASE-B, CHLOROPLAST O-ACETYLSERINE SULFHYDRYLASE 1, O-acetylserine (thiol) lyase B	-0.0122177	1.00412	0.723674			Chloroplast
Pp1s71_244V6		hydrolase	AT1G56500	SOQ1	suppressor of quenching 1	-2.38561	2.23154	0.0338949	25.7926	19.3626	Chloroplast
Pp1s71_283V6		nad-dependent epimerase dehydratase	AT1G09340	CRB, CSP41B, HIP1.3	chloroplast RNA binding, CHLOROPLAST STEM-LOOP BINDING PROTEIN OF 41 KDA, heteroglycan-interacting protein 1.3	-1.02408	1.41139	0.0338949	208.537	141.427	Chloroplast
Pp1s72_197V6		toc34-2 protein	AT5G05000	ATTOC34, OEP34, TOC34	ARABIDOPSIS THALIANA TRANSLOCON AT THE OUTER ENVELOPE MEMBRANE OF CHLOROPLASTS 34, translocon at the outer envelope membrane of chloroplasts 34	-2.02578	1.97708	0.0338949	20.9345	39.3375	Chloroplast
Pp1s72_25V6		plastid transketolase	AT3G60750	AtTKL1, TKL1	transketolase 1	-0.12229	1.04201	1	136.958	154.685	Chloroplast
Pp1s72_281V6		T29A15.190; rhodanese-like domain-containing protein [Arabidopsis thaliana]				-2.74077	2.5148	0.0338949	4.72468	19.4008	Chloroplast
Pp1s72_282V6		peptidase m16c associated domain protein	AT3G19170	ATPREP1, ATZNMP, PREP1	presequence protease 1	0.258848	1.091	0.0338949	44.0707	50.2422	Chloroplast
Pp1s72_301V6	HPL	allene oxide synthase				-2.08043	2.01377	0.0338949	57.1369	64.9023	Chloroplast
Pp1s73_31V6		thylakoid lumenalkdachloroplast precursor				-0.564311	1.2091	0.4795	54.161	46.4426	Chloroplast
Pp1s74_243V6		elongation factor ts	AT4G29060	emb2726	embryo defective 2726	-0.961973	1.3822	0.0338949			Chloroplast
Pp1s75_141V6		oxygen-evolving enhancer protein chloroplast	AT1G06680	OE23, OEE2, PSBP-1, PSII-P	OXYGEN EVOLVING COMPLEX SUBUNIT 23 KDA, OXYGEN-EVOLVING ENHANCER PROTEIN 2, photosystem II subunit P-1, PHOTOSYSTEM II SUBUNIT P	-1.85976	1.86966	0.0338949	848.425	840.419	Chloroplast
Pp1s75_233V6						-3.90818	3.72472	0.0338949	99.9755	73.4305	Chloroplast
Pp1s75_253V6		tetrahydrofolate dehydrogenase cyclohydrolase	AT4G00620	EMB3127	EMBRYO DEFECTIVE 3127	-1.2278	1.51153	0.0338949	13.9183	23.2585	Chloroplast
Pp1s75_41V6		leucyl-trna synthetase	AT4G04350	EMB2369	EMBRYO DEFECTIVE 2369	-0.346093	1.1235	0.0770999	6.20444	11.6419	Chloroplast
Pp1s76_196V6		chlorophyll a b binding	AT2G34420	LHB1B2, LHCB1.5	photosystem II light harvesting complex gene B1B2, PHOTOSYSTEM II LIGHT HARVESTING COMPLEX GENE 1.5	-3.84525	3.6467	0.0338949	2688.89	1617.35	Chloroplast
Pp1s76_199V6		50s ribosomal protein l10	AT5G13510	EMB3136	EMBRYO DEFECTIVE 3136	-0.00205359	1.00069	0.4795	25.2478	35.6486	Chloroplast
Pp1s76_97V6		enolase	AT1G74030	ENO1	enolase 1	0.347309	1.12396	0.157299			Chloroplast
Pp1s78_211V6		phosphoserine aminotransferase	AT2G17630	PSAT2	phosphoserine aminotransferase 2	-0.763396	1.29287	0.0338949	16.8002	38.3442	Chloroplast
Pp1s79_110V6		malate dehydrogenase	AT3G47520	MDH, pNAD-MDH	malate dehydrogenase, plastidic NAD-dependent malate dehydrogenase	-0.408691	1.14742	0.0338949	119.397	80.5179	Chloroplast
Pp1s79_140V6		glutamate synthase	AT5G53460	GLT1	NADH-dependent glutamate synthase 1	-2.02961	1.97963	0.0338949	35.237	28.1906	Chloroplast
Pp1s79_167V6		beta-hydroxyacyl-acp dehydratase	AT5G10160			-2.20718	2.10151	0.0338949	45.5537	59.5007	Chloroplast
Pp1s79_92V6		peptidase s1 and chymotrypsin hap:pdz dhr glgf	AT4G17600	LIL3:1		-2.35232	2.20668	0.0338949			Chloroplast
Pp1s79_93V6		FCAALL.30; lil3 protein [Arabidopsis thaliana]	AT4G17600	LIL3:1		-3.05978	2.79975	0.0338949	16.0977	15.7467	Chloroplast
Pp1s8_140V6		serine endopeptidase	AT5G40200	DEG9, DegP9	degradation of periplasmic proteins 9, DegP protease 9	-0.183194	1.06358	1	6.96691	11.9286	Chloroplast
Pp1s8_193V6		thioredoxin x	AT1G50320	ATHX, ATHP	thioredoxin X	1.68986	1.76578	0.0338949	42.6855	24.0183	Chloroplast
Pp1s8_282V6		aldo keto reductase	AT2G27680			-1.84004	1.8573	0.0338949	12.6407	19.3667	Chloroplast
Pp1s8_70V6		carbohydrate-binding module family 45 protein	AT1G10760	GWD, GWD1, SEX1, SOP, SOP1	STARCH EXCESS 1	-0.384912	1.13827	0.288844	39.9729	127.014	Chloroplast
Pp1s81_230V6		-bisphosphoglycerate-dependent phosphoglycerate mutase	AT1G22170			-0.627523	1.23509	0.0338949	11.7666	18.3487	Chloroplast
Pp1s81_260V6		y4320_arath ame: full=uncharacterized protein chloroplastic flags: precursor	AT4G13200			-0.741569	1.28341	0.288844	81.0907	45.3828	Chloroplast
Pp1s81_54V6		mitochondrial processing peptidase	AT3G02090	MPPBETA		0.430416	1.15584	0.4795	229.593	218.732	Chloroplast
Pp1s83_99V6		plastid-lipid-associated protein 2	AT4G04020	FIB, PGL35	fibrillin, plastoglobulin 35	-1.35432	1.57726	0.0338949	98.8531	89.9851	Chloroplast
Pp1s85_113V6		thylakoid lumenal	AT1G12250			-2.19096	2.09007	0.0338949	99.138	96.0568	Chloroplast
Pp1s85_19V6		hydrolase	AT1G56500	SOQ1	suppressor of quenching 1	-0.0662411	1.02254	0.723674	7.69495	8.11973	Chloroplast
Pp1s85_96V6		inositol monophosphatase	AT1G31190	IMPL1	myo-inositol monophosphatase like 1	0.527357	1.19416	0.0338949			Chloroplast
Pp1s86_156V6		glyceraldehyde-3-phosphate dehydrogenase	AT1G12900	GAPA-2	glyceraldehyde 3-phosphate dehydrogenase A subunit 2	-0.443567	1.16096	0.4795	506.777	420.297	Chloroplast
Pp1s87_117V6		phosphoglycerate dehydrogenase	AT4G34200	EDA9, PGDH1	embryo sac development arrest 9, phosphoglycerate dehydrogenase 1	-1.07801	1.43723	0.288844	26.9107	6.53684	Chloroplast
Pp1s88_182V6		chloroplast photosystem ii reaction center protein	AT4G15510	PPD1	PsbP-Domain Protein1	-2.12143	2.04174	0.0338949	12.4131	17.195	Chloroplast
Pp1s88_62V6		aspartate kinase-homoserine dehydrogenase	AT4G19710	AK-HSDH, AK-HSDH II	ASPARTATE KINASE-HOMOSERINE DEHYDROGENASE, aspartate kinase-homoserine dehydrogenase ii	-0.422671	1.15283	0.0338949	7.80288	15.5592	Chloroplast
Pp1s89_87V6						-3.17088	2.90639	0.0338949	16.697	22.1204	Chloroplast
Pp1s9_141V6		preprotein subunit	AT4G01800	AGY1, AtcpSecA, SECA1	Albino or Glassy Yellow 1, Arabidopsis thaliana chloroplast SecA	0.0552435	1.01876	0.723674	12.6976	13.6791	Chloroplast
Pp1s9_238V6		MFH8.11; FtsH protease, putative [Arabidopsis thaliana]	AT5G53170	FTSH11	FTSH protease 11	-3.24314	2.97793	0.0338949	15.2836	19.4164	Chloroplast
Pp1s9_406V6		F9L1.8; oxidoreductase NAD-binding domain-containing protein [Arabidopsis thaliana]	NA			-0.199266	1.06935	0.4795	20.7426	38.4882	Chloroplast
Pp1s90_139V6		methionyl aminopeptidase-like protein	AT4G37040	MAP1D	methionine aminopeptidase 1D	-1.7481	1.80072	0.0338949	20.0917	20.0647	Chloroplast
Pp1s90_50V6		peptidyl-prolyl cis-trans cyclophilin type	AT3G01480	ATCYP38, CYP38	ARABIDOPSIS CYCLOPHILIN 38, cyclophilin 38	-1.73987	1.79574	0.0338949	36.4616	50.3179	Chloroplast
Pp1s91_16V6		zeaxanthin epoxidase	AT5G67030	ABA1, ATABA1, ATZEP, IBS3, LOS6, NPQ2, ZEP	ABA DEFICIENT 1, ARABIDOPSIS THALIANA ABA DEFICIENT 1, ARABIDOPSIS THALIANA ZEAXANTHIN EPOXIDASE, IMPAIRED IN BABA-INDUCED STERILITY 3, LOW EXPRESSION OF OSMOTIC STRESS-RESPONSIVE GENES 6, NON-PHOTOCHEMICAL QUENCHING 2, ZEAXANTHIN EPOXIDASE	-2.11655	2.03839	0.0338949	6.52088	12.6261	Chloroplast
Pp1s91_247V6		mitochondrial nad-dependent malate dehydrogenase	AT1G53240	mMDH1	mitochondrial malate dehydrogenase 1	1.01189	1.40561	0.0338949	114.496	110.193	Chloroplast,mitochondrion
Pp1s91_60V6		ribonucleoprotein a	AT3G53460	CP29	chloroplast RNA-binding protein 29	-0.281455	1.09933	0.157299	31.8968	45.9235	Chloroplast
Pp1s91_92V6		precursor of carboxylase t-protein glycine decarboxylase complex	AT1G11860			1.29235	1.54471	0.157299	201.754	211.041	Chloroplast
Pp1s93_161V6			AT4G39970			0.744013	1.28446	0.0338949	20.3244	17.8916	Chloroplast
Pp1s93_165V6			AT2G22360	DJA6	DNA J protein A6	-2.07824	2.01228	0.0338949	15.6203	18.5929	Chloroplast
Pp1s94_133V6		Putative protein At4g01050 [Arabidopsis thaliana]	NA			-2.41315	2.25231	0.0338949	12.637	18.392	Chloroplast
Pp1s95_45V6		peroxiredoxin q	AT3G26060	ATPRX Q, PRXQ	peroxiredoxin Q	-0.391254	1.1407	0.157299	63.0441	63.9597	Chloroplast
Pp1s97_166V6		methionine sulfoxide reductase type	AT5G07470	ATMSRA3, PMSR3	ARABIDOPSIS THALIANA METHIONINE SULFOXIDE REDUCTASE 3, peptidemethionine sulfoxide reductase 3	0.241119	1.08451	0.288844	74.9127	41.8989	Chloroplast
Pp1s99_201V6		amino acid binding	AT5G04740	ACR12	ACT domain repeats 12	1.03684	1.41746	0.0338949	100.543	124.929	Chloroplast
Pp1s99_95V6	LHCSR2	lhcsr2 gene for putative putative chlorophyll a-b binding protein LHCSR2	AT3G08940	LHCB4.2	light harvesting complex photosystem II	-0.208997	1.07285	0.4795	152.926	224.867	Chloroplast

## Sheet: DEP chloroplast proteins
Supplementary Table 2. Overview of the protein SWATH quantification
List of differentially expressed (DE) chloroplast proteins
Gene ID - CosMoss gene acession
Cosmoss gene name - gene name in CosMoss database
Cosmoss description - description of protein from CosMoss database
Homologue ID (TAIR) - TAIR accession
Homologue gene name - gene name in TAIR database
Homologue description - description of protein from TAIR database
log 1.4 - fold change logarithm to the base 1.4; "-" indicates decrease in abundance in protoplasts compared to protonema
SWATH p-value - p-value for SWATH quantification results from Mann-Whitney-Wilcoxon test
Expression, FPKM - the transcription level of the identified proteins
									Expression, FPKM
Gene ID	Cosmoss gene name	Cosmoss description	Homologue ID (TAIR)	Homologue gene name	Homologue description	log1.4	Protein fold change	SWATH pv-value	Protoplast	Protonema	Localization
PhpapaCp040	PSAB	PSI P700 apoprotein A2	ATCG00340	PSAB		-10.6813	36.378	0.0338949			Chloroplast
PhpapaCp039	PSAA	PSI P700 apoprotein A1	ATCG00350	PSAA		-9.8149	27.1789	0.0338949			Chloroplast
Pp1s163_57V6		glutamate malate translocator	AT5G64290	DCT, DIT2.1	dicarboxylate transport 2.1	-7.88186	14.1828	0.0338949	61.5525	76.3673	Chloroplast
PhpapaCp043	PSBC	PSII 43 kDa protein	ATCG00280	PSBC	photosystem II reaction center protein C	-7.74407	13.5402	0.0338949			Chloroplast
PhpapaCp044	PSBD	PSII D2-protein	ATCG00270	PSBD	photosystem II reaction center protein D	-7.27874	11.5778	0.0338949			Chloroplast
Pp1s66_172V6		glutathione s-transferase	AT2G30870	ATGSTF10, ATGSTF4, ERD13, GSTF10	ARABIDOPSIS THALIANA GLUTATHIONE S-TRANSFERASE PHI 10, EARLY DEHYDRATION-INDUCED 13, glutathione S-transferase PHI 10	-7.16067	11.1269	0.0338949	4216.63	2491.52	Chloroplast
Pp1s270_50V6		plastidic atp adp transporter	AT1G80300	ATNTT1, NTT1	nucleotide transporter 1	-5.77673	6.98462	0.0338949	45.1167	80.8894	Chloroplast
PhpapaCp046	PSBA	PSII D1-protein	ATCG00020	PSBA	photosystem II reaction center protein A	-5.64896	6.6907	0.0338949			Chloroplast
PhpapaCp012	PSBB	photosystem II P680 chlorophyll A apoprotein	ATCG00680	PSBB	photosystem II reaction center protein B	-5.43628	6.22864	0.0338949			Chloroplast
Pp1s263_35V6		T21B4.200; expressed protein [Arabidopsis thaliana]	AT5G27290			-5.38204	6.11599	0.0338949	13.2519	11.1624	Chloroplast
Pp1s43_120V6		at5g08050 f13g24_250	AT5G08050			-5.02166	5.41758	0.0338949	236.353	252.185	Chloroplast
Pp1s145_122V6		MKP11.2; expressed protein [Arabidopsis thaliana]	AT5G17170	ENH1	enhancer of sos3-1	-4.99762	5.37393	0.0338949	73.3189	53.8887	Chloroplast
Pp1s41_264V6		photosystem ii 10 kda polypeptide	AT1G79040	PSBR	photosystem II subunit R	-4.98293	5.34744	0.0338949	1355.89	1097.41	Chloroplast
PhpapaCp081	NDHH	NADH dehydrogenase 49 kDa subunit	ATCG01110	NDHH	NAD(P)H dehydrogenase subunit H	-4.63947	4.76384	0.0338949			Chloroplast
Pp1s134_68V6		ac034107_6ests gb	AT1G18060			-4.18779	4.09217	0.0338949	36.5924	26.113	Chloroplast
Pp1s249_62V6	DGT	peptidyl-prolyl cis-trans isomerase	AT4G34870	ATCYP1, ROC5	ARABIDOPSIS THALIANA CYCLOPHILIN 1, rotamase cyclophilin 5	-4.16531	4.06133	0.0338949	2838.29	3755.45	Chloroplast
Pp1s28_391V6		K2A11.7; expressed protein [Arabidopsis thaliana]	AT5G05200			-4.16214	4.057	0.0338949	45.4851	49.601	Chloroplast
Pp1s16_27V6		transmembrane protein 14c	AT3G43520			-4.04863	3.90497	0.0338949	44.4246	26.5792	Chloroplast
Pp1s104_98V6		F7D8.28; expressed protein [Arabidopsis thaliana]	AT2G21960			-4.01546	3.86163	0.0338949	7.80128	12.2399	Chloroplast
Pp1s255_17V6	ABCG2	atp-binding cassette superfamily	AT2G01320	ABCG7	ATP-binding cassette G7	-3.96684	3.79898	0.0338949	11.2998	15.8661	Chloroplast
Pp1s319_36V6		photosystem i reaction center subunit iv a	AT4G28750	PSAE-1	PSA E1 KNOCKOUT	-3.94343	3.76917	0.0338949	687.503	596.467	Chloroplast
Pp1s75_233V6						-3.90818	3.72472	0.0338949	99.9755	73.4305	Chloroplast
Pp1s76_196V6		chlorophyll a b binding	AT2G34420	LHB1B2, LHCB1.5	photosystem II light harvesting complex gene B1B2, PHOTOSYSTEM II LIGHT HARVESTING COMPLEX GENE 1.5	-3.84525	3.6467	0.0338949	2688.89	1617.35	Chloroplast
Pp1s156_45V6		peptidase serine-type peptidase	AT3G24590	PLSP1	plastidic type i signal peptidase 1	-3.81863	3.61417	0.0338949	11.0885	19.9587	Chloroplast
PhpapaCp030	ACCD	acetyl-CoA carboxylase beta subunit	ATCG00500	ACCD	acetyl-CoA carboxylase carboxyl transferase subunit beta	-3.76826	3.55344	0.0338949			Chloroplast
Pp1s13_392V6		chloroplast inner envelope	AT3G63410	APG1, E37, IEP37, VTE3	ALBINO OR PALE GREEN MUTANT 1, INNER ENVELOPE PROTEIN 37, VITAMIN E DEFECTIVE 3	-3.75497	3.53758	0.0338949	65.9906	85.3676	Chloroplast
Pp1s31_253V6						-3.71635	3.49191	0.0338949	8.12302	14.2097	Chloroplast
PhpapaCp036	NDHJ	NADH dehydrogenase 30 kDa subunit	ATCG00420	NDHJ	NADH dehydrogenase subunit J	-3.6553	3.42091	0.0338949			Chloroplast
Pp1s68_222V6		F22D16.9; tetratricopeptide repeat (TPR)-containing protein [Arabidopsis thaliana]	AT1G02910	LPA1	LOW PSII ACCUMULATION1	-3.56045	3.31346	0.0338949	11.0311	11.859	Chloroplast
PhpapaCp035	NDHK	NADH dehydrogenase 27 kDa subunit	ATCG00430	PSBG	photosystem II reaction center protein G	-3.51388	3.26194	0.0338949			Chloroplast
Pp1s15_267V6		fk506 binding protein	AT1G18170			-3.50391	3.25102	0.0338949	48.0525	49.0991	Chloroplast
PhpapaCp026	PETA	apocytochrome f precursor	ATCG00540	PETA	photosynthetic electron transfer A	-3.48289	3.22811	0.0338949			Chloroplast
Pp1s336_22V6		FCAALL.30; lil3 protein [Arabidopsis thaliana]	AT5G47110	LIL3:2		-3.37937	3.11761	0.0338949	34.1041	75.3508	Chloroplast
Pp1s339_66V6		unknown [Picea sitchensis]	AT1G73885			-3.36762	3.1053	0.0338949	101.479	65.304	Chloroplast
Pp1s254_3V6		light-harvesting complex ii protein lhcb3	AT5G54270	LHCB3, LHCB3*1	light-harvesting chlorophyll B-binding protein 3	-3.29344	3.02875	0.0338949	2228.64	2005.54	Chloroplast
Pp1s270_57V6		rieske (2fe-2s) domain protein	AT1G71500			-3.24979	2.9846	0.0338949	44.4854	33.3776	Chloroplast
Pp1s9_238V6		MFH8.11; FtsH protease, putative [Arabidopsis thaliana]	AT5G53170	FTSH11	FTSH protease 11	-3.24314	2.97793	0.0338949	15.2836	19.4164	Chloroplast
Pp1s53_229V6		F3E22.4; mov34 family protein [Arabidopsis thaliana]	AT1G80210	AtBRCC36A, BRCC36A	BRCA1/BRCA2-containing complex 36 homolog A	-3.1967	2.93176	0.0338949	6.45619	11.8318	Chloroplast
Pp1s89_87V6						-3.17088	2.90639	0.0338949	16.697	22.1204	Chloroplast
Pp1s424_33V6		thylakoid-bound ascorbate peroxidase	AT1G77490	TAPX	thylakoidal ascorbate peroxidase	-3.15169	2.88769	0.0338949	2712.86	499.274	Chloroplast
Pp1s252_28V6		chlorophyll a-b binding protein of lhcii	AT5G54270	LHCB3, LHCB3*1	light-harvesting chlorophyll B-binding protein 3	-3.13131	2.86795	0.0338949	91.4958	111.199	Chloroplast
Pp1s334_17V6		photosystem i reaction center subunit iv a	AT4G28750	PSAE-1	PSA E1 KNOCKOUT	-3.11631	2.85352	0.0338949	674.477	514.301	Chloroplast
Pp1s69_154V6		acyl carrier protein	AT4G25050	ACP4	acyl carrier protein 4	3.10141	2.83925	0.0338949	610.701	562.862	Chloroplast
Pp1s44_78V6		cell division protein 2	AT5G42270	FTSH5, VAR1	FTSH5,VAR1, VARIEGATED 1	-3.10041	2.83829	0.0338949	79.5608	47.2194	Chloroplast
Pp1s35_234V6		atp synthase gamma chain	AT4G04640	ATPC1		-3.08851	2.82695	0.0338949	21.1533	67.0855	Chloroplast
Pp1s79_93V6		FCAALL.30; lil3 protein [Arabidopsis thaliana]	AT4G17600	LIL3:1		-3.05978	2.79975	0.0338949	16.0977	15.7467	Chloroplast
Pp1s628_7V6		light-harvesting complex ii protein lhcb5	AT4G10340	LHCB5	light harvesting complex of photosystem II 5	-3.03704	2.77842	0.0338949			Chloroplast
Pp1s118_166V6		aaa-metalloprotease chloroplast precursor	AT1G06430	FTSH8	FTSH protease 8	-3.0325	2.77417	0.0338949	49.7251	54.4006	Chloroplast
Pp1s64_210V6		contains ESTs AU057282(S21302),AU057281(S21302) similar to Arabidopsis thaliana chromosome 3, At3g59780 unknown protein [Oryza sativa (japonica cultivar-group)]				-3.03181	2.77353	0.0338949	31.7935	45.5198	Chloroplast
Pp1s1_534V6		oep37 ion channel	AT2G43950	OEP37	CHLOROPLAST OUTER ENVELOPE PROTEIN 37. Constitutes a peptide sensitive ion channel in chloroplast outer membranes	-2.99712	2.74134	0.0338949	37.3054	52.4339	Chloroplast
Pp1s42_208V6		T22H22.19; thylakoid lumen 18.3 kDa protein [Arabidopsis thaliana]	AT1G54780	AtTLP18.3, TLP18.3	thylakoid lumen protein 18.3	-2.98628	2.73136	0.0338949	20.5133	25.5782	Chloroplast
Pp1s343_26V6		extracellular ca2+ sensing receptor				-2.98405	2.72932	0.0338949	93.8011	101.478	Chloroplast
Pp1s131_104V6		pore protein of 24 kd	AT5G42960		unknown protein; involved in ion transport	-2.97761	2.7234	0.0338949	255.852	63.5165	Chloroplast,mitochondrion
Pp1s303_24V6		saccharopine dehydrogenase	AT1G50450			-2.9576	2.70513	0.0338949	5.42634	8.14189	Chloroplast
Pp1s69_133V6		saposin-like type region 1 family protein	AT5G08720			-2.94178	2.69077	0.0338949			Chloroplast
Pp1s251_36V6		thioredoxin-like protein	AT4G37200	HCF164	HIGH CHLOROPHYLL FLUORESCENCE 164	-2.94032	2.68945	0.0338949	61.6704	40.7738	Chloroplast
Pp1s6_239V6		oep37 ion channel				-2.92155	2.67251	0.0338949	16.5922	24.1578	Chloroplast
Pp1s66_107V6						-2.90739	2.65981	0.0338949	21.2881	27.019	Chloroplast
Pp1s72_281V6		T29A15.190; rhodanese-like domain-containing protein [Arabidopsis thaliana]				-2.74077	2.5148	0.0338949	4.72468	19.4008	Chloroplast
Pp1s164_93V6		family protein	AT4G35250	HCF244	high chlorophyll fluorescence phenotype 244	-2.73815	2.51259	0.0338949	109.116	60.9478	Chloroplast
Pp1s156_30V6		cell division protein	AT1G06430	FTSH8	FTSH protease 8	-2.73797	2.51243	0.0338949	40.3189	51.8358	Chloroplast
PhpapaCp020	PSBE	cytochrome b559 alpha subunit	ATCG00580	PSBE	photosystem II reaction center protein E	-2.73792	2.51239	0.0338949			Chloroplast
Pp1s27_97V6	LHCB2	light-harvesting complex ii protein lhcb2	AT2G34420	LHB1B2, LHCB1.5	photosystem II light harvesting complex gene B1B2, PHOTOSYSTEM II LIGHT HARVESTING COMPLEX GENE 1.5	-2.73462	2.5096	0.0338949	2633.41	2734.73	Chloroplast
Pp1s13_200V6		chlorophyll a b binding	AT2G34430	LHB1B1, LHCB1.4	light-harvesting chlorophyll-protein complex II subunit B1, LIGHT-HARVESTING CHLOROPHYLL-PROTEIN COMPLEX II SUBUNIT B1	-2.69634	2.47748	0.0338949	2962.53	2790.17	Chloroplast
Pp1s66_233V6		pore protein of 24 kd	AT5G42960		unknown protein; involved in ion transport	-2.68214	2.46568	0.0338949	15.9968	25.3806	Chloroplast,mitochondrion
Pp1s15_317V6		peptidyl-prolyl cis-transfkbp-type	AT5G13410			-2.67828	2.46248	0.0338949	13.2376	13.2407	Chloroplast
Pp1s230_42V6		nadh dehydrogenase i subunit m	AT4G37925	NDHM	NAD(P)H-quinone oxidoreductase subunit M, chloroplastic	-2.67507	2.45982	0.0338949	59.2752	64.9784	Chloroplast
Pp1s25_204V6		nadh dehydrogenase i subunit n	AT5G58260	NdhN	NADH dehydrogenase-like complex N	-2.65727	2.44513	0.0338949	56.5073	43.7127	Chloroplast
Pp1s13_430V6		F14G6.5; oxygen-evolving complex-related [Arabidopsis thaliana]				-2.65434	2.44272	0.0338949	34.788	36.7113	Chloroplast
PhpapaCp076	PSAC	photosystem I iron-sulfur center	ATCG01060	PSAC		-2.64394	2.43419	0.0338949			Chloroplast
Pp1s123_97V6		T22H22.19; thylakoid lumen 18.3 kDa protein [Arabidopsis thaliana]	AT1G54780	AtTLP18.3, TLP18.3	thylakoid lumen protein 18.3	-2.64177	2.43241	0.0338949	92.836	81.8899	Chloroplast
Pp1s295_55V6		pap fibrillin family protein				-2.63675	2.4283	0.0338949	49.0278	38.5718	Chloroplast
Pp1s284_6V6		chlorophyll a b binding	AT1G45474	Lhca5	photosystem I light harvesting complex gene 5	-2.62079	2.4153	0.0338949	12.492	18.9983	Chloroplast
Pp1s25_21V6		signal peptide peptidase 67k type	AT1G73990	SPPA, SPPA1	signal peptide peptidase	-2.59655	2.39568	0.0338949	3.74101	8.18687	Chloroplast
Pp1s215_83V6		fk506 binding	AT1G20810			-2.58556	2.38684	0.0338949	20.381	17.8065	Chloroplast
Pp1s211_10V6						-2.57908	2.38164	0.0338949	11.1002	9.52537	Chloroplast
Pp1s347_30V6		fkbp-type peptidyl-prolyl cis-trans isomerase 4	AT5G45680	ATFKBP13, FKBP13	FK506 BINDING PROTEIN 13, FK506-binding protein 13	-2.574	2.37757	0.0338949	50.431	72.4852	Chloroplast
PhpapaCp079	NDHI	NADH dehydrogenase 18 kDa subunit	ATCG01090	NDHI		-2.52464	2.33841	0.0338949			Chloroplast
Pp1s125_61V6		photosystem ii oxygen evolving complex protein	AT3G05410			-2.52151	2.33595	0.0338949	14.4184	15.7729	Chloroplast
Pp1s201_6V6		mitochondrial nad-dependent malate dehydrogenase	AT3G15020	mMDH2	mitochondrial malate dehydrogenase 2	2.51046	2.32728	0.0338949	177.439	171.268	Chloroplast
Pp1s11_340V6		Plastoglobulin 1, chloroplast precursor [Pisum sativum]				-2.50945	2.32649	0.0338949	16.0346	14.6035	Chloroplast
Pp1s4_490V6		cyclophilin-type peptidyl-prolyl cis-trans	AT1G74070			-2.50231	2.3209	0.0338949	35.9156	45.0864	Chloroplast
Pp1s156_109V6		soul heme-binding protein	AT3G10130			-2.48755	2.30941	0.0338949	43.1194	15.4782	Chloroplast
Pp1s39_428V6		malate glyoxysomal precursor	AT5G09660	PMDH2	peroxisomal NAD-malate dehydrogenase 2	2.48736	2.30926	0.0338949	88.3878	93.0127	Chloroplast
PhpapaCp053	ATPA	ATP synthase CF1 alpha chain	ATCG00120	ATPA	ATP synthase subunit alpha	-2.48471	2.3072	0.0338949			Chloroplast
Pp1s123_43V6		T32A16.60; expressed protein [Arabidopsis thaliana]	AT4G23890	CRR31, NdhS	CHLORORESPIRATORY REDUCTION 31, NADH dehydrogenase-like complex S	-2.45586	2.28491	0.0338949	43.4725	35.7958	Chloroplast
Pp1s109_90V6						-2.4508	2.28103	0.0338949	28.6073	27.4012	Chloroplast
Pp1s292_64V6		aminopeptidase-like protein	AT4G33090	APM1, ATAPM1	aminopeptidase M1, AMINOPEPTIDASE M1	-2.4216	2.25872	0.0338949	69.0064	21.3751	Chloroplast
Pp1s94_133V6		Putative protein At4g01050 [Arabidopsis thaliana]	NA			-2.41315	2.25231	0.0338949	12.637	18.392	Chloroplast
Pp1s198_42V6		short-chain dehydrogenase reductase family protein	AT4G23420			-2.40472	2.24594	0.0338949	17.2597	13.5557	Chloroplast
Pp1s71_244V6		hydrolase	AT1G56500	SOQ1	suppressor of quenching 1	-2.38561	2.23154	0.0338949	25.7926	19.3626	Chloroplast
Pp1s54_291V6		lactoylglutathione glyoxalase	AT1G67280			-2.36997	2.21983	0.0338949	14.9045	13.0545	Chloroplast
Pp1s79_92V6		peptidase s1 and chymotrypsin hap:pdz dhr glgf	AT4G17600	LIL3:1		-2.35232	2.20668	0.0338949			Chloroplast
Pp1s159_143V6		chloroplast protein cp12	AT2G47400	CP12, CP12-1	CP12 DOMAIN-CONTAINING PROTEIN 1, CP12 domain-containing protein 1	2.33867	2.19657	0.0338949	499.718	391.692	Chloroplast
Pp1s135_79V6		oxygen-evolving enhancer protein chloroplast	AT1G06680	OE23, OEE2, PSBP-1, PSII-P	OXYGEN EVOLVING COMPLEX SUBUNIT 23 KDA, OXYGEN-EVOLVING ENHANCER PROTEIN 2, photosystem II subunit P-1, PHOTOSYSTEM II SUBUNIT P	-2.33316	2.1925	0.0338949	276.443	314.199	Chloroplast
Pp1s160_79V6		peptidase s1 and chymotrypsin hap:pdz dhr glgf	AT3G27925	DEG1, DEGP1	degradation of periplasmic proteins 1, DegP protease 1	-2.32026	2.18301	0.0338949	52.4971	26.709	Chloroplast
Pp1s159_2V6		MTG13.14; proline-rich protein family [Arabidopsis thaliana]	AT5G16620	ATTIC40, PDE120, TIC40	translocon at the inner envelope membrane of chloroplasts 40, pigment defective embryo 120	-2.31046	2.17582	0.0338949	28.9231	26.2661	Chloroplast
Pp1s33_287V6		-diacylglycerol 3-beta-	AT4G31780	EMB2797, MGD1, MGDA, UGT81A1	EMBRYO DEFECTIVE 2797, monogalactosyl diacylglycerol synthase 1, MONOGALACTOSYLDIACYLGLYCEROL SYNTHASE A, UDP-glycosyl transferase 81A1	-2.30087	2.16881	0.0338949	17.7896	26.0667	Chloroplast
Pp1s372_16V6		atp synthase gamma chain	AT4G04640	ATPC1		-2.28352	2.15619	0.0338949	40.7089	47.4934	Chloroplast
Pp1s38_300V6		malate glyoxysomal precursor	AT5G09660	PMDH2	peroxisomal NAD-malate dehydrogenase 2	2.26063	2.13965	0.0338949	121.457	126.041	Chloroplast
Pp1s198_147V6		MAH20.10; expressed protein [Arabidopsis thaliana]	AT5G08540			-2.23981	2.1247	0.0338949	38.4282	46.1176	Chloroplast
PhpapaCp013	CLPP	ATP-dependent protease proteolytic subunit	ATCG00670	CLPP1, PCLPP	CASEINOLYTIC PROTEASE P 1, plastid-encoded CLP P	2.2284	2.11657	0.0338949			Chloroplast
Pp1s52_157V6		light-harvesting complex ii protein lhcb2	AT2G34430	LHB1B1, LHCB1.4	light-harvesting chlorophyll-protein complex II subunit B1, LIGHT-HARVESTING CHLOROPHYLL-PROTEIN COMPLEX II SUBUNIT B1	-2.21962	2.11032	0.0338949	6311.99	4020.97	Chloroplast
Pp1s197_46V6		carboxyl-terminal-processing protease	AT5G46390		Peptidase S41 family protein	-2.21277	2.10546	0.0338949	6.42135	10.8416	Chloroplast
Pp1s79_167V6		beta-hydroxyacyl-acp dehydratase	AT5G10160			-2.20718	2.10151	0.0338949	45.5537	59.5007	Chloroplast
Pp1s28_304V6		protoporphyrinogen oxidase	AT4G01690	HEMG1, PPO1, PPOX		-2.19549	2.09326	0.0338949	110.902	142.166	Chloroplast
Pp1s85_113V6		thylakoid lumenal	AT1G12250			-2.19096	2.09007	0.0338949	99.138	96.0568	Chloroplast
Pp1s227_133V6		Thylakoid lumenal 19 kDa protein, chloroplast precursor (P19) [no tax name]	AT3G63540			-2.18605	2.08662	0.0338949	173.66	189.517	Chloroplast
Pp1s373_37V6		chlorophyll b reductase	AT5G04900	NOL	NYC1-like	-2.18285	2.08437	0.0338949	47.3715	37.3919	Chloroplast
Pp1s160_127V6		soul heme-binding protein	AT5G20140	AtHBP5, HBP5	haem-binding protein 5	-2.17265	2.07723	0.0338949	10.0453	13.4283	Chloroplast
Pp1s306_84V6		oxygen-evolving enhancer protein 1	AT5G66570	MSP-1, OE33, OEE1, OEE33, PSBO-1, PSBO1	MANGANESE-STABILIZING PROTEIN 1, OXYGEN EVOLVING COMPLEX 33 KILODALTON PROTEIN, 33 KDA OXYGEN EVOLVING POLYPEPTIDE 1, OXYGEN EVOLVING ENHANCER PROTEIN 33, PS II OXYGEN-EVOLVING COMPLEX 1, PS II oxygen-evolving complex 1	-2.16538	2.07215	0.0338949	606.304	531.139	Chloroplast
Pp1s39_367V6		chloroplast flu-like protein	AT3G14110	FLU	FLUORESCENT IN BLUE LIGHT	-2.1629	2.07043	0.0338949	5.73992	22.2767	Chloroplast
Pp1s63_71V6		oxygen-evolving enhancer protein chloroplast	AT1G06680	OE23, OEE2, PSBP-1, PSII-P	OXYGEN EVOLVING COMPLEX SUBUNIT 23 KDA, OXYGEN-EVOLVING ENHANCER PROTEIN 2, photosystem II subunit P-1, PHOTOSYSTEM II SUBUNIT P	-2.1619	2.06973	0.0338949	97.5418	113.131	Chloroplast
Pp1s214_32V6		adenylate kinase	AT5G47840	AMK2	adenosine monophosphate kinase	2.16118	2.06923	0.0338949	36.1445	45.6176	Chloroplast
Pp1s222_129V6		glycine-rich protein				-2.14955	2.06115	0.0338949	26.2517	26.4442	Chloroplast
Pp1s268_34V6		contains ESTs AU101298(E4372),D48939(S15524) similar to Arabidopsis thaliana chromosome 1, F25A4.30 unknown protein [Oryza sativa (japonica cultivar-group)]	AT1G74730			-2.14301	2.05662	0.0338949	175.445	156.697	Chloroplast
Pp1s88_182V6		chloroplast photosystem ii reaction center protein	AT4G15510	PPD1	PsbP-Domain Protein1	-2.12143	2.04174	0.0338949	12.4131	17.195	Chloroplast
Pp1s91_16V6		zeaxanthin epoxidase	AT5G67030	ABA1, ATABA1, ATZEP, IBS3, LOS6, NPQ2, ZEP	ABA DEFICIENT 1, ARABIDOPSIS THALIANA ABA DEFICIENT 1, ARABIDOPSIS THALIANA ZEAXANTHIN EPOXIDASE, IMPAIRED IN BABA-INDUCED STERILITY 3, LOW EXPRESSION OF OSMOTIC STRESS-RESPONSIVE GENES 6, NON-PHOTOCHEMICAL QUENCHING 2, ZEAXANTHIN EPOXIDASE	-2.11655	2.03839	0.0338949	6.52088	12.6261	Chloroplast
Pp1s199_33V6		isocitrate dehydrogenase (nad+)	AT5G03290	IDH-V	isocitrate dehydrogenase V	2.09231	2.02183	0.0338949	66.939	82.7074	Chloroplast
Pp1s72_301V6	HPL	allene oxide synthase				-2.08043	2.01377	0.0338949	57.1369	64.9023	Chloroplast
Pp1s169_113V6		ubiquinone menaquinone biosynthesis methyltransferase	AT1G23360	MENG		-2.0788	2.01266	0.0338949	3.75133	10.3356	Chloroplast
Pp1s93_165V6			AT2G22360	DJA6	DNA J protein A6	-2.07824	2.01228	0.0338949	15.6203	18.5929	Chloroplast
Pp1s60_65V6		oxygen-evolving enhancer protein 1	AT5G66570	MSP-1, OE33, OEE1, OEE33, PSBO-1, PSBO1	MANGANESE-STABILIZING PROTEIN 1, OXYGEN EVOLVING COMPLEX 33 KILODALTON PROTEIN, 33 KDA OXYGEN EVOLVING POLYPEPTIDE 1, OXYGEN EVOLVING ENHANCER PROTEIN 33, PS II OXYGEN-EVOLVING COMPLEX 1, PS II oxygen-evolving complex 1	-2.074	2.00941	0.0338949	167.312	176.869	Chloroplast
Pp1s13_231V6						-2.05959	1.99969	0.0338949	106.06	47.4289	Chloroplast
Pp1s69_146V6		T10O24.12; leucine-rich repeat family protein [Arabidopsis thaliana]	AT1G10510	emb2004	embryo defective 2004	-2.05035	1.99349	0.0338949	19.9864	20.1354	Chloroplast
Pp1s307_65V6		porphobilinogen deaminase	AT5G08280	HEMC, RUG1	hydroxymethylbilane synthase, RUGOSA 1	2.03476	1.98306	0.0338949	20.3133	24.99	Chloroplast
Pp1s35_78V6		cytochrome b6-f complex iron-sulfur subunit	AT4G03280	PETC, PGR1	photosynthetic electron transfer C, PROTON GRADIENT REGULATION 1	-2.03341	1.98216	0.0338949	128.855	115.302	Chloroplast
Pp1s79_140V6		glutamate synthase	AT5G53460	GLT1	NADH-dependent glutamate synthase 1	-2.02961	1.97963	0.0338949	35.237	28.1906	Chloroplast
Pp1s72_197V6		toc34-2 protein	AT5G05000	ATTOC34, OEP34, TOC34	ARABIDOPSIS THALIANA TRANSLOCON AT THE OUTER ENVELOPE MEMBRANE OF CHLOROPLASTS 34, translocon at the outer envelope membrane of chloroplasts 34	-2.02578	1.97708	0.0338949	20.9345	39.3375	Chloroplast
Pp1s161_120V6		rvde1	AT1G08550	AVDE1, NPQ1	ARABIDOPSIS VIOLAXANTHIN DE-EPOXIDASE 1, non-photochemical quenching 1	-2.02201	1.97457	0.0338949	17.4018	29.5698	Chloroplast
Pp1s160_137V6	SiR1	sulfite reductase	AT5G04590	SIR	sulfite reductase	-2.01342	1.96887	0.0338949	30.6747	37.937	Chloroplast
Pp1s122_165V6		dna a subunit	AT3G10690	GYRA	DNA GYRASE A	-2.01093	1.96722	0.0338949	6.55285	11.7235	Chloroplast
PhpapaCp032	ATPB	ATPase beta chain	ATCG00480	ATPB, PB	ATP synthase subunit beta	-2.00803	1.9653	0.0338949			Chloroplast
Pp1s16_378V6		protein translocase protein transporter	AT5G55510			-1.99644	1.95766	0.0338949	69.073	50.4495	Chloroplast
Pp1s204_121V6		peptidyl-prolyl cis-trans cyclophilin type	AT3G15520			-1.96824	1.93917	0.0338949	18.9513	18.7645	Chloroplast
Pp1s287_61V6		atp synthase gamma chain	AT4G04640	ATPC1		-1.96222	1.93524	0.0338949	343.012	316.4	Chloroplast
Pp1s317_51V6		sorting and assembly machinery	AT3G46740	MAR1, TOC75-III	MODIFIER OF ARG1 1, translocon at the outer envelope membrane of chloroplasts 75-III	-1.95302	1.92926	0.0338949	6.41518	18.5855	Chloroplast
Pp1s133_65V6		pap fibrillin family protein				-1.94708	1.92541	0.0338949	8.48424	13.7914	Chloroplast
Pp1s27_256V6		tryptophan synthase subunit beta	AT4G27070	TSB2	tryptophan synthase beta-subunit 2	-1.90477	1.89819	0.0338949			Chloroplast
Pp1s402_22V6		tat family transporter: protein export (chloroplast membrane protein hcf106c)				-1.89758	1.89361	0.0338949	30.8661	38.5174	Chloroplast
Pp1s30_39V6		family expressed	AT3G55330	PPL1	PsbP-like protein 1	-1.8844	1.88523	0.0338949	89.4935	102.891	Chloroplast
Pp1s369_27V6		phytoene desaturase	AT4G14210	PDE226, PDS, PDS3	PIGMENT DEFECTIVE 226, PHYTOENE DESATURASE, phytoene desaturase 3	-1.87979	1.88231	0.0338949	31.9238	31.2299	Chloroplast
Pp1s421_3V6		oxygen-evolving enhancer protein 1	AT3G50820	OEC33, PSBO-2, PSBO2	OXYGEN EVOLVING COMPLEX SUBUNIT 33 KDA, PHOTOSYSTEM II SUBUNIT O-2, photosystem II subunit O-2	-1.87889	1.88174	0.0338949	1131.98	934.405	Chloroplast
Pp1s137_140V6		5-enolpyruvylshikimate-3-phosphate synthase	AT2G45300			1.87719	1.88066	0.0338949	44.4856	32.9478	Chloroplast
Pp1s30_345V6		2-cys peroxiredoxin-like protein	AT3G11630			1.87663	1.8803	0.0338949	40.6451	44.2694	Chloroplast
Pp1s190_104V6		thylakoid lumenal kda chloroplast	AT3G56650	PPD6	PsbP-domain protein 6	-1.87328	1.87819	0.0338949	81.1025	65.9377	Chloroplast
Pp1s10_47V6		T4C21.220; expressed protein [Arabidopsis thaliana]	AT3G60810			-1.86369	1.87214	0.0338949	59.8793	47.6503	Chloroplast
Pp1s75_141V6		oxygen-evolving enhancer protein chloroplast	AT1G06680	OE23, OEE2, PSBP-1, PSII-P	OXYGEN EVOLVING COMPLEX SUBUNIT 23 KDA, OXYGEN-EVOLVING ENHANCER PROTEIN 2, photosystem II subunit P-1, PHOTOSYSTEM II SUBUNIT P	-1.85976	1.86966	0.0338949	848.425	840.419	Chloroplast
Pp1s51_261V6		family protein	AT3G18890	AtTic62, Tic62	translocon at the inner envelope membrane of chloroplasts 62	-1.84895	1.86287	0.0338949	40.203	44.8436	Chloroplast
Pp1s8_282V6		aldo keto reductase	AT2G27680			-1.84004	1.8573	0.0338949	12.6407	19.3667	Chloroplast
Pp1s12_401V6		dehydroascorbate reductase	AT5G16710	DHAR3	dehydroascorbate reductase 1	1.77798	1.81891	0.0338949	486.233	276.022	Chloroplast
Pp1s2_62V6		sorting and assembly machinery	AT3G46740	MAR1, TOC75-III	MODIFIER OF ARG1 1, translocon at the outer envelope membrane of chloroplasts 75-III	-1.77563	1.81748	0.0338949	24.7442	17.8402	Chloroplast
Pp1s223_50V6		MPE11.6; dihydrolipoamide S-acetyltransferase (LTA2) [EC:2.3.1.12] [KO:K00627] [Arabidopsis thaliana]	AT3G25860	LTA2, PLE2	PLASTID E2 SUBUNIT OF PYRUVATE DECARBOXYLASE	-1.76668	1.81201	0.0338949	52.683	43.9209	Chloroplast
Pp1s396_19V6		peptidyl-prolyl cis-trans	AT5G35100			-1.7648	1.81087	0.0338949	24.648	24.5582	Chloroplast
Pp1s257_45V6		2-cys peroxiredoxin bas1	AT5G06290	2-Cys Prx B, 2CPB	2-cysteine peroxiredoxin B, 2-CYS PEROXIREDOXIN B	1.75658	1.80587	0.0338949	1436.36	1321.48	Chloroplast
Pp1s90_139V6		methionyl aminopeptidase-like protein	AT4G37040	MAP1D	methionine aminopeptidase 1D	-1.7481	1.80072	0.0338949	20.0917	20.0647	Chloroplast
Pp1s90_50V6		peptidyl-prolyl cis-trans cyclophilin type	AT3G01480	ATCYP38, CYP38	ARABIDOPSIS CYCLOPHILIN 38, cyclophilin 38	-1.73987	1.79574	0.0338949	36.4616	50.3179	Chloroplast
Pp1s225_24V6		chaperone protein	AT1G68370	ARG1	ALTERED RESPONSE TO GRAVITY 1	-1.73738	1.79424	0.0338949	8.79793	10.0599	Chloroplast
Pp1s210_69V6		at1g74640-like protein	AT1G74640			-1.73106	1.79043	0.0338949	31.0884	24.0202	Chloroplast
Pp1s59_73V6		thylakoid lumenal kda chloroplast	AT1G77090			-1.7263	1.78756	0.0338949	30.2429	33.8233	Chloroplast
Pp1s136_41V6		family protein	AT5G18660	PCB2	PALE-GREEN AND CHLOROPHYLL B REDUCED 2	-1.72163	1.78475	0.0338949	10.4867	28.0791	Chloroplast
Pp1s211_59V6		peptidyl-prolyl cis-trans cyclophilin type	AT3G01480	ATCYP38, CYP38	ARABIDOPSIS CYCLOPHILIN 38, cyclophilin 38	-1.71806	1.78261	0.0338949	103.641	78.7005	Chloroplast
Pp1s173_105V6						-1.70667	1.77579	0.0338949	6.5585	8.03992	Chloroplast
Pp1s26_285V6		alpha beta hydrolase fold protein	AT1G52510			-1.70564	1.77518	0.0338949	21.8755	20.5903	Chloroplast
Pp1s26_23V6		chloroplast envelope anion channel-forming tic110 family	AT1G06950	ATTIC110, TIC110	ARABIDOPSIS THALIANA TRANSLOCON AT THE INNER ENVELOPE MEMBRANE OF CHLOROPLASTS 110, translocon at the inner envelope membrane of chloroplasts 110	-1.69121	1.76658	0.0338949	8.98353	16.6384	Chloroplast
Pp1s8_193V6		thioredoxin x	AT1G50320	ATHX, ATHP	thioredoxin X	1.68986	1.76578	0.0338949	42.6855	24.0183	Chloroplast
Pp1s351_30V6		dihydrolipoamide acetyltransferase component of pyruvate	AT3G25860	LTA2, PLE2	PLASTID E2 SUBUNIT OF PYRUVATE DECARBOXYLASE	-1.68695	1.76405	0.0338949	34.937	51.8214	Chloroplast
Pp1s131_184V6		F21B7.21; photosystem II family protein [KO:K02724] [Arabidopsis thaliana]	AT1G03600	PSB27	Photosystem II repair protein	-1.67827	1.75891	0.0338949	163.943	156.97	Chloroplast
Pp1s33_47V6		unknown [Picea sitchensis]				-1.64287	1.73808	0.0338949	15.3734	13.1129	Chloroplast
Pp1s132_175V6		phosphoribulokinase precursor	AT1G32060	PRK	phosphoribulokinase	1.63068	1.73096	0.0338949	237.105	140.074	Chloroplast
Pp1s223_15V6		high mobility group family	AT3G51880	AtHMGB1, HMGB1, NFD1	high mobility group B1, NUCLEOSOME/CHROMATIN ASSEMBLY FACTOR D1	-1.62721	1.72895	0.0338949	47.0295	46.2806	Chloroplast
Pp1s141_8V6		rhodanese-like family protein	AT2G42220			-1.61192	1.72007	0.0338949	323.746	282.425	Chloroplast
Pp1s210_98V6		carotenoid isomerase	AT1G06820	CCR2, CRTISO	CAROTENOID AND CHLOROPLAST REGULATION 2, carotenoid isomerase	-1.59325	1.7093	0.0338949	5.55513	7.909	Chloroplast
PhpapaCp054	ATPF	ATPase subunit I	ATCG00130	ATPF		-1.58774	1.70614	0.0338949			Chloroplast
Pp1s23_111V6		sorting and assembly machinery	AT3G46740	MAR1, TOC75-III	MODIFIER OF ARG1 1, translocon at the outer envelope membrane of chloroplasts 75-III	-1.55339	1.68653	0.0338949	7.38866	11.4926	Chloroplast
Pp1s275_19V6		chloroplast carboxyltransferase alpha subunit isoform 1	AT2G38040	CAC3	acetyl Co-enzyme a carboxylase carboxyltransferase alpha subunit	-1.55215	1.68582	0.0338949	14.1792	22.6172	Chloroplast
Pp1s291_44V6		snrk1-interacting protein 1	AT5G47870	ODB2, RAD52-2, RAD52-2B	Organellar DNA-Binding protein 2, radiation sensitive 51-2	-1.52739	1.67184	0.0338949	28.1382	34.4221	Chloroplast
Pp1s119_57V6		abc transporter related	AT5G19410	ABCG23	ATP-binding cassette G23	-1.52047	1.66795	0.0338949	39.7875	46.7965	Chloroplast
Pp1s146_112V6		protochlorophyllide reductase b	AT1G03630	POR C, PORC	protochlorophyllide oxidoreductase C	-1.4748	1.64252	0.0338949	119.442	154.296	Chloroplast
Pp1s372_25V6		magnesium protoporphyrin o-methyltransferase	AT4G25080	CHLM	magnesium-protoporphyrin IX methyltransferase	-1.46188	1.63539	0.0338949	54.4551	96.7806	Chloroplast
Pp1s247_41V6		e-1 enzyme	AT5G53850	DEP1	DEHYDRATASE-ENOLASE-PHOSPHATASE-COMPLEX 1	1.45215	1.63005	0.0338949	19.295	14.9181	Chloroplast
Pp1s213_9V6		ornithine carbamoyltransferase	AT1G75330	OTC	ornithine carbamoyltransferase	-1.45061	1.6292	0.0338949	53.3286	58.4115	Chloroplast
Pp1s114_123V6		uroporphyrinogen decarboxylase	AT2G40490	HEME2		-1.44458	1.6259	0.0338949	87.8852	108.176	Chloroplast
Pp1s61_208V6		pentapeptide repeat protein	AT2G44920			-1.43377	1.62	0.0338949			Chloroplast
Pp1s27_130V6		chloroplast precursor				-1.35858	1.57952	0.0338949	860.102	696.719	Chloroplast
Pp1s83_99V6		plastid-lipid-associated protein 2	AT4G04020	FIB, PGL35	fibrillin, plastoglobulin 35	-1.35432	1.57726	0.0338949	98.8531	89.9851	Chloroplast
Pp1s101_240V6		nad dependent epimerase dehydratase family protein	AT1G32220			-1.34769	1.57375	0.0338949	17.0626	19.9205	Chloroplast
Pp1s40_17V6		glutamine synthetase	AT5G35630	ATGSL1, GLN2, GS2	GLUTAMINE SYNTHETASE LIKE 1, GLUTAMINE SYNTHETASE 2, glutamine synthetase 2	-1.34234	1.57092	0.0338949	510.792	292.596	Chloroplast
Pp1s35_94V6		dihydrolipoyl dehydrogenase	AT4G16155			-1.34051	1.56995	0.0338949	34.1262	51.1943	Chloroplast
Pp1s249_94V6		snrk1-interacting protein 1	AT1G71310	ODB1, RAD52-1, RAD52-1A, RAD52-1B.1, RAD52-1B.2	Organellar DNA-Binding protein 1, radiation sensitive 51-1	-1.33148	1.56519	0.0338949	203.662	131.355	Chloroplast
Pp1s2_195V6		soluble starch synthase iv-2				-1.32751	1.5631	0.0338949	6.98496	10.7412	Chloroplast
Pp1s319_46V6		pentapeptide repeat protein	AT5G53490			-1.32553	1.56206	0.0338949	95.9345	66.9868	Chloroplast
Pp1s143_175V6		peptidylprolyl isomerase fkbp-type	AT2G43560			-1.31879	1.55852	0.0338949	83.4153	63.9794	Chloroplast
Pp1s192_6V6			AT5G17670			-1.31581	1.55696	0.0338949	14.6168	16.8412	Chloroplast
Pp1s49_285V6		T25C13.50; adenylate kinase -related protein [EC:2.7.4.3] [KO:K00939] [Arabidopsis thaliana]	AT5G35170			-1.30859	1.55318	0.0338949	18.4896	21.6145	Chloroplast
Pp1s144_126V6		Dynactin, 150 kDa isoform (150 kDa dynein-associated polypeptide) (DP-150) (DAP-150) (p150-glued) [Neurospora crassa]				1.29215	1.54461	0.0338949	26.6859	32.9747	Chloroplast
Pp1s3_520V6		chloroplast precursor				-1.27659	1.53654	0.0338949	611.439	531.568	Chloroplast
Pp1s229_29V6		seryl-trna synthetase	AT1G11870	ATSRS, OVA7, SRS	ovule abortion 7, Seryl-tRNA synthetase	-1.27316	1.53477	0.0338949	31.674	21.3977	Chloroplast
Pp1s372_19V6	CGE1	heat shock protein	AT5G17710	EMB1241	embryo defective 1241	1.23766	1.51655	0.0338949	105.041	62.9534	Chloroplast
Pp1s6_56V6		nadh:ubiquinone oxidoreductase complex i intermediate-associated protein 30	AT4G18810			-1.23462	1.515	0.0338949	23.5943	14.7417	Chloroplast
Pp1s125_47V6		coenzyme f420 hydrogenase dehydrogenase beta subunit-like	AT1G04620	HCAR	7-hydroxymethyl chlorophyll a (HMChl) reductase	-1.23062	1.51296	0.0338949	15.9606	15.6818	Chloroplast
Pp1s75_253V6		tetrahydrofolate dehydrogenase cyclohydrolase	AT4G00620	EMB3127	EMBRYO DEFECTIVE 3127	-1.2278	1.51153	0.0338949	13.9183	23.2585	Chloroplast
Pp1s254_25V6		chloroplast precursor				-1.22442	1.50981	0.0338949	2550.61	1651.47	Chloroplast
Pp1s156_44V6						1.20301	1.49897	0.0338949	78.5359	120.036	Chloroplast
Pp1s189_99V6		ornithine carbamoyltransferase	AT1G75330	OTC	ornithine carbamoyltransferase	-1.19863	1.49676	0.0338949	27.7673	39.378	Chloroplast
Pp1s245_2V6		T29H11.1; haloacid dehalogenase-like hydrolase family protein [Arabidopsis thaliana]	AT3G48420			1.1207	1.45803	0.0338949	55.7532	49.8929	Chloroplast
Pp1s61_124V6		biotin carboxyl carrier protein of acetyl-				-1.10198	1.44887	0.0338949	33.0875	47.8315	Chloroplast
Pp1s161_69V6		MED24.18; auxin-regulated protein [Arabidopsis thaliana]	AT5G03880			-1.08019	1.43829	0.0338949	142.32	121.076	Chloroplast
Pp1s55_140V6		mrna-binding protein	AT3G63140	CSP41A	chloroplast stem-loop binding protein of 41 kDa	-1.0569	1.42706	0.0338949	173.235	112.441	Chloroplast
Pp1s234_66V6		spore cortex-lytic enzyme				-1.05631	1.42678	0.0338949	0	0.076264	Chloroplast
Pp1s59_217V6		F15A18.20; expressed protein [Arabidopsis thaliana]				-1.04974	1.42363	0.0338949	51.8778	56.8044	Chloroplast
Pp1s276_86V6		glycine cleavage system p-protein	AT4G33010	AtGLDP1, GLDP1	glycine decarboxylase P-protein 1	1.04025	1.41909	0.0338949	100.075	86.0001	Chloroplast
Pp1s150_85V6		translation initiation factor if-3	AT4G30690			-1.03989	1.41892	0.0338949	12.6573	20.4983	Chloroplast
Pp1s99_201V6		amino acid binding	AT5G04740	ACR12	ACT domain repeats 12	1.03684	1.41746	0.0338949	100.543	124.929	Chloroplast
Pp1s71_283V6		nad-dependent epimerase dehydratase	AT1G09340	CRB, CSP41B, HIP1.3	chloroplast RNA binding, CHLOROPLAST STEM-LOOP BINDING PROTEIN OF 41 KDA, heteroglycan-interacting protein 1.3	-1.02408	1.41139	0.0338949	208.537	141.427	Chloroplast
Pp1s66_287V6		magnesium chelatase atpase subunit d	AT1G08520	ALB-1V, ALB1, CHLD, PDE166, V157	ALBINA 1, PIGMENT DEFECTIVE EMBRYO 166	-1.01664	1.40786	0.0338949	8.31074	31.8393	Chloroplast
Pp1s21_407V6	LOX6	lipoxygenase				-1.01385	1.40654	0.0338949	374.062	130.761	Chloroplast
Pp1s91_247V6		mitochondrial nad-dependent malate dehydrogenase	AT1G53240	mMDH1	mitochondrial malate dehydrogenase 1	1.01189	1.40561	0.0338949	114.496	110.193	Chloroplast,mitochondrion
Pp1s460_1V6		glutaredoxin-related protein	AT2G38270	ATGRX2, AtGRXS16, CXIP2	GLUTAREDOXIN 2, glutaredoxin 16, CAX-interacting protein 2	-1.00484	1.40228	0.0338949	47.037	58.0967	Chloroplast
