# Supplementary material for: The Physcomitrella patens Chloroplast Proteome Changes in Response to Protoplastation
Source: Front Plant Sci. 2016 Nov 4;7:1661. doi: 10.3389/fpls.2016.01661 (PMC5095126; doi:10.3389/fpls.2016.01661)
Supplement: Supplementary file 3 [file Table3.XLSX]

## Sheet: List 1
Supplementary Table 3. Quantified proteins by MRM MS
AC	Description	log1.4_FC by MRM (protoplasts vs protonema)	p-value
Pp1s56_223V6	phosphoglycerate kinase	3.04945	0
Pp1s132_175V6	phosphoribulokinase precursor	3.24734	0
Pp1s218_93V6	T9J14.26; ribose 5-phosphate isomerase-related [EC:5.3.1.6] [KO:K01807] [Arabidopsis thaliana]	3.72316	0
Pp1s72_25V6	plastid transketolase	2.98614	0
Pp1s86_156V6	glyceraldehyde-3-phosphate dehydrogenase	2.74473	0
Pp1s20_273V6	phosphoribulokinase precursor	2.98258	0
Pp1s153_72V6	fructose- -bisphosphatase	2.90701	0
PhpapaCp031	RuBisCO large subunit	3.20214	0.01
Pp1s13_200V6	chlorophyll a b binding	-1.45907	0.01
Pp1s27_97V6	light-harvesting complex ii protein lhcb2	-1.46642	0.01
Pp1s52_157V6	light-harvesting complex ii protein lhcb2	-1.45907	0.01
Pp1s76_196V6	chlorophyll a b binding	-1.47316	0.01
PhpapaCp081	NADH dehydrogenase 49 kDa subunit	-1.55704	0.01
Pp1s52_248V6	peroxiredoxin-like protein	3.74295	0.02
Pp1s41_162V6	chloroplast sedoheptulose- -bisphosphatase	3.69397	0.02
Pp1s429_29V6	sedoheptulose- -bisphosphatase	3.70123	0.02
PhpapaCp053	ATP synthase CF1 alpha chain	0.622274	0.02
Pp1s115_193V6	cytochrome p450	2.2827	0.02
Pp1s171_150V6	Fructose-bisphosphate aldolase, chloroplast precursor (ALDP) [no tax name]	2.49973	0.02
Pp1s254_3V6	light-harvesting complex ii protein lhcb3	-0.789012	0.02
Pp1s309_84V6	glyceraldehyde-3-phosphate dehydrogenase	3.41892	0.02
Pp1s257_45V6	2-cys peroxiredoxin bas1	3.46571	0.03
Pp1s317_25V6	triosephosphate isomerase	2.49461	0.03
Pp1s61_72V6	triosephosphate isomerase	2.41776	0.03
Pp1s12_401V6	dehydroascorbate reductase	3.35033	0.05
Pp1s323_86V6	fructose-6-phosphate aldolase	3.29598	0.06
Pp1s91_16V6	zeaxanthin epoxidase	0.70413	0.1
Pp1s254_25V6	chloroplast precursor	0.943041	0.11
Pp1s161_120V6	rvde1	1.09267	0.12
Pp1s252_28V6	chlorophyll a-b binding protein of lhcii	-0.874533	0.12
Pp1s44_78V6	cell division protein 2	0.795181	0.13
Pp1s88_182V6	chloroplast photosystem ii reaction center protein	1.55169	0.15
Pp1s95_45V6	peroxiredoxin q	1.04554	0.17
Pp1s50_50V6	fructose- -bisphosphate	1.48986	0.18
PhpapaCp046	PSII D1-protein	-1.63851	0.23
Pp1s27_130V6	chloroplast precursor	1.10278	0.31
Pp1s233_104V6	peroxiredoxin q	1.05176	0.34
PhpapaCp032	ATPase beta chain	0.697142	0.35
PhpapaCp076	photosystem I iron-sulfur center	-0.720716	0.4
Pp1s156_30V6	cell division protein	0.510738	0.42
PhpapaCp079	NADH dehydrogenase 18 kDa subunit	0.50185	0.43
PhpapaCp039	PSI P700 apoprotein A1	-1.37926	0.45
Pp1s118_166V6	aaa-metalloprotease chloroplast precursor	0.351974	0.5
Pp1s60_65V6	oxygen-evolving enhancer protein 1	0.349484	0.5
Pp1s35_78V6	cytochrome b6-f complex iron-sulfur subunit	0.333399	0.52
PhpapaCp043	PSII 43 kDa protein	-1.42592	0.53
Pp1s306_84V6	oxygen-evolving enhancer protein 1	0.396956	0.54
Pp1s41_264V6	photosystem ii 10 kda polypeptide	0.580451	0.56
Pp1s211_59V6	peptidyl-prolyl cis-trans cyclophilin type	0.466878	0.59
Pp1s90_50V6	peptidyl-prolyl cis-trans cyclophilin type	0.466878	0.59
Pp1s135_79V6	oxygen-evolving enhancer protein chloroplast	0.205306	0.63
Pp1s63_71V6	oxygen-evolving enhancer protein chloroplast	0.205306	0.63
Pp1s287_61V6	atp synthase gamma chain	0.311865	0.66
Pp1s204_121V6	peptidyl-prolyl cis-trans cyclophilin type	0.270104	0.71
Pp1s35_234V6	atp synthase gamma chain	0.265529	0.73
Pp1s372_16V6	atp synthase gamma chain	0.265529	0.73
Pp1s421_3V6	oxygen-evolving enhancer protein 1	-0.163569	0.78
PhpapaCp020	cytochrome b559 alpha subunit	0.272332	0.77
PhpapaCp044	PSII D2-protein	-0.578005	0.79
Pp1s424_33V6	thylakoid-bound ascorbate peroxidase	-0.121469	0.88
Pp1s4_490V6	cyclophilin-type peptidyl-prolyl cis-trans	0.135346	0.89
Pp1s628_7V6	light-harvesting complex ii protein lhcb5	0.049724	0.87
Pp1s75_141V6	oxygen-evolving enhancer protein chloroplast	-0.0889423	0.91
Pp1s319_36V6	photosystem i reaction center subunit iv a	0.14222	0.95
Pp1s334_17V6	photosystem i reaction center subunit iv a	0.141642	0.95

## Sheet: List2
Supplementary Table 3. Peptide transition list for MRM-MS assay
Protein Name	Peptide Modified Sequence	Precursor Mz	Product Mz	Predicted Retention Time	Collision Energy	Precursor Charge	Fragment Ion	Product Charge
Pp1s41_264V6	YGANVDGYSPIYAK	759.367	221.092	14.93	38.4	2	b2	1
Pp1s41_264V6	YGANVDGYSPIYAK	759.367	1013.49	14.93	38.4	2	y9	1
Pp1s41_264V6	YGANVDGYSPIYAK	759.367	898.467	14.93	38.4	2	y8	1
sp|Q6YXP7|NDHH_PHYPA	TIVQYLPYVTR	676.882	1039.56	19.95	34.8	2	y8	1
sp|Q6YXP7|NDHH_PHYPA	TIVQYLPYVTR	676.882	911.499	19.95	34.8	2	y7	1
sp|Q6YXP7|NDHH_PHYPA	TIVQYLPYVTR	676.882	635.351	19.95	34.8	2	y5	1
sp|Q6YXP7|NDHH_PHYPA	EMIYDLFEAATGMR	823.881	1273.59	30.29	41.3	2	y11	1
sp|Q6YXP7|NDHH_PHYPA	EMIYDLFEAATGMR	823.881	1110.52	30.29	41.3	2	y10	1
sp|Q6YXP7|NDHH_PHYPA	EMIYDLFEAATGMR	823.881	882.414	30.29	41.3	2	y8	1
Pp1s27_97V6	STSDSIWYGADRPK	791.878	992.495	14.24	39.8	2	y8	1
Pp1s27_97V6	STSDSIWYGADRPK	791.878	806.416	14.24	39.8	2	y7	1
Pp1s27_97V6	STSDSIWYGADRPK	791.878	643.352	14.24	39.8	2	y6	1
Pp1s27_97V6	WAMLGALGC[+57]LTPELLAK	922.494	1342.74	28.36	45.6	2	y13	1
Pp1s27_97V6	WAMLGALGC[+57]LTPELLAK	922.494	1101.6	28.36	45.6	2	y10	1
Pp1s27_97V6	WAMLGALGC[+57]LTPELLAK	922.494	670.413	28.36	45.6	2	y6	1
Pp1s27_97V6	FGEAVWFK	492.253	836.43	19.83	26.7	2	y7	1
Pp1s27_97V6	FGEAVWFK	492.253	480.261	19.83	26.7	2	y3	1
Pp1s27_97V6	FGEAVWFK	492.253	294.181	19.83	26.7	2	y2	1
Pp1s429_29V6	LINYYVSEK	564.8	902.425	13.99	29.9	2	y7	1
Pp1s429_29V6	LINYYVSEK	564.8	625.319	13.99	29.9	2	y5	1
Pp1s429_29V6	LINYYVSEK	564.8	363.187	13.99	29.9	2	y3	1
Pp1s429_29V6	YTGGMVPDVNQLIVK	817.435	609.27	19.77	41	2	b6	1
Pp1s429_29V6	YTGGMVPDVNQLIVK	817.435	1124.67	19.77	41	2	y10	1
Pp1s429_29V6	YTGGMVPDVNQLIVK	817.435	1025.6	19.77	41	2	y9	1
Pp1s429_29V6	LLFEVAPLGLLIENAGGYSSDGK	1182.13	673.392	30.21	57	2	b6	1
Pp1s429_29V6	LLFEVAPLGLLIENAGGYSSDGK	1182.13	1761.9	30.21	57	2	y18	1
Pp1s429_29V6	LLFEVAPLGLLIENAGGYSSDGK	1182.13	1690.86	30.21	57	2	y17	1
Pp1s319_36V6	ESYWFNDTGK	623.772	867.4	15.82	32.4	2	y7	1
Pp1s319_36V6	ESYWFNDTGK	623.772	681.32	15.82	32.4	2	y6	1
Pp1s319_36V6	ESYWFNDTGK	623.772	534.252	15.82	32.4	2	y5	1
Pp1s319_36V6	VVAVDQAPGVR	555.817	912.49	10.52	29.5	2	y9	1
Pp1s319_36V6	VVAVDQAPGVR	555.817	742.384	10.52	29.5	2	y7	1
Pp1s319_36V6	VVAVDQAPGVR	555.817	627.357	10.52	29.5	2	y6	1
Pp1s424_33V6	MDLNDQDIVALSGAHTLGR	1013.5	1081.61	20.71	49.6	2	y11	1
Pp1s424_33V6	MDLNDQDIVALSGAHTLGR	1013.5	982.543	20.71	49.6	2	y10	1
Pp1s424_33V6	MDLNDQDIVALSGAHTLGR	1013.5	798.422	20.71	49.6	2	y8	1
Pp1s257_45V6	SGGLGELSYPIVSDITK	868.459	1122.6	21.96	43.2	2	y10	1
Pp1s257_45V6	SGGLGELSYPIVSDITK	868.459	1035.57	21.96	43.2	2	y9	1
Pp1s257_45V6	SGGLGELSYPIVSDITK	868.459	872.509	21.96	43.2	2	y8	1
Pp1s257_45V6	SFGVLIPDQGIALR	743.425	1095.65	22.07	37.7	2	y10	1
Pp1s257_45V6	SFGVLIPDQGIALR	743.425	982.568	22.07	37.7	2	y9	1
Pp1s257_45V6	SFGVLIPDQGIALR	743.425	869.484	22.07	37.7	2	y8	1
Pp1s204_121V6	MQESLEDIFYLLR	828.919	1397.73	29.49	41.5	2	y11	1
Pp1s204_121V6	MQESLEDIFYLLR	828.919	1268.69	29.49	41.5	2	y10	1
Pp1s204_121V6	MQESLEDIFYLLR	828.919	1068.57	29.49	41.5	2	y8	1
Pp1s204_121V6	TTEQAILSDTADLSGAGR	903.447	644.325	17.1	44.8	2	b6	1
Pp1s204_121V6	TTEQAILSDTADLSGAGR	903.447	1162.57	17.1	44.8	2	y12	1
Pp1s204_121V6	TTEQAILSDTADLSGAGR	903.447	1049.49	17.1	44.8	2	y11	1
Pp1s204_121V6	ELPIEILPSGEFQPLYR	1001.04	695.397	27.2	49	2	b6	1
Pp1s204_121V6	ELPIEILPSGEFQPLYR	1001.04	1306.68	27.2	49	2	y11	1
Pp1s204_121V6	ELPIEILPSGEFQPLYR	1001.04	1193.59	27.2	49	2	y10	1
Pp1s334_17V6	ESYWFNDTGK	623.772	867.4	15.82	32.4	2	y7	1
Pp1s334_17V6	ESYWFNDTGK	623.772	681.32	15.82	32.4	2	y6	1
Pp1s334_17V6	ESYWFNDTGK	623.772	534.252	15.82	32.4	2	y5	1
Pp1s334_17V6	VVAVDQAPGVR	555.817	912.49	10.52	29.5	2	y9	1
Pp1s334_17V6	VVAVDQAPGVR	555.817	742.384	10.52	29.5	2	y7	1
Pp1s334_17V6	VVAVDQAPGVR	555.817	627.357	10.52	29.5	2	y6	1
Pp1s52_157V6	WAMLGALGC[+57]VTPELLAK	915.486	258.124	26.79	45.3	2	b2	1
Pp1s52_157V6	WAMLGALGC[+57]VTPELLAK	915.486	1087.58	26.79	45.3	2	y10	1
Pp1s52_157V6	WAMLGALGC[+57]VTPELLAK	915.486	670.413	26.79	45.3	2	y6	1
Pp1s52_157V6	FGEAVWFK	492.253	836.43	19.83	26.7	2	y7	1
Pp1s52_157V6	FGEAVWFK	492.253	480.261	19.83	26.7	2	y3	1
Pp1s52_157V6	FGEAVWFK	492.253	294.181	19.83	26.7	2	y2	1
Pp1s90_50V6	AQILADIAPAK	555.83	911.556	17.07	29.5	2	y9	1
Pp1s90_50V6	AQILADIAPAK	555.83	798.472	17.07	29.5	2	y8	1
Pp1s90_50V6	AQILADIAPAK	555.83	315.203	17.07	29.5	2	y3	1
Pp1s90_50V6	ATTTLPFNAFGTMAMAR	900.942	1313.61	24.24	44.6	2	y12	1
Pp1s90_50V6	ATTTLPFNAFGTMAMAR	900.942	884.412	24.24	44.6	2	y8	1
Pp1s90_50V6	ATTTLPFNAFGTMAMAR	900.942	737.343	24.24	44.6	2	y7	1
Pp1s90_50V6	VGDVIESIR	494.277	272.124	13.64	26.7	2	b3	1
Pp1s90_50V6	VGDVIESIR	494.277	888.479	13.64	26.7	2	y8	1
Pp1s90_50V6	VGDVIESIR	494.277	617.362	13.64	26.7	2	y5	1
Pp1s90_50V6	VVNGLENLVNPSY	709.37	839.462	18.59	36.2	2	b8	1
Pp1s90_50V6	VVNGLENLVNPSY	709.37	1052.57	18.59	36.2	2	b10	1
Pp1s90_50V6	VVNGLENLVNPSY	709.37	366.166	18.59	36.2	2	y3	1
Pp1s233_104V6	YNLPYTLLSDEGNK	813.904	278.114	19.49	40.8	2	b2	1
Pp1s233_104V6	YNLPYTLLSDEGNK	813.904	1236.61	19.49	40.8	2	y11	1
Pp1s233_104V6	YNLPYTLLSDEGNK	813.904	649.279	19.49	40.8	2	y6	1
Pp1s233_104V6	AFGVPADFFGALAGR	748.388	276.134	26.82	37.9	2	b3	1
Pp1s233_104V6	AFGVPADFFGALAGR	748.388	1121.57	26.82	37.9	2	y11	1
Pp1s233_104V6	AFGVPADFFGALAGR	748.388	838.457	26.82	37.9	2	y8	1
sp|Q6YXL9|PSBE_PHYPA	FNSLEQVDEFTR	742.854	1223.59	18.58	37.7	2	y10	1
sp|Q6YXL9|PSBE_PHYPA	FNSLEQVDEFTR	742.854	1023.47	18.58	37.7	2	y8	1
sp|Q6YXL9|PSBE_PHYPA	FNSLEQVDEFTR	742.854	894.432	18.58	37.7	2	y7	1
Pp1s76_196V6	WAMLGALGC[+57]LTPELLAK	922.494	1342.74	28.36	45.6	2	y13	1
Pp1s76_196V6	WAMLGALGC[+57]LTPELLAK	922.494	1101.6	28.36	45.6	2	y10	1
Pp1s76_196V6	WAMLGALGC[+57]LTPELLAK	922.494	670.413	28.36	45.6	2	y6	1
Pp1s76_196V6	FGEAVWFK	492.253	836.43	19.83	26.7	2	y7	1
Pp1s76_196V6	FGEAVWFK	492.253	480.261	19.83	26.7	2	y3	1
Pp1s76_196V6	FGEAVWFK	492.253	294.181	19.83	26.7	2	y2	1
Pp1s13_200V6	WAMLGALGC[+57]VTPELLAK	915.486	258.124	26.79	45.3	2	b2	1
Pp1s13_200V6	WAMLGALGC[+57]VTPELLAK	915.486	1087.58	26.79	45.3	2	y10	1
Pp1s13_200V6	WAMLGALGC[+57]VTPELLAK	915.486	670.413	26.79	45.3	2	y6	1
Pp1s13_200V6	FGEAVWFK	492.253	836.43	19.83	26.7	2	y7	1
Pp1s13_200V6	FGEAVWFK	492.253	480.261	19.83	26.7	2	y3	1
Pp1s13_200V6	FGEAVWFK	492.253	294.181	19.83	26.7	2	y2	1
Pp1s156_30V6	FLEYLDQGR	570.788	880.416	17.22	30.1	2	y7	1
Pp1s156_30V6	FLEYLDQGR	570.788	751.373	17.22	30.1	2	y6	1
Pp1s156_30V6	FLEYLDQGR	570.788	360.199	17.22	30.1	2	y3	1
Pp1s156_30V6	VQLPGTSQELLSR	714.396	228.134	16.25	36.4	2	b2	1
Pp1s156_30V6	VQLPGTSQELLSR	714.396	1200.66	16.25	36.4	2	y11	1
Pp1s156_30V6	VQLPGTSQELLSR	714.396	1087.57	16.25	36.4	2	y10	1
Pp1s156_30V6	GVLLVGPPGTGK	547.832	712.399	14.84	29.1	2	y8	1
Pp1s156_30V6	GVLLVGPPGTGK	547.832	613.33	14.84	29.1	2	y7	1
Pp1s156_30V6	GVLLVGPPGTGK	547.832	556.309	14.84	29.1	2	y6	1
Pp1s156_30V6	GLTWFIPGEDPTLITK	894.483	718.392	25.67	44.4	2	b6	1
Pp1s156_30V6	GLTWFIPGEDPTLITK	894.483	1183.66	25.67	44.4	2	y11	1
Pp1s156_30V6	GLTWFIPGEDPTLITK	894.483	1070.57	25.67	44.4	2	y10	1
Pp1s252_28V6	LSPEGNDAFYPGGK	726.344	1025.47	13.87	37	2	y10	1
Pp1s252_28V6	LSPEGNDAFYPGGK	726.344	521.272	13.87	37	2	y5	1
Pp1s252_28V6	LSPEGNDAFYPGGK	726.344	358.208	13.87	37	2	y4	1
Pp1s252_28V6	AFDPLGFSSDPESFAELK	978.965	1413.65	24.31	48.1	2	y13	1
Pp1s252_28V6	AFDPLGFSSDPESFAELK	978.965	1209.56	24.31	48.1	2	y11	1
Pp1s252_28V6	AFDPLGFSSDPESFAELK	978.965	920.472	24.31	48.1	2	y8	1
Pp1s56_223V6	GTYAVAESLAGLTK	690.872	988.567	18.96	35.4	2	y10	1
Pp1s56_223V6	GTYAVAESLAGLTK	690.872	889.499	18.96	35.4	2	y9	1
Pp1s56_223V6	GTYAVAESLAGLTK	690.872	818.462	18.96	35.4	2	y8	1
Pp1s56_223V6	EGAITIIGGGDSVAAVEK	843.949	1316.71	21.08	42.1	2	y14	1
Pp1s56_223V6	EGAITIIGGGDSVAAVEK	843.949	1102.57	21.08	42.1	2	y12	1
Pp1s56_223V6	EGAITIIGGGDSVAAVEK	843.949	989.49	21.08	42.1	2	y11	1
Pp1s61_72V6	FFVGGNWK	477.745	660.346	18.28	26	2	y6	1
Pp1s61_72V6	FFVGGNWK	477.745	561.278	18.28	26	2	y5	1
Pp1s61_72V6	FFVGGNWK	477.745	333.192	18.28	26	2	y2	1
Pp1s61_72V6	VVIAYEPVWAIGTGK	801.948	871.492	21.42	40.3	2	b8	1
Pp1s61_72V6	VVIAYEPVWAIGTGK	801.948	1220.63	21.42	40.3	2	y11	1
Pp1s61_72V6	VVIAYEPVWAIGTGK	801.948	928.525	21.42	40.3	2	y9	1
Pp1s27_130V6	GFPHNVVFDEDAVPAGVK	949.476	1427.66	20.24	46.8	2	b13	1
Pp1s27_130V6	GFPHNVVFDEDAVPAGVK	949.476	1147.56	20.24	46.8	2	y11	1
Pp1s27_130V6	GFPHNVVFDEDAVPAGVK	949.476	471.293	20.24	46.8	2	y5	1
sp|Q6YXQ9|NDHK_PHYPA	NENLTFLLK	546.308	848.524	19.87	29	2	y7	1
sp|Q6YXQ9|NDHK_PHYPA	NENLTFLLK	546.308	621.397	19.87	29	2	y5	1
sp|Q6YXQ9|NDHK_PHYPA	NENLTFLLK	546.308	260.197	19.87	29	2	y2	1
Pp1s95_45V6	DWGVPSDLFGALAGR	780.894	302.114	26.39	39.4	2	b2	1
Pp1s95_45V6	DWGVPSDLFGALAGR	780.894	359.135	26.39	39.4	2	b3	1
Pp1s95_45V6	DWGVPSDLFGALAGR	780.894	1103.58	26.39	39.4	2	y11	1
Pp1s95_45V6	VQFIFNNQFEPEK	820.409	1412.68	21.32	41.1	2	y11	1
Pp1s95_45V6	VQFIFNNQFEPEK	820.409	1152.53	21.32	41.1	2	y9	1
Pp1s95_45V6	VQFIFNNQFEPEK	820.409	373.208	21.32	41.1	2	y3	1
tr|Q6YXN7|Q6YXN7_PHYPA	LIFQYASFNNSR	730.37	1233.56	19.69	37.1	2	y10	1
tr|Q6YXN7|Q6YXN7_PHYPA	LIFQYASFNNSR	730.37	958.438	19.69	37.1	2	y8	1
tr|Q6YXN7|Q6YXN7_PHYPA	LIFQYASFNNSR	730.37	795.374	19.69	37.1	2	y7	1
tr|Q6YXN7|Q6YXN7_PHYPA	VINTWADIINR	657.862	1102.56	22.55	33.9	2	y9	1
tr|Q6YXN7|Q6YXN7_PHYPA	VINTWADIINR	657.862	887.473	22.55	33.9	2	y7	1
tr|Q6YXN7|Q6YXN7_PHYPA	VINTWADIINR	657.862	701.394	22.55	33.9	2	y6	1
Pp1s35_234V6	IAIVVITGDR	528.824	759.436	15.67	28.3	2	y7	1
Pp1s35_234V6	IAIVVITGDR	528.824	660.368	15.67	28.3	2	y6	1
Pp1s35_234V6	IAIVVITGDR	528.824	561.299	15.67	28.3	2	y5	1
Pp1s35_234V6	ALQESIASELAAR	679.867	1046.55	15.93	34.9	2	y10	1
Pp1s35_234V6	ALQESIASELAAR	679.867	917.505	15.93	34.9	2	y9	1
Pp1s35_234V6	ALQESIASELAAR	679.867	717.389	15.93	34.9	2	y7	1
Pp1s63_71V6	QSTGFSPFTGDGFSLDIPSK	1044.5	1567.76	22.67	51	2	y15	1
Pp1s63_71V6	QSTGFSPFTGDGFSLDIPSK	1044.5	1480.73	22.67	51	2	y14	1
Pp1s63_71V6	QSTGFSPFTGDGFSLDIPSK	1044.5	331.198	22.67	51	2	y3	1
Pp1s63_71V6	FLDEVSYLFGK	659.34	1057.52	23.11	34	2	y9	1
Pp1s63_71V6	FLDEVSYLFGK	659.34	714.382	23.11	34	2	y6	1
Pp1s63_71V6	FLDEVSYLFGK	659.34	351.203	23.11	34	2	y3	1
Pp1s63_71V6	TASEGGFQNNSVATAAILEAK	1040.02	1301.71	20.28	50.8	2	y13	1
Pp1s63_71V6	TASEGGFQNNSVATAAILEAK	1040.02	1073.62	20.28	50.8	2	y11	1
Pp1s63_71V6	TASEGGFQNNSVATAAILEAK	1040.02	887.52	20.28	50.8	2	y9	1
Pp1s86_156V6	DSPLDIVVINDTGGVK	821.438	1001.56	19.74	41.1	2	y10	1
Pp1s86_156V6	DSPLDIVVINDTGGVK	821.438	902.494	19.74	41.1	2	y9	1
Pp1s86_156V6	DSPLDIVVINDTGGVK	821.438	803.426	19.74	41.1	2	y8	1
Pp1s86_156V6	AAALNIVPTSTGAAK	692.893	1058.58	14.26	35.5	2	y11	1
Pp1s86_156V6	AAALNIVPTSTGAAK	692.893	831.457	14.26	35.5	2	y9	1
Pp1s86_156V6	AAALNIVPTSTGAAK	692.893	732.389	14.26	35.5	2	y8	1
Pp1s86_156V6	AVALVLPNLK	519.34	171.113	18.48	27.9	2	b2	1
Pp1s86_156V6	AVALVLPNLK	519.34	584.377	18.48	27.9	2	y5	1
Pp1s86_156V6	AVALVLPNLK	519.34	471.293	18.48	27.9	2	y4	1
Pp1s86_156V6	VVDLANLVAEK	585.84	314.171	16.69	30.8	2	b3	1
Pp1s86_156V6	VVDLANLVAEK	585.84	972.536	16.69	30.8	2	y9	1
Pp1s86_156V6	VVDLANLVAEK	585.84	744.425	16.69	30.8	2	y7	1
sp|Q6YXK3|ATPA_PHYPA	VVNVGTVLQVGDGIAR	798.957	1185.66	17.99	40.2	2	y12	1
sp|Q6YXK3|ATPA_PHYPA	VVNVGTVLQVGDGIAR	798.957	928.521	17.99	40.2	2	y9	1
sp|Q6YXK3|ATPA_PHYPA	VVNVGTVLQVGDGIAR	798.957	588.31	17.99	40.2	2	y6	1
sp|Q6YXK3|ATPA_PHYPA	IAQIPVSDGYLGR	694.88	313.187	16.76	35.6	2	b3	1
sp|Q6YXK3|ATPA_PHYPA	IAQIPVSDGYLGR	694.88	963.489	16.76	35.6	2	y9	1
sp|Q6YXK3|ATPA_PHYPA	IAQIPVSDGYLGR	694.88	565.309	16.76	35.6	2	y5	1
sp|Q6YXK3|ATPA_PHYPA	LIESSAPGIISR	621.856	1016.54	15.41	32.4	2	y10	1
sp|Q6YXK3|ATPA_PHYPA	LIESSAPGIISR	621.856	887.495	15.41	32.4	2	y9	1
sp|Q6YXK3|ATPA_PHYPA	LIESSAPGIISR	621.856	642.393	15.41	32.4	2	y6	1
sp|Q6YXK3|ATPA_PHYPA	ASSVAQVVNTFEER	768.886	1192.6	16.73	38.8	2	y10	1
sp|Q6YXK3|ATPA_PHYPA	ASSVAQVVNTFEER	768.886	1121.56	16.73	38.8	2	y9	1
sp|Q6YXK3|ATPA_PHYPA	ASSVAQVVNTFEER	768.886	894.432	16.73	38.8	2	y7	1
Pp1s41_162V6	LLVC[+57]MGEALR	581.31	935.444	18.51	30.6	2	y8	1
Pp1s41_162V6	LLVC[+57]MGEALR	581.31	836.375	18.51	30.6	2	y7	1
Pp1s41_162V6	LLVC[+57]MGEALR	581.31	676.345	18.51	30.6	2	y6	1
Pp1s41_162V6	LINYYVSEK	564.8	902.425	13.99	29.9	2	y7	1
Pp1s41_162V6	LINYYVSEK	564.8	625.319	13.99	29.9	2	y5	1
Pp1s41_162V6	LINYYVSEK	564.8	363.187	13.99	29.9	2	y3	1
Pp1s41_162V6	YTGGMVPDVNQIIVK	817.435	609.27	19.21	41	2	b6	1
Pp1s41_162V6	YTGGMVPDVNQIIVK	817.435	1124.67	19.21	41	2	y10	1
Pp1s41_162V6	YTGGMVPDVNQIIVK	817.435	1025.6	19.21	41	2	y9	1
Pp1s41_162V6	LLFEVAPLGLLIENAGGYSSDGK	1182.13	673.392	30.21	57	2	b6	1
Pp1s41_162V6	LLFEVAPLGLLIENAGGYSSDGK	1182.13	1761.9	30.21	57	2	y18	1
Pp1s41_162V6	LLFEVAPLGLLIENAGGYSSDGK	1182.13	1690.86	30.21	57	2	y17	1
sp|P34915|RBL_PHYPA	LTYYTPDYQTK	696.838	1178.54	12.88	35.7	2	y9	1
sp|P34915|RBL_PHYPA	LTYYTPDYQTK	696.838	852.41	12.88	35.7	2	y7	1
sp|P34915|RBL_PHYPA	LTYYTPDYQTK	696.838	751.362	12.88	35.7	2	y6	1
sp|P34915|RBL_PHYPA	QVTLGFVDLLR	630.869	1033.6	26.55	32.8	2	y9	1
sp|P34915|RBL_PHYPA	QVTLGFVDLLR	630.869	819.472	26.55	32.8	2	y7	1
sp|P34915|RBL_PHYPA	QVTLGFVDLLR	630.869	401.287	26.55	32.8	2	y3	1
sp|P34915|RBL_PHYPA	WSPELAAAC[+57]EVWK	773.872	1273.62	22.73	39.1	2	y11	1
sp|P34915|RBL_PHYPA	WSPELAAAC[+57]EVWK	773.872	934.445	22.73	39.1	2	y8	1
sp|P34915|RBL_PHYPA	WSPELAAAC[+57]EVWK	773.872	863.408	22.73	39.1	2	y7	1
Pp1s188_39V6	FETFSYLPPLSDDSIAK	965.478	888.414	23.08	47.5	2	b7	1
Pp1s188_39V6	FETFSYLPPLSDDSIAK	965.478	1155.63	23.08	47.5	2	y11	1
Pp1s188_39V6	FETFSYLPPLSDDSIAK	965.478	1042.54	23.08	47.5	2	y10	1
Pp1s188_39V6	QVQIC[+57]GFLVARPN	751.401	1274.67	19.44	38.1	2	y11	1
Pp1s188_39V6	QVQIC[+57]GFLVARPN	751.401	1033.52	19.44	38.1	2	y9	1
Pp1s188_39V6	QVQIC[+57]GFLVARPN	751.401	873.494	19.44	38.1	2	y8	1
Pp1s72_25V6	FLAIDAVEK	503.284	261.16	16.36	27.1	2	b2	1
Pp1s72_25V6	FLAIDAVEK	503.284	745.409	16.36	27.1	2	y7	1
Pp1s72_25V6	FLAIDAVEK	503.284	674.372	16.36	27.1	2	y6	1
Pp1s72_25V6	WDHEPFFVPEEVK	829.896	568.215	22.31	41.5	2	b4	1
Pp1s72_25V6	WDHEPFFVPEEVK	829.896	1091.58	22.31	41.5	2	y9	1
Pp1s72_25V6	WDHEPFFVPEEVK	829.896	601.319	22.31	41.5	2	y5	1
Pp1s72_25V6	TLPGLIGGSADLASSNMTLMK	1039.04	1595.78	23.29	50.7	2	y16	1
Pp1s72_25V6	TLPGLIGGSADLASSNMTLMK	1039.04	1482.69	23.29	50.7	2	y15	1
Pp1s72_25V6	TLPGLIGGSADLASSNMTLMK	1039.04	1425.67	23.29	50.7	2	y14	1
Pp1s72_25V6	EFGFTVENLLAK	684.364	1091.61	22.05	35.1	2	y10	1
Pp1s72_25V6	EFGFTVENLLAK	684.364	887.52	22.05	35.1	2	y8	1
Pp1s72_25V6	EFGFTVENLLAK	684.364	786.472	22.05	35.1	2	y7	1
Pp1s171_150V6	LASIGLENNEVNR	714.876	1044.51	14.51	36.5	2	y9	1
Pp1s171_150V6	LASIGLENNEVNR	714.876	874.401	14.51	36.5	2	y7	1
Pp1s171_150V6	LASIGLENNEVNR	714.876	745.359	14.51	36.5	2	y6	1
Pp1s60_65V6	LTFDEINAQTYMDVK	894.43	1182.58	20.52	44.4	2	y10	1
Pp1s60_65V6	LTFDEINAQTYMDVK	894.43	1069.5	20.52	44.4	2	y9	1
Pp1s60_65V6	LTFDEINAQTYMDVK	894.43	884.418	20.52	44.4	2	y7	1
Pp1s60_65V6	LTYTLDEIEGPLTVSNGNLR	1103.07	1256.66	23.02	53.5	2	y12	1
Pp1s60_65V6	LTYTLDEIEGPLTVSNGNLR	1103.07	1127.62	23.02	53.5	2	y11	1
Pp1s60_65V6	LTYTLDEIEGPLTVSNGNLR	1103.07	1070.6	23.02	53.5	2	y10	1
Pp1s60_65V6	VPFLFTVK	475.789	851.503	20.42	25.9	2	y7	1
Pp1s60_65V6	VPFLFTVK	475.789	754.45	20.42	25.9	2	y6	1
Pp1s60_65V6	VPFLFTVK	475.789	607.381	20.42	25.9	2	y5	1
Pp1s60_65V6	FGGSFLVPSYR	615.319	734.42	19.27	32.1	2	y6	1
Pp1s60_65V6	FGGSFLVPSYR	615.319	621.335	19.27	32.1	2	y5	1
Pp1s60_65V6	FGGSFLVPSYR	615.319	522.267	19.27	32.1	2	y4	1
sp|Q8MFA3|PSAA_PHYPA	DLLAQLYPSFSK	691.372	1040.54	21.73	35.4	2	y9	1
sp|Q8MFA3|PSAA_PHYPA	DLLAQLYPSFSK	691.372	728.361	21.73	35.4	2	y6	1
sp|Q8MFA3|PSAA_PHYPA	DLLAQLYPSFSK	691.372	565.298	21.73	35.4	2	y5	1
sp|Q8MFA3|PSAA_PHYPA	DYDPTTQYNNLLDR	864.397	1136.57	16.52	43	2	y9	1
sp|Q8MFA3|PSAA_PHYPA	DYDPTTQYNNLLDR	864.397	1035.52	16.52	43	2	y8	1
sp|Q8MFA3|PSAA_PHYPA	DYDPTTQYNNLLDR	864.397	907.463	16.52	43	2	y7	1
Pp1s12_401V6	IFPNFAAFLK	584.332	907.504	22.59	30.7	2	y8	1
Pp1s12_401V6	IFPNFAAFLK	584.332	810.451	22.59	30.7	2	y7	1
Pp1s12_401V6	IFPNFAAFLK	584.332	696.408	22.59	30.7	2	y6	1
Pp1s88_182V6	VLQQQLTEFMSTR	790.909	1240.6	19.08	39.8	2	y10	1
Pp1s88_182V6	VLQQQLTEFMSTR	790.909	984.482	19.08	39.8	2	y8	1
Pp1s88_182V6	VLQQQLTEFMSTR	790.909	871.398	19.08	39.8	2	y7	1
Pp1s88_182V6	YLSVLGVENSR	618.833	960.511	15.8	32.2	2	y9	1
Pp1s88_182V6	YLSVLGVENSR	618.833	774.41	15.8	32.2	2	y7	1
Pp1s88_182V6	YLSVLGVENSR	618.833	661.326	15.8	32.2	2	y6	1
Pp1s218_93V6	SGMVLGLGTGSTAAFAVAK	869.464	1250.67	22.4	43.3	2	y14	1
Pp1s218_93V6	SGMVLGLGTGSTAAFAVAK	869.464	1080.57	22.4	43.3	2	y12	1
Pp1s218_93V6	SGMVLGLGTGSTAAFAVAK	869.464	922.499	22.4	43.3	2	y10	1
Pp1s218_93V6	LTDIVGVPTSK	565.327	687.404	13.58	29.9	2	y7	1
Pp1s218_93V6	LTDIVGVPTSK	565.327	588.335	13.58	29.9	2	y6	1
Pp1s218_93V6	LTDIVGVPTSK	565.327	432.245	13.58	29.9	2	y4	1
Pp1s218_93V6	IDLAIDGADEVDPDLNLVK	1013.02	1013.48	23.27	49.6	2	b10	1
Pp1s218_93V6	IDLAIDGADEVDPDLNLVK	1013.02	1012.57	23.27	49.6	2	y9	1
Pp1s218_93V6	IDLAIDGADEVDPDLNLVK	1013.02	798.472	23.27	49.6	2	y7	1
Pp1s218_93V6	FVVIVDETK	525.298	247.144	14.62	28.1	2	b2	1
Pp1s218_93V6	FVVIVDETK	525.298	803.451	14.62	28.1	2	y7	1
Pp1s218_93V6	FVVIVDETK	525.298	704.382	14.62	28.1	2	y6	1
sp|Q6YXN8|PSBD_PHYPA	GLFDSMDDWLR	677.808	1184.5	25.53	34.8	2	y9	1
sp|Q6YXN8|PSBD_PHYPA	GLFDSMDDWLR	677.808	1037.44	25.53	34.8	2	y8	1
sp|Q6YXN8|PSBD_PHYPA	GLFDSMDDWLR	677.808	922.409	25.53	34.8	2	y7	1
sp|Q6YXN8|PSBD_PHYPA	AYDFVSQEIR	614.304	993.5	15.39	32	2	y8	1
sp|Q6YXN8|PSBD_PHYPA	AYDFVSQEIR	614.304	731.405	15.39	32	2	y6	1
sp|Q6YXN8|PSBD_PHYPA	AYDFVSQEIR	614.304	632.336	15.39	32	2	y5	1
sp|Q6YXN8|PSBD_PHYPA	AAEDPEFETFYTK	774.349	387.151	18.04	39.1	2	b4	1
sp|Q6YXN8|PSBD_PHYPA	AAEDPEFETFYTK	774.349	1276.57	18.04	39.1	2	y10	1
sp|Q6YXN8|PSBD_PHYPA	AAEDPEFETFYTK	774.349	1161.55	18.04	39.1	2	y9	1
sp|Q6YXN8|PSBD_PHYPA	NILLNEGIR	521.306	814.478	16.26	27.9	2	y7	1
sp|Q6YXN8|PSBD_PHYPA	NILLNEGIR	521.306	701.394	16.26	27.9	2	y6	1
sp|Q6YXN8|PSBD_PHYPA	NILLNEGIR	521.306	588.31	16.26	27.9	2	y5	1
Pp1s44_78V6	TAANALSGAAVAAPPVAVK	839.978	1137.66	17.69	42	2	y13	1
Pp1s44_78V6	TAANALSGAAVAAPPVAVK	839.978	752.467	17.69	42	2	y8	1
Pp1s44_78V6	TAANALSGAAVAAPPVAVK	839.978	610.392	17.69	42	2	y6	1
Pp1s44_78V6	GGAGGLTFFAPSEER	748.362	1083.51	19.4	37.9	2	y9	1
Pp1s44_78V6	GGAGGLTFFAPSEER	748.362	982.463	19.4	37.9	2	y8	1
Pp1s44_78V6	GGAGGLTFFAPSEER	748.362	835.394	19.4	37.9	2	y7	1
Pp1s44_78V6	SYLENQMAVALGGR	754.88	1145.57	19.01	38.2	2	y11	1
Pp1s44_78V6	SYLENQMAVALGGR	754.88	1016.53	19.01	38.2	2	y10	1
Pp1s44_78V6	SYLENQMAVALGGR	754.88	774.429	19.01	38.2	2	y8	1
Pp1s44_78V6	LAALLLEK	435.787	185.128	16.43	24.2	2	b2	1
Pp1s44_78V6	LAALLLEK	435.787	256.166	16.43	24.2	2	b3	1
Pp1s44_78V6	LAALLLEK	435.787	686.445	16.43	24.2	2	y6	1
Pp1s35_78V6	DALGNDITSSGWLK	738.87	1177.58	18.98	37.5	2	y11	1
Pp1s35_78V6	DALGNDITSSGWLK	738.87	1006.52	18.98	37.5	2	y9	1
Pp1s35_78V6	DALGNDITSSGWLK	738.87	778.409	18.98	37.5	2	y7	1
Pp1s35_78V6	GPAPLSLALAHVDVVEDK	916.002	1124.59	21.88	45.3	2	y10	1
Pp1s35_78V6	GPAPLSLALAHVDVVEDK	916.002	1011.51	21.88	45.3	2	y9	1
Pp1s35_78V6	GPAPLSLALAHVDVVEDK	916.002	803.415	21.88	45.3	2	y7	1
Pp1s4_490V6	ILIGLYGDTVPIGAQR	843.483	1176.6	23.23	42.1	2	y11	1
Pp1s4_490V6	ILIGLYGDTVPIGAQR	843.483	1013.54	23.23	42.1	2	y10	1
Pp1s4_490V6	ILIGLYGDTVPIGAQR	843.483	641.373	23.23	42.1	2	y6	1
Pp1s4_490V6	FTGGDTSDLLVDEMVR	877.917	861.45	22.17	43.6	2	y7	1
Pp1s4_490V6	FTGGDTSDLLVDEMVR	877.917	748.366	22.17	43.6	2	y6	1
Pp1s4_490V6	FTGGDTSDLLVDEMVR	877.917	649.297	22.17	43.6	2	y5	1
Pp1s161_120V6	IATPDGGFFTR	591.301	896.426	16.01	31	2	y8	1
Pp1s161_120V6	IATPDGGFFTR	591.301	799.373	16.01	31	2	y7	1
Pp1s161_120V6	IATPDGGFFTR	591.301	684.346	16.01	31	2	y6	1
Pp1s161_120V6	SSTLPTSIIPELGAAAK	828.464	1267.73	19.91	41.5	2	y13	1
Pp1s161_120V6	SSTLPTSIIPELGAAAK	828.464	869.509	19.91	41.5	2	y9	1
Pp1s161_120V6	SSTLPTSIIPELGAAAK	828.464	756.425	19.91	41.5	2	y8	1
Pp1s161_120V6	LLEDLGMQPSDVGK	751.382	1275.59	17.54	38.1	2	y12	1
Pp1s161_120V6	LLEDLGMQPSDVGK	751.382	918.435	17.54	38.1	2	y9	1
Pp1s161_120V6	LLEDLGMQPSDVGK	751.382	602.314	17.54	38.1	2	y6	1
Pp1s132_175V6	LTSVFGGAASPPK	616.338	831.436	14.7	32.1	2	y9	1
Pp1s132_175V6	LTSVFGGAASPPK	616.338	684.368	14.7	32.1	2	y8	1
Pp1s132_175V6	LTSVFGGAASPPK	616.338	341.218	14.7	32.1	2	y3	1
Pp1s132_175V6	ANNFDLMYEQVK	736.348	1025.5	18.22	37.4	2	y8	1
Pp1s132_175V6	ANNFDLMYEQVK	736.348	797.386	18.22	37.4	2	y6	1
Pp1s132_175V6	ANNFDLMYEQVK	736.348	666.346	18.22	37.4	2	y5	1
Pp1s132_175V6	FYGEITQQMLK	679.345	1047.55	18.12	34.9	2	y9	1
Pp1s132_175V6	FYGEITQQMLK	679.345	861.486	18.12	34.9	2	y7	1
Pp1s132_175V6	FYGEITQQMLK	679.345	748.402	18.12	34.9	2	y6	1
Pp1s254_3V6	GEFPGDYGWDTAGLSADPESFAR	1223.04	1149.55	22.61	58.8	2	y11	1
Pp1s254_3V6	GEFPGDYGWDTAGLSADPESFAR	1223.04	979.448	22.61	58.8	2	y9	1
Pp1s254_3V6	GEFPGDYGWDTAGLSADPESFAR	1223.04	706.352	22.61	58.8	2	y6	1
Pp1s254_3V6	WAMLGALGC[+57]ITPELLQK	951.005	1399.76	27.98	46.8	2	y13	1
Pp1s254_3V6	WAMLGALGC[+57]ITPELLQK	951.005	1158.62	27.98	46.8	2	y10	1
Pp1s254_3V6	WAMLGALGC[+57]ITPELLQK	951.005	727.435	27.98	46.8	2	y6	1
Pp1s254_3V6	TNGLPGVGEGGDLYPGGK	844.418	273.119	16.32	42.2	2	b3	1
Pp1s254_3V6	TNGLPGVGEGGDLYPGGK	844.418	1302.63	16.32	42.2	2	y14	1
Pp1s254_3V6	TNGLPGVGEGGDLYPGGK	844.418	358.208	16.32	42.2	2	y4	1
Pp1s254_3V6	YFDPLGLADDPETLAELK	1004	1371.7	25.21	49.2	2	y13	1
Pp1s254_3V6	YFDPLGLADDPETLAELK	1004	1201.59	25.21	49.2	2	y11	1
Pp1s254_3V6	YFDPLGLADDPETLAELK	1004	900.504	25.21	49.2	2	y8	1
Pp1s75_141V6	ISTGFTPFAGNGFTLDVPSK	1028.52	1550.78	23.37	50.3	2	y15	1
Pp1s75_141V6	ISTGFTPFAGNGFTLDVPSK	1028.52	1449.74	23.37	50.3	2	y14	1
Pp1s75_141V6	ISTGFTPFAGNGFTLDVPSK	1028.52	331.198	23.37	50.3	2	y3	1
Pp1s75_141V6	FLDEVSFLFGK	651.342	1041.53	25.06	33.7	2	y9	1
Pp1s75_141V6	FLDEVSFLFGK	651.342	698.387	25.06	33.7	2	y6	1
Pp1s75_141V6	FLDEVSFLFGK	651.342	351.203	25.06	33.7	2	y3	1
Pp1s254_25V6	MGGDDGALGFYPK	664.303	1196.56	17.48	34.2	2	y12	1
Pp1s254_25V6	MGGDDGALGFYPK	664.303	611.319	17.48	34.2	2	y5	1
Pp1s254_25V6	MGGDDGALGFYPK	664.303	244.166	17.48	34.2	2	y2	1
Pp1s254_25V6	GFPHNVVFDEDAVPAGVK	949.476	1427.66	20.24	46.8	2	b13	1
Pp1s254_25V6	GFPHNVVFDEDAVPAGVK	949.476	1147.56	20.24	46.8	2	y11	1
Pp1s254_25V6	GFPHNVVFDEDAVPAGVK	949.476	471.293	20.24	46.8	2	y5	1
sp|P80658|ATPB_PHYPA	GMDVVDTGAALSVPVGEATLGR	1058.04	1198.68	21.73	51.6	2	y12	1
sp|P80658|ATPB_PHYPA	GMDVVDTGAALSVPVGEATLGR	1058.04	1085.59	21.73	51.6	2	y11	1
sp|P80658|ATPB_PHYPA	GMDVVDTGAALSVPVGEATLGR	1058.04	899.495	21.73	51.6	2	y9	1
sp|P80658|ATPB_PHYPA	TVLIMELINNIAK	736.431	201.123	28.23	37.4	2	b2	1
sp|P80658|ATPB_PHYPA	TVLIMELINNIAK	736.431	314.207	28.23	37.4	2	b3	1
sp|P80658|ATPB_PHYPA	TVLIMELINNIAK	736.431	1045.57	28.23	37.4	2	y9	1
sp|P80658|ATPB_PHYPA	VALVYGQMNEPPGAR	801.409	1219.55	15.87	40.3	2	y11	1
sp|P80658|ATPB_PHYPA	VALVYGQMNEPPGAR	801.409	1056.49	15.87	40.3	2	y10	1
sp|P80658|ATPB_PHYPA	VALVYGQMNEPPGAR	801.409	497.283	15.87	40.3	2	y5	1
sp|P80658|ATPB_PHYPA	FVQAGSEVSALLGR	717.391	1059.58	17.67	36.6	2	y11	1
sp|P80658|ATPB_PHYPA	FVQAGSEVSALLGR	717.391	988.542	17.67	36.6	2	y10	1
sp|P80658|ATPB_PHYPA	FVQAGSEVSALLGR	717.391	616.378	17.67	36.6	2	y6	1
Pp1s20_273V6	ANNFDLMYEQVK	736.348	1025.5	18.22	37.4	2	y8	1
Pp1s20_273V6	ANNFDLMYEQVK	736.348	797.386	18.22	37.4	2	y6	1
Pp1s20_273V6	ANNFDLMYEQVK	736.348	666.346	18.22	37.4	2	y5	1
Pp1s20_273V6	QYADVVIQVLPTQLIPDDNEGK	1228.14	1129.63	24.8	59	2	b10	1
Pp1s20_273V6	QYADVVIQVLPTQLIPDDNEGK	1228.14	1326.65	24.8	59	2	y12	1
Pp1s20_273V6	QYADVVIQVLPTQLIPDDNEGK	1228.14	774.326	24.8	59	2	y7	1
Pp1s20_273V6	FYGEITQQMLK	679.345	1047.55	18.12	34.9	2	y9	1
Pp1s20_273V6	FYGEITQQMLK	679.345	861.486	18.12	34.9	2	y7	1
Pp1s20_273V6	FYGEITQQMLK	679.345	748.402	18.12	34.9	2	y6	1
Pp1s211_59V6	AQILADLAPAK	555.83	911.556	17.7	29.5	2	y9	1
Pp1s211_59V6	AQILADLAPAK	555.83	798.472	17.7	29.5	2	y8	1
Pp1s211_59V6	AQILADLAPAK	555.83	315.203	17.7	29.5	2	y3	1
Pp1s211_59V6	SDGFVVQTGDPEGPAEGFVDPATGK	1239.08	1006.45	20.15	59.5	2	b10	1
Pp1s211_59V6	SDGFVVQTGDPEGPAEGFVDPATGK	1239.08	1471.71	20.15	59.5	2	y15	1
Pp1s211_59V6	SDGFVVQTGDPEGPAEGFVDPATGK	1239.08	473.272	20.15	59.5	2	y5	1
Pp1s211_59V6	ATTTLPFNAFGTMAMAR	900.942	1313.61	24.24	44.6	2	y12	1
Pp1s211_59V6	ATTTLPFNAFGTMAMAR	900.942	884.412	24.24	44.6	2	y8	1
Pp1s211_59V6	ATTTLPFNAFGTMAMAR	900.942	737.343	24.24	44.6	2	y7	1
Pp1s211_59V6	VGDVIESIR	494.277	272.124	13.64	26.7	2	b3	1
Pp1s211_59V6	VGDVIESIR	494.277	888.479	13.64	26.7	2	y8	1
Pp1s211_59V6	VGDVIESIR	494.277	617.362	13.64	26.7	2	y5	1
sp|Q6YXQ2|PSAC_PHYPA	VYLGAETTR	505.269	263.139	9.98	27.2	2	b2	1
sp|Q6YXQ2|PSAC_PHYPA	VYLGAETTR	505.269	747.4	9.98	27.2	2	y7	1
sp|Q6YXQ2|PSAC_PHYPA	VYLGAETTR	505.269	634.315	9.98	27.2	2	y6	1
Pp1s372_16V6	IALVVITGDR	528.824	759.436	16.03	28.3	2	y7	1
Pp1s372_16V6	IALVVITGDR	528.824	660.368	16.03	28.3	2	y6	1
Pp1s372_16V6	IALVVITGDR	528.824	561.299	16.03	28.3	2	y5	1
Pp1s372_16V6	FLDAGNAPTTK	567.793	874.426	10.22	30	2	y9	1
Pp1s372_16V6	FLDAGNAPTTK	567.793	688.362	10.22	30	2	y7	1
Pp1s372_16V6	FLDAGNAPTTK	567.793	446.261	10.22	30	2	y4	1
Pp1s372_16V6	ALQESIASELAAR	679.867	1046.55	15.93	34.9	2	y10	1
Pp1s372_16V6	ALQESIASELAAR	679.867	917.505	15.93	34.9	2	y9	1
Pp1s372_16V6	ALQESIASELAAR	679.867	717.389	15.93	34.9	2	y7	1
Pp1s1_230V6	VLMLSDGLAK	523.799	457.284	16.7	28	2	b4	1
Pp1s1_230V6	VLMLSDGLAK	523.799	834.439	16.7	28	2	y8	1
Pp1s1_230V6	VLMLSDGLAK	523.799	590.314	16.7	28	2	y6	1
Pp1s317_25V6	FFVGGNWK	477.745	660.346	18.28	26	2	y6	1
Pp1s317_25V6	FFVGGNWK	477.745	561.278	18.28	26	2	y5	1
Pp1s317_25V6	FFVGGNWK	477.745	333.192	18.28	26	2	y2	1
Pp1s317_25V6	GGAFTGEISAEQLADAGVK	910.955	1201.64	19.78	45.1	2	y12	1
Pp1s317_25V6	GGAFTGEISAEQLADAGVK	910.955	1088.56	19.78	45.1	2	y11	1
Pp1s317_25V6	GGAFTGEISAEQLADAGVK	910.955	930.489	19.78	45.1	2	y9	1
Pp1s317_25V6	GAEFGVIC[+57]NAVTAK	718.864	1032.55	18.66	36.6	2	y10	1
Pp1s317_25V6	GAEFGVIC[+57]NAVTAK	718.864	876.461	18.66	36.6	2	y8	1
Pp1s317_25V6	GAEFGVIC[+57]NAVTAK	718.864	763.377	18.66	36.6	2	y7	1
Pp1s306_84V6	LTFDEINAQTYMDVK	894.43	1182.58	20.52	44.4	2	y10	1
Pp1s306_84V6	LTFDEINAQTYMDVK	894.43	1069.5	20.52	44.4	2	y9	1
Pp1s306_84V6	LTFDEINAQTYMDVK	894.43	884.418	20.52	44.4	2	y7	1
Pp1s306_84V6	LTYTLDEIEGPLTVK	846.459	1100.58	21.32	42.2	2	y10	1
Pp1s306_84V6	LTYTLDEIEGPLTVK	846.459	743.43	21.32	42.2	2	y7	1
Pp1s306_84V6	LTYTLDEIEGPLTVK	846.459	614.387	21.32	42.2	2	y6	1
Pp1s306_84V6	VPFLFTVK	475.789	851.503	20.42	25.9	2	y7	1
Pp1s306_84V6	VPFLFTVK	475.789	754.45	20.42	25.9	2	y6	1
Pp1s306_84V6	VPFLFTVK	475.789	607.381	20.42	25.9	2	y5	1
Pp1s306_84V6	NTAALNGNITFSIAK	767.915	1177.66	18.49	38.8	2	y11	1
Pp1s306_84V6	NTAALNGNITFSIAK	767.915	1064.57	18.49	38.8	2	y10	1
Pp1s306_84V6	NTAALNGNITFSIAK	767.915	950.531	18.49	38.8	2	y9	1
sp|Q6YXQ8|NDHJ_PHYPA	IPSVFWIWK	588.334	1062.58	25.03	30.9	2	y8	1
sp|Q6YXQ8|NDHJ_PHYPA	IPSVFWIWK	588.334	965.524	25.03	30.9	2	y7	1
sp|Q6YXQ8|NDHJ_PHYPA	IPSVFWIWK	588.334	333.192	25.03	30.9	2	y2	1
Pp1s287_61V6	IALVVITGDR	528.824	759.436	16.03	28.3	2	y7	1
Pp1s287_61V6	IALVVITGDR	528.824	660.368	16.03	28.3	2	y6	1
Pp1s287_61V6	IALVVITGDR	528.824	561.299	16.03	28.3	2	y5	1
Pp1s287_61V6	NMGVAYTIVSIGK	676.866	246.091	21.55	34.8	2	b2	1
Pp1s287_61V6	NMGVAYTIVSIGK	676.866	1107.64	21.55	34.8	2	y11	1
Pp1s287_61V6	NMGVAYTIVSIGK	676.866	951.551	21.55	34.8	2	y9	1
Pp1s287_61V6	ALQESIASELAAR	679.867	1046.55	15.93	34.9	2	y10	1
Pp1s287_61V6	ALQESIASELAAR	679.867	917.505	15.93	34.9	2	y9	1
Pp1s287_61V6	ALQESIASELAAR	679.867	717.389	15.93	34.9	2	y7	1
sp|Q6YXP9|NDHI_PHYPA	LPISVIEDSTIK	657.879	1104.61	17.82	33.9	2	y10	1
sp|Q6YXP9|NDHI_PHYPA	LPISVIEDSTIK	657.879	991.531	17.82	33.9	2	y9	1
sp|Q6YXP9|NDHI_PHYPA	LPISVIEDSTIK	657.879	805.43	17.82	33.9	2	y7	1
Pp1s115_193V6	AFVVVSDPIVAR	636.869	955.557	18.59	33	2	y9	1
Pp1s115_193V6	AFVVVSDPIVAR	636.869	856.489	18.59	33	2	y8	1
Pp1s115_193V6	AFVVVSDPIVAR	636.869	555.361	18.59	33	2	y5	1
Pp1s50_50V6	AGVPFVDILK	529.816	831.497	22.19	28.3	2	y7	1
Pp1s50_50V6	AGVPFVDILK	529.816	734.445	22.19	28.3	2	y6	1
Pp1s50_50V6	AGVPFVDILK	529.816	587.376	22.19	28.3	2	y5	1
Pp1s91_16V6	WFWNDDALER	676.307	1018.46	22.14	34.8	2	y8	1
Pp1s91_16V6	WFWNDDALER	676.307	832.38	22.14	34.8	2	y7	1
Pp1s91_16V6	WFWNDDALER	676.307	488.283	22.14	34.8	2	y4	1
Pp1s91_16V6	VHPEDIIEFGPAK	726.38	237.135	17.33	37	2	b2	1
Pp1s91_16V6	VHPEDIIEFGPAK	726.38	1215.63	17.33	37	2	y11	1
Pp1s91_16V6	VHPEDIIEFGPAK	726.38	519.293	17.33	37	2	y5	1
Pp1s323_86V6	GVESFAIPVPVVEK	735.914	951.587	19.94	37.4	2	y9	1
Pp1s323_86V6	GVESFAIPVPVVEK	735.914	767.466	19.94	37.4	2	y7	1
Pp1s323_86V6	GVESFAIPVPVVEK	735.914	571.345	19.94	37.4	2	y5	1
Pp1s153_72V6	AGISNLTGLQGVANIQGEDQK	1057.05	1557.79	18.68	51.5	2	y15	1
Pp1s153_72V6	AGISNLTGLQGVANIQGEDQK	1057.05	1158.57	18.68	51.5	2	y11	1
Pp1s153_72V6	AGISNLTGLQGVANIQGEDQK	1057.05	1002.49	18.68	51.5	2	y9	1
Pp1s153_72V6	TMLYGGIYGYPR	695.845	1158.59	21.05	35.6	2	y10	1
Pp1s153_72V6	TMLYGGIYGYPR	695.845	1045.51	21.05	35.6	2	y9	1
Pp1s153_72V6	TMLYGGIYGYPR	695.845	882.447	21.05	35.6	2	y8	1
Pp1s628_7V6	VNVPSNEELAK	600.317	214.119	10.4	31.4	2	b2	1
Pp1s628_7V6	VNVPSNEELAK	600.317	986.515	10.4	31.4	2	y9	1
Pp1s628_7V6	VNVPSNEELAK	600.317	887.447	10.4	31.4	2	y8	1
Pp1s628_7V6	IYLPEGLLAK	558.837	277.155	19.69	29.6	2	b2	1
Pp1s628_7V6	IYLPEGLLAK	558.837	840.519	19.69	29.6	2	y8	1
Pp1s628_7V6	IYLPEGLLAK	558.837	727.435	19.69	29.6	2	y7	1
Pp1s628_7V6	TGALLLEGDSIK	608.843	230.114	18.21	31.8	2	b3	1
Pp1s628_7V6	TGALLLEGDSIK	608.843	874.488	18.21	31.8	2	y8	1
Pp1s628_7V6	TGALLLEGDSIK	608.843	761.404	18.21	31.8	2	y7	1
Pp1s52_248V6	SAGVGDSVLMLSDGLAK	810.419	1305.67	20.51	40.7	2	y13	1
Pp1s52_248V6	SAGVGDSVLMLSDGLAK	810.419	947.523	20.51	40.7	2	y9	1
Pp1s52_248V6	SAGVGDSVLMLSDGLAK	810.419	590.314	20.51	40.7	2	y6	1
Pp1s135_79V6	QSTGFNPYSGNGFSLEIPSK	1065.51	1495.74	20.78	51.9	2	y14	1
Pp1s135_79V6	QSTGFNPYSGNGFSLEIPSK	1065.51	1235.63	20.78	51.9	2	y12	1
Pp1s135_79V6	QSTGFNPYSGNGFSLEIPSK	1065.51	331.198	20.78	51.9	2	y3	1
Pp1s135_79V6	FLDEVSYLFGK	659.34	1057.52	23.11	34	2	y9	1
Pp1s135_79V6	FLDEVSYLFGK	659.34	714.382	23.11	34	2	y6	1
Pp1s135_79V6	FLDEVSYLFGK	659.34	351.203	23.11	34	2	y3	1
Pp1s118_166V6	VQLPGTSSELLSK	679.88	228.134	16.03	34.9	2	b2	1
Pp1s118_166V6	VQLPGTSSELLSK	679.88	1131.63	16.03	34.9	2	y11	1
Pp1s118_166V6	VQLPGTSSELLSK	679.88	1018.54	16.03	34.9	2	y10	1
Pp1s118_166V6	GVLLVGPPGTGK	547.832	712.399	14.84	29.1	2	y8	1
Pp1s118_166V6	GVLLVGPPGTGK	547.832	613.33	14.84	29.1	2	y7	1
Pp1s118_166V6	GVLLVGPPGTGK	547.832	556.309	14.84	29.1	2	y6	1
Pp1s118_166V6	GLTWFIPGEDPTLISK	887.475	718.392	25.37	44	2	b6	1
Pp1s118_166V6	GLTWFIPGEDPTLISK	887.475	1169.64	25.37	44	2	y11	1
Pp1s118_166V6	GLTWFIPGEDPTLISK	887.475	1056.56	25.37	44	2	y10	1
Pp1s118_166V6	AILSEYTEIPAENR	803.41	1092.53	17.98	40.4	2	y9	1
Pp1s118_166V6	AILSEYTEIPAENR	803.41	929.469	17.98	40.4	2	y8	1
Pp1s118_166V6	AILSEYTEIPAENR	803.41	586.294	17.98	40.4	2	y5	1
sp|Q6YXK2|ATPF_PHYPA	VNGLSQIER	508.28	916.485	10.15	27.4	2	y8	1
sp|Q6YXK2|ATPF_PHYPA	VNGLSQIER	508.28	802.442	10.15	27.4	2	y7	1
sp|Q6YXK2|ATPF_PHYPA	VNGLSQIER	508.28	632.336	10.15	27.4	2	y5	1
Pp1s309_84V6	DDVEVVAVNDPFIDTK	888.439	1218.64	19.76	44.1	2	y11	1
Pp1s309_84V6	DDVEVVAVNDPFIDTK	888.439	1119.57	19.76	44.1	2	y10	1
Pp1s309_84V6	DDVEVVAVNDPFIDTK	888.439	720.393	19.76	44.1	2	y6	1
Pp1s309_84V6	VPTPNVSVVDLTVR	748.428	1198.68	17.5	37.9	2	y11	1
Pp1s309_84V6	VPTPNVSVVDLTVR	748.428	888.515	17.5	37.9	2	y8	1
Pp1s309_84V6	VPTPNVSVVDLTVR	748.428	488.319	17.5	37.9	2	y4	1
Pp1s309_84V6	LVSWYDNEWGYSNR	894.902	1576.65	21.2	44.4	2	y12	1
Pp1s309_84V6	LVSWYDNEWGYSNR	894.902	1303.53	21.2	44.4	2	y10	1
Pp1s309_84V6	LVSWYDNEWGYSNR	894.902	1140.47	21.2	44.4	2	y9	1
Pp1s421_3V6	LTFDEINAQTYLDVK	885.451	1164.63	21.72	44	2	y10	1
Pp1s421_3V6	LTFDEINAQTYLDVK	885.451	1051.54	21.72	44	2	y9	1
Pp1s421_3V6	LTFDEINAQTYLDVK	885.451	937.499	21.72	44	2	y8	1
Pp1s421_3V6	LTYTLDEIEGPLTISNGNLK	1096.08	1242.67	23.78	53.2	2	y12	1
Pp1s421_3V6	LTYTLDEIEGPLTISNGNLK	1096.08	1113.63	23.78	53.2	2	y11	1
Pp1s421_3V6	LTYTLDEIEGPLTISNGNLK	1096.08	1056.6	23.78	53.2	2	y10	1
Pp1s421_3V6	VPFLFTIK	482.797	865.518	22.19	26.2	2	y7	1
Pp1s421_3V6	VPFLFTIK	482.797	768.465	22.19	26.2	2	y6	1
Pp1s421_3V6	VPFLFTIK	482.797	621.397	22.19	26.2	2	y5	1
Pp1s421_3V6	NTAALNGNITFSIAK	767.915	1177.66	18.49	38.8	2	y11	1
Pp1s421_3V6	NTAALNGNITFSIAK	767.915	1064.57	18.49	38.8	2	y10	1
Pp1s421_3V6	NTAALNGNITFSIAK	767.915	950.531	18.49	38.8	2	y9	1
sp|Q6YXN9|PSBC_PHYPA	DQETTGFAWWAGNAR	855.387	1135.54	19.78	42.6	2	y10	1
sp|Q6YXN9|PSBC_PHYPA	DQETTGFAWWAGNAR	855.387	931.453	19.78	42.6	2	y8	1
sp|Q6YXN9|PSBC_PHYPA	DQETTGFAWWAGNAR	855.387	860.416	19.78	42.6	2	y7	1
sp|Q6YXN9|PSBC_PHYPA	LGANVGSAQGPTGLGK	713.886	1071.58	11.79	36.4	2	y12	1
sp|Q6YXN9|PSBC_PHYPA	LGANVGSAQGPTGLGK	713.886	972.511	11.79	36.4	2	y11	1
sp|Q6YXN9|PSBC_PHYPA	LGANVGSAQGPTGLGK	713.886	629.362	11.79	36.4	2	y7	1
sp|Q6YXN9|PSBC_PHYPA	SPTGEIIFGGETMR	747.866	1023.53	18.9	37.9	2	y9	1
sp|Q6YXN9|PSBC_PHYPA	SPTGEIIFGGETMR	747.866	910.445	18.9	37.9	2	y8	1
sp|Q6YXN9|PSBC_PHYPA	SPTGEIIFGGETMR	747.866	797.361	18.9	37.9	2	y7	1
