# Supplementary material for: The Physcomitrella patens Chloroplast Proteome Changes in Response to Protoplastation
Source: Front Plant Sci. 2016 Nov 4;7:1661. doi: 10.3389/fpls.2016.01661 (PMC5095126; doi:10.3389/fpls.2016.01661)
Supplement: Supplementary file 4 [file Table4.XLSX]

## Sheet: All emPAI proteins
The Physcomitrella patens chloroplast proteome changes in response to protoplastitaion
Frontiers in Plant Science
Corresponding author: Igor Fesenko, fesigor@gmail.com
Supplementary Table 4. Overview of the protein emPAI quantification
List of emPAI-quantified proteins
Gene ID - CosMoss gene acession
Cosmoss gene name - gene name in CosMoss database
Cosmoss description - description of protein from CosMoss database
log 1.4 - fold change logarithm to the base 1.4; "-" indicates decrease in abundance in protoplasts compared to protonema
emPAI p-value - p-value for emPAI quantification results from Mann-Whitney-Wilcoxon test
GeneID	Cosmoss gene name	Cosmoss description	log1.4	emPAI p-value	Localization	Gene Ontology (Cellular Component)
PhpafMp25	COX2	cytochrome oxidase subunit 2	Only in protomena	0.248213		GO:0005746, GO:0016021, GO:0045277
PhpafMp29	NAD9	NADH dehydrogenase subunit 9	Only in protomena	0.248213		GO:0005747
PhpafMp30	ATP1	ATP synthase F1 subunit alpha	-0.440167	0.475533		GO:0005739, GO:0045261
PhpapaCp001	RPS12	ribosomal protein S12	Only in protomena	0.0777599	Plastid	GO:0009507, GO:0015935
PhpapaCp002	RPS7	30S ribosomal protein S7	Only in protomena	0.248213	Plastid	GO:0009507, GO:0015935
PhpapaCp012	PSBB	photosystem II P680 chlorophyll A apoprotein	-2.15933	0.0476781		GO:0009521
PhpapaCp013	CLPP	ATP-dependent protease proteolytic subunit	1.04869	0.236724	Plastid	GO:0009368, GO:0009507
PhpapaCp014	RPL20	50S ribosomal protein L20	-4.3589	0.236724	Plastid	GO:0005840, GO:0009507
PhpapaCp015	RPS18	ribosomal protein S18	2.4101	0.307434	Plastid	GO:0005840, GO:0009507
PhpapaCp020	PSBE	cytochrome b559 alpha subunit	-1.08996	0.114653	Plastid	GO:0009507, GO:0009539, GO:0009579, GO:0016021
PhpapaCp026	PETA	apocytochrome f precursor	-1.53493	0.0744618	Plastid	GO:0009507, GO:0031361
PhpapaCp028	YCF4	photosystem I assembly protein Ycf4	-6.59667	0.0292181	Plastid	GO:0009507, GO:0009579, GO:0016021
PhpapaCp030	ACCD	acetyl-CoA carboxylase beta subunit	-2.53873	0.0323129	Plastid	GO:0009317, GO:0009507
PhpapaCp031	RBCL	RuBisCO large subunit	-0.114043	0.475533	Plastid	GO:0009573
PhpapaCp032	ATPB	ATPase beta chain	-1.77046	0.049746	Plastid	GO:0009507, GO:0009579, GO:0016021, GO:0045261
PhpapaCp033	ATPE	ATP synthase epsilon chain	0.690596	0.354343	Plastid	GO:0009507, GO:0045261
PhpapaCp035	NDHK	NADH dehydrogenase 27 kDa subunit	-2.18814	0.0323129	Plastid	GO:0009507
PhpapaCp036	NDHJ	NADH dehydrogenase 30 kDa subunit	-3.75606	0.0307536	Plastid	GO:0009507, GO:0009523
PhpapaCp037	RPS4	ribosomal protein S4	-7.87981	0.0562097	Plastid	GO:0009507, GO:0015935
PhpapaCp038	YCF3	photosystem I assembly protein Ycf3	6.48532	0.0262242	Plastid	GO:0009507, GO:0009579, GO:0016020
PhpapaCp039	PSAA	PSI P700 apoprotein A1	-5.75338	0.0323129	Plastid	GO:0009507, GO:0009522, GO:0009579, GO:0016021
PhpapaCp040	PSAB	PSI P700 apoprotein A2	-5.13263	0.0323129	Plastid	GO:0009507, GO:0009522, GO:0009579, GO:0016021
PhpapaCp043	PSBC	PSII 43 kDa protein	-2.71414	0.0323129		GO:0009521, GO:0030076
PhpapaCp044	PSBD	PSII D2-protein	-2.09013	0.105193		GO:0016020, GO:0030077
PhpapaCp045	YCF2	Ycf2	Only in protomena	0.248213	Plastid	GO:0009570
PhpapaCp046	PSBA	PSII D1-protein	-3.33322	0.0307536	Plastid	GO:0009507, GO:0016020, GO:0030077
PhpapaCp048	CHLB	light-independent protochlorophyllide reductase subunit B	-0.548568	0.114653	Plastid	GO:0009507
PhpapaCp053	ATPA	ATP synthase CF1 alpha chain	-1.85277	0.0770999	Plastid	GO:0009507, GO:0009579, GO:0045261
PhpapaCp054	ATPF	ATPase subunit I	0.318899	0.696466	Plastid	GO:0009507, GO:0045263
PhpapaCp056	ATPI	ATPase IV subunit	Only in protomena	0.248213		GO:0016469
PhpapaCp060	RPOB	RNA polymerase beta chain	Only in protomena	0.248213	Plastid	GO:0009507
PhpapaCp061	RPS11	30S ribosomal protein S11	Only in protomena	0.0192544	Plastid	GO:0005840, GO:0009507
PhpapaCp063	INFA	translation initiation factor 1	2.10977	0.280087	Plastid	GO:0005840, GO:0009507
PhpapaCp064	RPS8	30S ribosomal protein S8	-1.10013	0.149821	Plastid	GO:0005840, GO:0009507
PhpapaCp065	RPL14	50S ribosomal protein L14	2.81718	0.0476781	Plastid	GO:0009507, GO:0015934
PhpapaCp066	RPL16	ribosomal protein L16	Only in protomena	0.0777599	Plastid	GO:0005840, GO:0009507
PhpapaCp067	RPS3	30S ribosomal protein S3	Only in protomena	0.248213	Plastid	GO:0009507, GO:0015935
PhpapaCp068	RPL22	ribosomal protein L22	-1.33511	1	Plastid	GO:0009507, GO:0015934
PhpapaCp069	RPS19	30S ribosomal protein S19	-2.96885	1	Plastid	GO:0009507, GO:0015935
PhpapaCp070	RPL2	50S ribosomal protein L2	Only in protomena	0.248213	Plastid	GO:0009507, GO:0015934
PhpapaCp071	RPL23	ribosomal protein L23	-3.35532	0.659243	Plastid	GO:0005840, GO:0009507
PhpapaCp072	NDHF	NADH dehydrogenase ND5 subunit	Only in protomena	0.248213	Plastid	GO:0009507, GO:0016020
PhpapaCp073	RPL21	50S ribosomal protein L21	-2.83431	0.185877	Plastid	GO:0005840, GO:0009507
PhpapaCp074	RPL32	ribosomal protein L32	Only in protoplasts	0.386476	Plastid	GO:0009507, GO:0015934
PhpapaCp076	PSAC	photosystem I iron-sulfur center	-0.832861	0.467322	Plastid	GO:0009507, GO:0009522, GO:0009579
PhpapaCp079	NDHI	NADH dehydrogenase 18 kDa subunit	-1.17412	0.0639689	Plastid	GO:0009507, GO:0009523, GO:0009579
PhpapaCp080	NDHA	NADH dehydrogenase ND1 subunit	Only in protomena	0.248213	Plastid	GO:0009507, GO:0009523, GO:0009579, GO:0016021
PhpapaCp081	NDHH	NADH dehydrogenase 49 kDa subunit	-2.98988	0.0179605	Plastid	GO:0009507
PhpapaCp082	RPS15	ribosomal protein S15	-3.37879	0.659243	Plastid	GO:0005840, GO:0009507
PhpapaCp084	CHLN	light-independent protochlorophyllide reductase subunit N	-8.78232	0.0262242	Plastid	GO:0009507
PhpapaCp085	CHLL	light-independent protochlorophyllide reductase iron-sulfer ATP-binding protein	1.90788	0.211798	Plastid	GO:0009507, GO:0016612
PHYPADRAFT_100309	NA	NA	Only in protomena	0.248213
PHYPADRAFT_101279	NA	NA	Only in protomena	0.248213
PHYPADRAFT_102232	NA	NA	0	1
PHYPADRAFT_103944	NA	NA	Only in protomena	0.248213
PHYPADRAFT_128552	NA	NA	Only in protomena	0.248213
PHYPADRAFT_160481	NA	NA	Only in protomena	0.248213
PHYPADRAFT_164467	NA	NA	Only in protomena	0.248213
PHYPADRAFT_169092	NA	NA	Only in protoplasts	0.0661926
PHYPADRAFT_169890	NA	NA	Only in protomena	0.248213
PHYPADRAFT_170124	NA	NA	Only in protomena	0.248213
PHYPADRAFT_202989	NA	NA	0	1
PHYPADRAFT_34885	NA	NA	3.26509	0.0736383
PHYPADRAFT_62174	NA	NA	Only in protoplasts	0.179712
PHYPADRAFT_64413	NA	NA	Only in protoplasts	0.179712
PHYPADRAFT_64528	NA	NA	-2.06004	0.179712
PHYPADRAFT_65231	NA	NA	Only in protoplasts	0.386476
PHYPADRAFT_65961	NA	NA	0	1
PHYPADRAFT_70250	NA	NA	Only in protoplasts	0.386476
PHYPADRAFT_74807	NA	NA	Only in protoplasts	0.386476
PHYPADRAFT_75104	NA	NA	Only in protomena	0.248213
PHYPADRAFT_75141	NA	NA	Only in protomena	0.248213
PHYPADRAFT_76625	NA	NA	Only in protoplasts	0.386476
PHYPADRAFT_77190	NA	NA	2.4101	0.307434
PHYPADRAFT_77198	NA	NA	Only in protoplasts	0.386476
PHYPADRAFT_79357	NA	NA	Only in protomena	0.248213
PHYPADRAFT_81220	NA	NA	Only in protoplasts	0.386476
PHYPADRAFT_81668	NA	NA	Only in protomena	0.248213
PHYPADRAFT_82867	NA	NA	Only in protomena	0.248213
PHYPADRAFT_84153	NA	NA	Only in protoplasts	0.386476
PHYPADRAFT_84830	NA	NA	2.4101	0.307434
PHYPADRAFT_87418	NA	NA	Only in protoplasts	0.386476
PHYPADRAFT_87545	NA	NA	Only in protomena	0.0192544
PHYPADRAFT_88653	NA	NA	Only in protoplasts	0.179712
PHYPADRAFT_89420	NA	NA	-0.854995	0.823063
PHYPADRAFT_89920	NA	NA	-0.854995	0.823063
PHYPADRAFT_92182	NA	NA	-0.854995	0.823063
PHYPADRAFT_93767	NA	NA	Only in protomena	0.248213
PHYPADRAFT_94890	NA	NA	Only in protomena	0.248213
PHYPADRAFT_95093	NA	NA	Only in protoplasts	0.386476
PHYPADRAFT_98221	NA	NA	-0.854995	0.823063
Pp1s1_158V6	NA	6pgl4_orysj ame: full=probable 6-phosphogluconolactonase chloroplastic short=6pgl 4 flags: precursor	Only in protoplasts	0.386476	Plastid	GO:0009536
Pp1s1_168V6	NA	triosephosphate isomerase	Only in protomena	0.248213	Plastid	GO:0005739, GO:0009570, GO:0009579, GO:0009941, GO:0048046
Pp1s1_180V6	NA	hydrolase-like protein	Only in protoplasts	0.386476	Plastid	GO:0005739, GO:0009507, GO:0009536
Pp1s1_207V6	AOC2	allene oxide cyclase	-5.09432	0.0562097	Plastid	GO:0009507
Pp1s1_21V6	NA	chlorophyll a b binding	-0.839821	0.146033	Plastid	GO:0009507, GO:0009536, GO:0016020
Pp1s1_222V6	NA	#NAME?	Only in protoplasts	0.386476		GO:0005737, GO:0016023
Pp1s1_230V6	NA	peroxiredoxin-like protein	0.225816	0.659243	Plastid	GO:0009505, GO:0009536, GO:0009570, GO:0009579
Pp1s1_295V6	NA	nad-dependent epimerase dehydratase	0.784861	0.0613688	Plastid	GO:0009536
Pp1s1_405V6	NA	F28O16.5; 12-oxophytodienoate reductase (OPR1) [Arabidopsis thaliana]	Only in protomena	0.0777599		GO:0005739
Pp1s1_461V6	NA	oxygen-evolving enhancer protein 3-1	-0.0541089	0.463071	Plastid	GO:0009536, GO:0009579, GO:0009654, GO:0019898
Pp1s1_515V6	NA	tyrosyl-trna synthetase	1.02812	0.0639689	Plastid	GO:0005739, GO:0009507, GO:0009536
Pp1s1_526V6	NA	enolase	Only in protomena	0.0179605		GO:0000015, GO:0005829, GO:0009986
Pp1s1_532V6	NA	surface antigen	-1.36179	0.207617	Plastid	GO:0005739, GO:0009536, GO:0009941, GO:0019867
Pp1s1_534V6	NA	oep37 ion channel	-3.48937	0.06658	Plastid	GO:0005739, GO:0009536, GO:0009706
Pp1s1_539V6	NA	nadp-dependent malic enzyme	1.20505	0.683091	Plastid
Pp1s1_544V6	NA	NA	-2.91504	0.307434
Pp1s1_625V6	NA	chlorophyll a b binding	-0.948745	0.105193	Plastid	GO:0009507, GO:0009536, GO:0016020
Pp1s1_629V6	NA	chlorophyll a b binding	-0.823808	0.0744618	Plastid	GO:0009507, GO:0009536, GO:0016020
Pp1s1_636V6	NA	pyridoxamine 5-phosphate oxidase-fmn-binding	2.66244	0.101966	Plastid	GO:0009507, GO:0009536
Pp1s1_765V6	NA	unknown [Picea sitchensis]	0	1	Plastid	GO:0009536, GO:0016020
Pp1s1_789V6	NA	F14M2.27; expressed protein [Arabidopsis thaliana]	-3.06476	0.114653
Pp1s1_815V6	NA	phosphoenolpyruvate carboxykinase	Only in protomena	0.248213
Pp1s1_828V6	NA	methyltransferase type 11	Only in protoplasts	0.386476	Plastid	GO:0009536
Pp1s1_89V6	ABCI15	assembly protein	3.1985	0.0323129	Plastid	GO:0009536
Pp1s10_102V6	NA	60s ribosomal protein l4	Only in protomena	0.0777599	Plastid	GO:0005730, GO:0005773, GO:0005886, GO:0009507, GO:0022625
Pp1s10_119V6	NA	glutaredoxin 2	Only in protoplasts	0.386476	Plastid	GO:0005739, GO:0009507, GO:0009536
Pp1s10_139V6	NA	citrate synthase	Only in protoplasts	0.185877	Plastid	GO:0009536, GO:0016020
Pp1s10_183V6	NA	cytidine deaminase	Only in protomena	0.248213	Plastid
Pp1s10_190V6	NA	40s ribosomal protein	Only in protomena	0.248213	Plastid	GO:0005829, GO:0009507, GO:0016020, GO:0022627
Pp1s10_192V6	NA	precursor of protein cell division protease ftsh-like protein	-1.33923	0.0323129	Plastid	GO:0009536, GO:0009579, GO:0016020, GO:0016021
Pp1s10_194V6	NA	cysteine subfamily	2.12261	0.0292181	Plastid	GO:0005739, GO:0009536
Pp1s10_201V6	NA	vacuolar h+-atpase catalytic subunit	Only in protomena	0.0179605		GO:0033180
Pp1s10_203V6	NA	gtp-binding protein	Only in protomena	0.0179605
Pp1s10_210V6	NA	60s ribosomal protein	Only in protomena	0.248213	Plastid	GO:0005840
Pp1s10_245V6	NA	50s ribosomal protein l1	Only in protoplasts	0.185877	Plastid	GO:0009507, GO:0009536, GO:0009547, GO:0015934
Pp1s10_248V6	NA	oxidoreductase family protein	2.5981	0.0307536	Plastid	GO:0005739, GO:0009536, GO:0016020
Pp1s10_252V6	NA	2-oxoglutaratee1 subunit	4.25803	0.0456278		GO:0005739, GO:0045252
Pp1s10_341V6	NA	thiazole biosynthetic enzyme	-0.0909772	1	Plastid	GO:0009536
Pp1s10_393V6	NA	atp synthase delta chain	1.50948	0.105193	Plastid	GO:0009535, GO:0009536, GO:0009579, GO:0009941, GO:0010287, GO:0010319
Pp1s10_47V6	NA	T4C21.220; expressed protein [Arabidopsis thaliana]	-0.210042	0.823063	Plastid	GO:0009536
Pp1s10_57V6	NA	phosphoribosylaminoimidazole-succinocarboxamide synthase	1.70987	0.435279	Plastid	GO:0009536
Pp1s100_107V6	NA	geranylgeranyl reductase	-1.00315	0.049746	Plastid	GO:0009536
Pp1s100_117V6	NA	atp synthase subunit beta	-2.45723	0.354343		GO:0033180
Pp1s100_191V6	NA	at1g69830 t17f3_14	-0.877306	0.251943	Plastid	GO:0009536, GO:0009570
Pp1s100_192V6	HFO1509	histone h4	Only in protomena	0.0777599		GO:0000786, GO:0005654, GO:0005739
Pp1s100_24V6	PDV2-1	F7H1.9; expressed protein [Arabidopsis thaliana]	Only in protomena	0.248213		GO:0005829
Pp1s100_61V6	NA	cytochrome c oxidase subunit vb	4.76871	0.075927		GO:0005739, GO:0005740
Pp1s100_87V6	NA	short-chain dehydrogenase reductase sdr	1.28571	0.585662	Plastid	GO:0009536
Pp1s101_10V6	NA	60s ribosomal protein l14	Only in protomena	0.248213	Plastid	GO:0005730, GO:0005773, GO:0005783, GO:0005829, GO:0005886, GO:0009507, GO:0022625
Pp1s101_170V6	NA	pyruvate dehydrogenase e1 component subunit beta	-0.882384	0.06658	Plastid	GO:0005737, GO:0005739, GO:0009536, GO:0016020
Pp1s101_174V6	NA	chloroplast 30s ribosomal protein s10	2.48438	0.0456278	Plastid	GO:0005739, GO:0009536, GO:0015935
Pp1s101_184V6	NA	n-acetyl-gamma-glutamyl-phosphate reductase	0.99474	0.0262242	Plastid	GO:0009536
Pp1s101_208V6	NA	40s ribosomal protein s5	Only in protomena	0.0179605		GO:0015935
Pp1s101_215V6	NA	udp-n-acetylmuramoylalanyl-d-glutamate-- -diaminopimelate ligase	Only in protoplasts	0.386476	Plastid	GO:0009536
Pp1s101_240V6	NA	nad dependent epimerase dehydratase family protein	-0.83997	0.845356	Plastid	GO:0009536
Pp1s101_241V6	NA	fad-dependent pyridine nucleotide-disulphide oxidoreductase	-3.21153	0.0323129	Plastid	GO:0009536
Pp1s101_245V6	NA	possible inorganic carbon transport protein	Only in protomena	0.248213	Plastid	GO:0005739, GO:0009536, GO:0016020
Pp1s101_2V6	NA	photosystem i reaction center subunit iv a	-1.35797	0.354343	Plastid	GO:0009536, GO:0009538, GO:0009579
Pp1s101_74V6	NA	60s ribosomal protein l27	Only in protomena	0.248213		GO:0005829, GO:0005840, GO:0022625
Pp1s101_79V6	NA	tpr repeat-containing protein	Only in protomena	0.0736383	Plastid	GO:0009536
Pp1s101_82V6	NA	F6D8.37; formamidopyrimidine-DNA glycolase family protein / mutM, putative (MMH-1) [Arabidopsis thaliana]	Only in protomena	0.248213		GO:0000785, GO:0005634
Pp1s102_14V6	NA	branched-chain amino acid aminotransferase-like protein	1.31058	1	Plastid	GO:0009536
Pp1s102_15V6	NA	atp-dependent clp protease proteolytic subunit	Only in protoplasts	0.386476	Plastid	GO:0005739, GO:0009536
Pp1s102_181V6	NA	ferredoxin-thioredoxin variable chain	3.66764	0.075927	Plastid	GO:0009536
Pp1s102_189V6	NA	peroxisomal glycolate oxidase	Only in protoplasts	0.179712
Pp1s102_88V6	NA	hypothetical protein, conserved [Cyanidioschyzon merolae]	1.20505	0.683091		GO:0016020
Pp1s103_117V6	NA	tab2 protein	Only in protoplasts	0.386476	Plastid	GO:0009536
Pp1s103_66V6	NA	atp synthase b chain	1.55515	0.146033	Plastid	GO:0005739, GO:0009536, GO:0016020, GO:0044425
Pp1s103_79V6	NA	shikimate kinase	Only in protoplasts	0.386476	Plastid	GO:0009536, GO:0016023
Pp1s103_80V6	NA	thylakoid lumenalkdachloroplast	-0.0143829	1	Plastid	GO:0009536
Pp1s103_94V6	NA	F7J8.240; expressed protein [Arabidopsis thaliana]	Only in protoplasts	0.386476
Pp1s104_128V6	NA	60s ribosomal protein l12	Only in protomena	0.0777599	Plastid	GO:0005829, GO:0005840, GO:0009536
Pp1s104_141V6	NA	udp-n-acetylglucosamine pyrophosphorylase	1.2577	1		GO:0005840
Pp1s104_16V6	NA	MLN21.7; expressed protein [Arabidopsis thaliana]	Only in protoplasts	0.386476	Plastid	GO:0009536
Pp1s104_73V6	NA	nadh-ubiquinone oxidoreductase 20 kda subunit	Only in protoplasts	0.075927	Plastid	GO:0005739, GO:0009536
Pp1s104_88V6	NA	fructose-bisphosphate aldolase	-0.331714	0.845356	Plastid	GO:0005618, GO:0005730, GO:0005740, GO:0005829, GO:0005886, GO:0009507, GO:0048046
Pp1s104_98V6	NA	F7D8.28; expressed protein [Arabidopsis thaliana]	-1.45537	0.0307536	Plastid	GO:0009507, GO:0009536, GO:0016020
Pp1s106_167V6	NA	ribosomal protein l30	Only in protomena	0.0777599		GO:0005840
Pp1s106_16V6	NA	formate dehydrogenase	Only in protoplasts	0.0219468		GO:0005739
Pp1s106_185V6	NA	ribose 5-phosphate isomerase	1.43515	0.0476781	Plastid	GO:0009532, GO:0009536
Pp1s106_212V6	NA	NA	1.20505	0.248213
Pp1s106_46V6	NA	triosephosphate isomerase	0.705804	0.075927	Plastid	GO:0005739, GO:0009536, GO:0009570, GO:0009579, GO:0009941, GO:0048046
Pp1s106_67V6	NA	thioredoxin m -	Only in protoplasts	0.0219468	Plastid	GO:0009536
Pp1s106_68V6	NA	thioredoxin m	0.955421	0.138362	Plastid	GO:0009536
Pp1s107_10V6	NA	macrophage migration inhibitory factor	Only in protoplasts	0.0247685	Plastid	GO:0009507, GO:0016020
Pp1s107_188V6	NA	psi reaction center subunit ii	-1.50133	0.271028	Plastid	GO:0009535, GO:0009536, GO:0009538, GO:0009579
Pp1s107_1V6	NA	beta-ketoacyl-acp synthase ii	2.88104	0.0791864
Pp1s108_171V6	NA	protochlorophyllide reductase b	-0.405934	0.471474	Plastid	GO:0009507, GO:0009536
Pp1s108_26V6	NA	conserved hypothetical protein [Cryptococcus neoformans var. neoformans JEC21]	0.424658	0.696466
Pp1s109_238V6	NA	short chain type	-0.396023	0.368066	Plastid	GO:0009507, GO:0009532, GO:0009536
Pp1s109_241V6	NA	peroxisomal glycolate oxidase	2.72421	0.049746	Plastid	GO:0005634, GO:0005777, GO:0009570, GO:0016020, GO:0022626, GO:0048046
Pp1s109_52V6	FtsZ1-2	cell division protein	-0.0731616	0.853041	Plastid	GO:0005874, GO:0009536
Pp1s109_90V6	NA	NA	-3.90565	0.0415863	Plastid	GO:0009536, GO:0016020
Pp1s109_97V6	NA	cytochrome c	Only in protoplasts	0.179712		GO:0005739, GO:0070469
Pp1s11_10V6	NA	pentatricopeptide repeat-containing	-0.854995	0.823063	Plastid	GO:0009536
Pp1s11_225V6	NA	30s ribosomal protein s16	-1.64705	0.349575	Plastid	GO:0005739, GO:0009507, GO:0009536, GO:0009547
Pp1s11_269V6	NA	lycopene epsilon-cyclase	Only in protomena	0.0736383	Plastid	GO:0009536, GO:0016020
Pp1s11_275V6	NA	ribosomal protein s17	-0.854995	0.554113	Plastid	GO:0005840, GO:0009536
Pp1s11_288V6	NA	NA	3.26509	0.0736383
Pp1s11_305V6	NA	3-oxoacyl-synthase iii	1.20505	0.445009	Plastid	GO:0009536
Pp1s11_340V6	NA	Plastoglobulin 1, chloroplast precursor [Pisum sativum]	-7.25725	0.0262242	Plastid	GO:0009536, GO:0010287
Pp1s11_357V6	NA	phosphoglycerate dehydrogenase	0.312854	0.467322	Plastid	GO:0005739, GO:0009507, GO:0009536, GO:0016020
Pp1s11_397V6	NA	glyceraldehyde-3-phosphate dehydrogenase	0.333078	0.475533	Plastid	GO:0005829, GO:0009536, GO:0009570, GO:0009941, GO:0016020, GO:0048046
Pp1s11_39V6	NA	oxygen-evolving enhancer protein chloroplast	-0.0474054	0.59256	Plastid	GO:0005576, GO:0009536, GO:0009543, GO:0009570, GO:0009579, GO:0009654, GO:0009941, GO:0016020, GO:0019898, GO:0030095, GO:0048046
Pp1s11_3V6	NA	carbamoyl-phosphate synthase small chain	2.04794	0.0639689	Plastid	GO:0009536
Pp1s11_89V6	NA	rieske (2fe-2s) domain protein	-4.17991	0.0791864	Plastid	GO:0009536, GO:0009941, GO:0016020
Pp1s110_13V6	NA	MTG13.14; proline-rich protein family [Arabidopsis thaliana]	-0.6058	0.467322	Plastid	GO:0009536
Pp1s110_16V6	NA	F17O14.11; alphavirus core protein family [Arabidopsis thaliana]	Only in protomena	0.0777599	Plastid	GO:0009536, GO:0016020
Pp1s110_19V6	NA	udp-3-o-	Only in protomena	0.248213	Plastid	GO:0005739, GO:0009536
Pp1s110_47V6	NA	F14K14.6; protein kinase family protein [Arabidopsis thaliana]	Only in protomena	0.0179605
Pp1s111_53V6	NA	F7A7.110; expressed protein [Arabidopsis thaliana]	-1.3756	0.049746	Plastid	GO:0009536
Pp1s111_8V6	NA	lethal leaf spot 1-like protein	-0.904717	0.693282	Plastid	GO:0009536, GO:0016020
Pp1s112_162V6	NA	T3G21.17; expressed protein [Arabidopsis thaliana]	Only in protomena	0.0777599	Plastid	GO:0016020
Pp1s112_169V6	NA	cytochrome b6-f complex iron-sulfur subunit	-0.398101	0.363585	Plastid	GO:0009535, GO:0009536, GO:0009579, GO:0016020, GO:0016021
Pp1s113_159V6	NA	ras-related protein ara-3	Only in protomena	0.248213
Pp1s113_185V6	NA	tir-nbs-lrr resistance protein	Only in protomena	0.248213		GO:0016020
Pp1s113_38V6	NA	inorganic pyrophosphatase	3.82951	0.105193	Plastid	GO:0009507, GO:0009536
Pp1s113_88V6	NA	Tetrapyrrole-binding protein, chloroplast precursor (Genomes uncoupled 4) [Arabidopsis thaliana]	Only in protoplasts	0.0247685	Plastid	GO:0009536
Pp1s1139_3V6	NA	2-cys peroxiredoxin	Only in protoplasts	0.0661926	Plastid
Pp1s114_123V6	NA	uroporphyrinogen decarboxylase	0.587941	0.59256	Plastid	GO:0005739, GO:0009536
Pp1s114_138V6	NA	ribonucleoprotein a	0.122632	0.578403	Plastid	GO:0009536
Pp1s114_148V6	NA	phosphoserine phosphatase	Only in protoplasts	0.075927	Plastid	GO:0009536, GO:0016020
Pp1s114_157V6	NA	threonine synthase	0.907766	0.105193	Plastid	GO:0009536
Pp1s114_164V6	NA	nadh-ubiquinone oxidoreductase 18 kda subunit	Only in protoplasts	0.386476		GO:0005739, GO:0005743
Pp1s114_172V6	NA	proton gradient regulation 5	Only in protomena	0.248213	Plastid	GO:0009534, GO:0009536, GO:0009579
Pp1s114_203V6	NA	cyclophilin b-d	2.55913	0.554113	Plastid	GO:0005739, GO:0016023
Pp1s114_66V6	NA	NA	-0.901135	0.179712	Plastid	GO:0009536
Pp1s114_78V6	NA	T5L19.130; expressed protein [Arabidopsis thaliana]	-2.98584	0.0456278	Plastid	GO:0009535, GO:0009536, GO:0009579
Pp1s114_79V6	NA	60s ribosomal protein l23	Only in protomena	0.248213		GO:0005840
Pp1s114_95V6	NA	rubisco subunit binding-protein alpha subunit	0.220874	0.858427	Plastid	GO:0009507, GO:0009536
Pp1s115_101V6	NA	40s ribosomal protein s15a	Only in protomena	0.0192544		GO:0022627
Pp1s115_123V6	NA	thioredoxin protein	0.278603	0.843669	Plastid	GO:0009536
Pp1s115_12V6	NA	similar to glutathione-S-transferase [Cyanidioschyzon merolae]	-0.0692039	0.711025	Plastid	GO:0009536
Pp1s115_168V6	HSP70-2	heat shock	0.837811	0.280087	Plastid	GO:0009536
Pp1s115_193V6	NA	cytochrome p450	1.52164	0.0476781	Plastid	GO:0009536, GO:0016020
Pp1s115_206V6	NA	NA	Only in protomena	0.248213	Plastid	GO:0009536
Pp1s115_90V6	NA	glutathione peroxidase 1	Only in protoplasts	0.386476	Plastid	GO:0009536
Pp1s116_112V6	NA	predicted protein [Populus trichocarpa]	-2.91504	0.307434
Pp1s116_33V6	NA	F8A12.12; expressed protein [Arabidopsis thaliana]	1.18177	0.185877	Plastid	GO:0005739, GO:0009536, GO:0009570
Pp1s116_53V6	NA	porphobilinogen deaminase	1.3543	0.0307536	Plastid	GO:0009536
Pp1s117_102V6	NA	nadh:ubiquinone oxidoreductase 13 kda subunit	-0.854995	0.823063		GO:0005739, GO:0016020
Pp1s117_154V6	HTA1504	histone h2a	Only in protomena	0.0777599		GO:0000786, GO:0005634
Pp1s117_2V6	HTB1501	histone h2b	Only in protomena	0.0143059		GO:0000786, GO:0005730
Pp1s117_86V6	NA	50s ribosomal protein l3	-3.94906	0.445009	Plastid	GO:0005840, GO:0009536
Pp1s118_101V6	NA	glycine-rich rna-binding	0.901333	0.386476	Plastid	GO:0005739, GO:0009536
Pp1s118_113V6	NA	contains ESTs AU108164(C53469),C27934(C53469) similar to Arabidopsis thaliana chromosome 5, K18J17.19 unknown protein [Oryza sativa (japonica cultivar-group)]	2.52429	0.554113		GO:0005739, GO:0005759
Pp1s118_154V6	NA	acetylserotonin o-methyltransferase-like	Only in protoplasts	0.386476		GO:0005737, GO:0005739
Pp1s118_165V6	NA	phosphoribosylformimino-5-aminoimidazole carboxamide ribotide isomerase	-0.218976	0.843669	Plastid	GO:0009536
Pp1s118_166V6	NA	aaa-metalloprotease chloroplast precursor	-1.12777	0.0770999	Plastid	GO:0005886, GO:0009536, GO:0009579, GO:0016020, GO:0016021
Pp1s118_219V6	NA	heat shock protein	0.0814222	0.853041	Plastid	GO:0005739, GO:0009536
Pp1s119_14V6	NA	T2L20.17; expressed protein [Arabidopsis thaliana]	Only in protomena	0.248213	Plastid	GO:0009536, GO:0016020
Pp1s119_22V6	NA	3-oxoacyl-synthase iii	1.01956	0.354343	Plastid	GO:0009536
Pp1s119_49V6	NA	T22I11.11; expressed protein [Arabidopsis thaliana]	0	1	Plastid	GO:0009536
Pp1s119_57V6	NA	abc transporter related	0.14305	0.723674	Plastid	GO:0009536
Pp1s12_118V6	NA	btb poz domain-containing protein	Only in protoplasts	0.386476		GO:0005886, GO:0008076
Pp1s12_121V6	NA	atp-dependent metalloprotease	-4.63011	0.0791864		GO:0016020, GO:0016021
Pp1s12_128V6	NA	beta-lactamase domain protein	Only in protoplasts	0.0219468	Plastid	GO:0009536
Pp1s12_202V6	NA	proteophosphoglycan ppg4 [Leishmania major]	Only in protomena	0.248213
Pp1s12_209V6	NA	peroxisomal glycolate oxidase	3.93594	0.0323129
Pp1s12_215V6	NA	chloroplast chaperonin 21	1.18102	0.207617	Plastid	GO:0009536
Pp1s12_231V6	NA	ribulose- -bisphosphate carboxylase oxygenase small subunit	0.270528	0.857136	Plastid	GO:0009536
Pp1s12_315V6	NA	NA	-0.103487	0.471474		GO:0016020
Pp1s12_316V6	NA	ribulose- -bisphosphate carboxylase oxygenase small subunit n-methyltransferase i	0.130112	0.85581	Plastid	GO:0009536, GO:0043231, GO:0044444
Pp1s12_317V6	NA	carotenoid cleavage dioxygenase 1	Only in protoplasts	0.386476
Pp1s12_341V6	NA	starch synthase iib precursor	0.218116	0.718816		GO:0016020
Pp1s12_371V6	NA	coproporphyrinogen iii oxidase chloroplast precursor	1.60971	0.0323129	Plastid	GO:0009536, GO:0016020
Pp1s12_379V6	NA	unknown [Picea sitchensis]	-0.858797	0.153576		GO:0016020
Pp1s12_401V6	NA	dehydroascorbate reductase	1.85781	0.0307536	Plastid	GO:0009536
Pp1s12_40V6	NA	3-isopropylmalate dehydrogenase	1.0433	0.049746	Plastid	GO:0009532, GO:0009536
Pp1s12_415V6	NA	T31B5.20; GRAM domain-containing protein [Arabidopsis thaliana]	Only in protomena	0.0736383		GO:0005634, GO:0005829
Pp1s12_44V6	NA	NA	-0.669803	0.194742		GO:0016020
Pp1s12_77V6	NA	proteasome subunit alpha type 7	Only in protomena	0.0777599		GO:0019773
Pp1s12_85V6	NA	T30C3.40; Clp amino terminal domain-containing protein [Arabidopsis thaliana]	1.75169	0.354343	Plastid	GO:0009536, GO:0009570, GO:0009579, GO:0009941
Pp1s120_127V6	NA	transketolase 1	0.732697	0.211798	Plastid	GO:0009536, GO:0009570, GO:0009579, GO:0009941, GO:0016020, GO:0016021
Pp1s120_139V6	NA	F2N1.31; hydroxyproline-rich glycoprotein family protein [Arabidopsis thaliana]	-1.78851	0.0338949	Plastid	GO:0009535, GO:0009536, GO:0009579, GO:0016020
Pp1s120_164V6	NA	transketolase 1	0.77738	0.157299	Plastid	GO:0009536, GO:0009570, GO:0009579, GO:0009941, GO:0016020, GO:0016021
Pp1s120_21V6	NA	F23N19.15; expressed protein [Arabidopsis thaliana]	1.6052	0.0476781	Plastid	GO:0009536, GO:0009570
Pp1s120_79V6	NA	lactoylglutathione lyase	3.84292	0.0262242	Plastid	GO:0009536
Pp1s121_53V6	NA	heavy metal atpase	-8.20286	0.0415863	Plastid	GO:0009536, GO:0016020, GO:0016021
Pp1s121_54V6	NA	photosystem i subunit iii	Only in protomena	0.0777599	Plastid	GO:0009536, GO:0009538, GO:0009543, GO:0009579, GO:0016020
Pp1s122_100V6	NA	nascent polypeptide associated complex alpha chain	Only in protomena	0.0736383
Pp1s122_101V6	NA	NA	-0.854995	0.823063	Plastid	GO:0009536, GO:0016020
Pp1s122_165V6	NA	dna a subunit	-3.31012	0.105193	Plastid	GO:0005694, GO:0005739, GO:0009536
Pp1s122_6V6	NA	wound responsive protein	Only in protomena	0.248213	Plastid	GO:0009536
Pp1s123_105V6	NA	phosphoribosyl pyrophosphate synthetase	Only in protomena	0.248213	Plastid	GO:0009507, GO:0009536
Pp1s123_136V6	NA	hla-b associated transcript 1	Only in protomena	0.0179605		GO:0005618
Pp1s123_140V6	NA	Hypothetical protein Rv1829/MT1877 [Mycobacterium tuberculosis]	Only in protomena	0.248213	Plastid	GO:0009536
Pp1s123_142V6	NA	NA	-2.09562	0.0262242		GO:0005886, GO:0016020
Pp1s123_144V6	NA	dihydroxy-acid dehydratase	1.93591	0.0262242	Plastid	GO:0009536
Pp1s123_43V6	NA	T32A16.60; expressed protein [Arabidopsis thaliana]	-0.645888	0.471474	Plastid	GO:0009535, GO:0009536, GO:0009579
Pp1s123_47V6	NA	F4B12.2; expressed protein [Arabidopsis thaliana]	Only in protoplasts	0.0661926	Plastid	GO:0009536, GO:0016020
Pp1s123_58V6	NA	glycine-rich rna-binding protein 2	Only in protomena	0.0143059
Pp1s123_61V6	NA	MGL6.15; chloroplast outer membrane protein, putative [Arabidopsis thaliana]	4.47945	0.0262242	Plastid	GO:0009707, GO:0016020
Pp1s123_97V6	NA	T22H22.19; thylakoid lumen 18.3 kDa protein [Arabidopsis thaliana]	-0.965747	0.108408	Plastid	GO:0009536, GO:0009579, GO:0016020
Pp1s124_155V6	NA	phosphoglucomutase	2.77455	0.190338	Plastid	GO:0009536
Pp1s125_16V6	NA	chloroplast lumenal protein	Only in protomena	0.0179605	Plastid	GO:0009536, GO:0016020
Pp1s125_47V6	NA	coenzyme f420 hydrogenase dehydrogenase beta subunit-like	-0.60298	0.445009	Plastid	GO:0009536
Pp1s125_61V6	NA	photosystem ii oxygen evolving complex protein	-2.50985	0.445009	Plastid	GO:0009536, GO:0009579, GO:0009654, GO:0016020, GO:0019898
Pp1s125_77V6	ABCF7	abc transporter family protein	-0.389655	0.858427	Plastid	GO:0009536
Pp1s126_130V6	NA	aluminum-induced protein	Only in protomena	0.0736383
Pp1s126_131V6	NA	contains EST(s): AU197250(E2058),AU075435(E60706),D46065(S10469),AU031063 (E60706),AU068255(C12673) [Oryza sativa (japonica cultivar-group)]	Only in protomena	0.0736383	Plastid	GO:0009536
Pp1s126_186V6	NA	iron-binding protein	5.68065	0.0307536	Plastid	GO:0009536
Pp1s126_26V6	NA	intracellular chloride channel	0.558721	0.203381	Plastid	GO:0009536
Pp1s126_38V6	NA	heat shock protein endoplasmic reticulum	Only in protoplasts	0.185877		GO:0005783, GO:0005840, GO:0016023
Pp1s126_52V6	NA	60s ribosomal protein l13-2	Only in protomena	0.248213	Plastid	GO:0005840
Pp1s126_81V6	NA	nad-dependent epimerase dehydratase	1.45245	0.0307536	Plastid	GO:0005739, GO:0009532, GO:0009536
Pp1s126_82V6	NA	ornithine aminotransferase	Only in protoplasts	0.386476		GO:0005739
Pp1s126_91V6	NA	T1A4.80; protein kinase-related [Arabidopsis thaliana]	Only in protoplasts	0.386476
Pp1s127_105V6	NA	T27F4.17; pfkB-type carbohydrate kinase family protein [EC:2.7.1.4] [KO:K00847] [Arabidopsis thaliana]	0.904786	0.0639689	Plastid	GO:0009536
Pp1s127_74V6	NA	40s ribosomal protein	Only in protomena	0.0179605		GO:0015935
Pp1s127_94V6	NA	ndf6 (ndh dependent flow 6)	-0.854995	0.386476	Plastid	GO:0009535, GO:0009536, GO:0009579, GO:0010598, GO:0016020
Pp1s128_154V6	NA	atp-dependent clp protease proteolytic subunit	2.4101	0.307434	Plastid	GO:0009536
Pp1s128_2V6	NA	unknown [Picea sitchensis]	Only in protoplasts	0.386476	Plastid	GO:0009536
Pp1s129_115V6	NA	F19G14.11; expressed protein [Arabidopsis thaliana]	2.4101	0.307434	Plastid	GO:0009536
Pp1s129_118V6	NA	pglct (plastidic glc translocator) carbohydrate transmembrane transporter sugar:hydrogen symporter	-5.29611	0.185877	Plastid	GO:0009536, GO:0016020, GO:0016021
Pp1s129_152V6	NA	F24G16.250; tRNA-binding region domain-containing protein [Arabidopsis thaliana]	0.474207	0.386476	Plastid	GO:0005739, GO:0009507, GO:0009536
Pp1s129_202V6	NA	proteasome subunit alpha	Only in protomena	0.248213		GO:0019773
Pp1s13_109V6	NA	transcription factor iia large subunit	2.49686	0.554113		GO:0005672, GO:0005739, GO:0016020
Pp1s13_116V6	NA	esterase lipase thioesterase	2.1968	0.207617		GO:0005739
Pp1s13_123V6	NA	soul heme-binding protein	-0.0142673	1	Plastid	GO:0009536, GO:0043231, GO:0044444
Pp1s13_127V6	NA	glutathione reductase	0.280845	1	Plastid	GO:0009536
Pp1s13_142V6	NA	trytophan synthase alpha	0.66259	0.185877	Plastid	GO:0009536, GO:0009579
Pp1s13_200V6	NA	chlorophyll a b binding	-0.449889	0.368066	Plastid	GO:0009507, GO:0009536, GO:0016020
Pp1s13_20V6	NA	glutamyl-trna reductase chloroplast	0.381594	0.445009	Plastid	GO:0009536
Pp1s13_21V6	NA	ferredoxin-thioredoxin reductase	3.86079	0.0262242	Plastid	GO:0009507, GO:0009536
Pp1s13_231V6	NA	NA	-0.995681	0.114653	Plastid	GO:0009536
Pp1s13_238V6	NA	Unknown mitochondrial protein At5g63510 [Arabidopsis thaliana]	1.84126	0.435279	Plastid	GO:0005739, GO:0009536
Pp1s13_387V6	NA	pii protein	-0.952314	0.248213	Plastid	GO:0009536
Pp1s13_392V6	NA	chloroplast inner envelope	-1.78003	0.108408	Plastid	GO:0009536, GO:0016020, GO:0019031
Pp1s13_40V6	NA	ubiquitin extension protein	Only in protomena	0.0777599		GO:0005840
Pp1s13_410V6	NA	40s ribosomal protein s9	Only in protomena	0.248213	Plastid	GO:0005618, GO:0005730, GO:0005886, GO:0009507, GO:0022627
Pp1s13_418V6	NA	diacylglycerol kinase catalytic region	1.20505	0.683091	Plastid	GO:0005739, GO:0009536
Pp1s13_430V6	NA	F14G6.5; oxygen-evolving complex-related [Arabidopsis thaliana]	-0.305816	0.718816	Plastid	GO:0009536
Pp1s13_438V6	NA	precursor of carboxylase t-protein glycine decarboxylase complex	2.46383	0.049746		GO:0005739
Pp1s13_462V6	NA	heat shock protein binding	-1.0441	1	Plastid	GO:0009507, GO:0009536, GO:0016020
Pp1s13_7V6	NA	ribulose- -bisphosphate carboxylase oxygenase small subunit n-methyltransferase i	0.598469	0.574628	Plastid	GO:0005739, GO:0009536
Pp1s130_191V6	NA	cell elongation protein	Only in protomena	0.0736383		GO:0016020
Pp1s130_196V6	NA	methyltransferase	Only in protomena	0.248213	Plastid	GO:0009536
Pp1s130_227V6	NA	tocopherol cyclase	-2.46911	0.06658
Pp1s130_287V6	NA	NA	1.27991	0.105193	Plastid	GO:0005739, GO:0008287, GO:0009536
Pp1s130_293V6	NA	peptide chain release factor 1	1.56664	0.368066	Plastid	GO:0009536, GO:0009547
Pp1s130_5V6	CPS/KS	copalyl diphosphate synthase	1.44085	0.146033	Plastid	GO:0009536
Pp1s130_82V6	NA	Sterol 24-C-methyltransferase (Delta(24)-sterol C-methyltransferase) [Pneumocystis carinii]	Only in protoplasts	0.386476		GO:0016020
Pp1s131_104V6	NA	pore protein of 24 kd	-0.744472	0.0639689
Pp1s131_153V6	NA	superoxide dismutase	-0.178966	0.589154	Plastid	GO:0009507, GO:0009532, GO:0009536
Pp1s131_154V6	NA	ferredoxin--nadp+ reductase-like protein	0.667663	0.284503	Plastid	GO:0009536, GO:0009579, GO:0016020, GO:0042651
Pp1s131_184V6	NA	F21B7.21; photosystem II family protein [KO:K02724] [Arabidopsis thaliana]	-0.199083	0.853041	Plastid	GO:0009536, GO:0009579, GO:0016020
Pp1s131_4V6	NA	uracil phosphoribosyltransferase	-0.371007	0.251943	Plastid	GO:0009536
Pp1s131_6V6	NA	6-phosphogluconate dehydrogenase	-0.312186	0.463071		GO:0016020
Pp1s131_71V6	NA	superoxide dismutase	0.201244	0.721277	Plastid	GO:0009507, GO:0009532, GO:0009536
Pp1s132_175V6	NA	phosphoribulokinase precursor	0.0113604	0.589154	Plastid	GO:0009536, GO:0009579, GO:0016020
Pp1s132_186V6	NA	chloroplast-localized ptr -binding protein1	0.0472457	0.554113	Plastid	GO:0009528, GO:0009535, GO:0009536, GO:0009570, GO:0009579, GO:0009707, GO:0010319, GO:0016021
Pp1s132_188V6	NA	elongation factor 1-gamma 3	Only in protomena	0.0192544		GO:0005853
Pp1s132_26V6	NA	carotenoid cleavage dioxygenase	-4.69693	0.0613688	Plastid	GO:0009536
Pp1s132_52V6	NA	amine oxidase	-8.17998	0.0262242
Pp1s132_62V6	NA	oligomycin sensitivity conferring protein	Only in protoplasts	0.179712		GO:0005739, GO:0005754
Pp1s133_102V6	NA	peptidyl-prolyl cis-trans isomerase	-0.734534	0.554113	Plastid	GO:0009535, GO:0009536, GO:0009570, GO:0009579, GO:0009941, GO:0022626, GO:0048046
Pp1s133_105V6	NA	thioredoxin-like 6	0.67378	0.445009	Plastid	GO:0009536
Pp1s133_65V6	NA	pap fibrillin family protein	-2.14442	0.075927	Plastid	GO:0009536, GO:0009941
Pp1s134_119V6	NA	n-acetyl-gamma-glutamyl-phosphate reductase	-0.249916	0.696466		GO:0005737
Pp1s134_168V6	NA	ribosomal protein l13	Only in protoplasts	0.386476	Plastid	GO:0005840, GO:0009536, GO:0009570, GO:0009579
Pp1s134_54V6	NA	at4g20130-like protein	-0.331404	1	Plastid	GO:0009536
Pp1s134_66V6	NA	50s ribosomal protein l4	2.09133	0.0476781	Plastid	GO:0005840, GO:0009536
Pp1s134_68V6	NA	ac034107_6ests gb	-3.08654	0.0307536	Plastid	GO:0009536
Pp1s134_72V6	NA	mitochondrial phosphate carrier protein	3.26509	0.0736383		GO:0016020
Pp1s134_89V6	NA	pyruvate dehydrogenase e1 component subunit beta	0.341765	0.578403	Plastid	GO:0005739, GO:0009536, GO:0016020
Pp1s135_112V6	NA	iron-sulfur cluster scaffold plastid precursor	2.4101	0.307434	Plastid	GO:0009536
Pp1s135_21V6	NA	glyceraldehyde-3-phosphate dehydrogenase	0.385877	0.475533	Plastid	GO:0005829, GO:0009536, GO:0009570, GO:0009941, GO:0016020, GO:0048046
Pp1s135_25V6	NA	phosphoribosylaminoimidazole carboxylase	1.99181	0.0744618	Plastid	GO:0009536
Pp1s135_33V6	NA	40s ribosomal protein s23	Only in protomena	0.0736383		GO:0005739, GO:0015935
Pp1s135_79V6	NA	oxygen-evolving enhancer protein chloroplast	-0.636413	0.271028	Plastid	GO:0009507, GO:0009536, GO:0009579, GO:0009654, GO:0016020, GO:0019898
Pp1s136_120V6	NA	glycerol-3-phosphate acyltransferase	1.67974	0.236724	Plastid	GO:0009536
Pp1s136_198V6	NA	glucose-6-phosphate 1-	1.27895	0.06658	Plastid	GO:0005739, GO:0009536
Pp1s136_224V6	NA	peptidase m23b	Only in protomena	0.248213		GO:0005829
Pp1s136_29V6	NA	MDC16.5; eukaryotic translation initiation factor 4A-1 / eIF-4A-1 [KO:K03257] [Arabidopsis thaliana]	Only in protomena	0.248213
Pp1s136_41V6	NA	family protein	-1.6607	0.0307536	Plastid	GO:0009536
Pp1s136_62V6	NA	T24I21.5; chloroplast outer membrane protein, putative [Arabidopsis thaliana]	Only in protoplasts	0.386476	Plastid	GO:0009536, GO:0009707, GO:0016020
Pp1s136_70V6	NA	glycine-rich rna-binding protein	Only in protomena	0.0179605
Pp1s137_134V6	NA	transmembrane protein	Only in protomena	0.248213	Plastid	GO:0009536, GO:0009941, GO:0016020, GO:0016021
Pp1s137_140V6	NA	5-enolpyruvylshikimate-3-phosphate synthase	0.596866	0.458719		GO:0005737
Pp1s137_144V6	NA	beta-hydroxyacyl-acp dehydratase	-1.35527	0.354343	Plastid	GO:0009536
Pp1s137_165V6	NA	50s ribosomal protein l1	0.907916	0.280087	Plastid	GO:0009507, GO:0009536, GO:0015934
Pp1s137_194V6	NA	14-3-3 protein	Only in protomena	0.0179605	Plastid
Pp1s137_233V6	NA	atp binding	Only in protoplasts	0.386476
Pp1s137_47V6	NA	viral a-type inclusion	Only in protoplasts	0.386476		GO:0016020
Pp1s137_78V6	NA	NA	0.245866	0.693282	Plastid	GO:0000785, GO:0005634, GO:0009535, GO:0009536, GO:0009579, GO:0009706, GO:0080085
Pp1s137_81V6	NA	protein translocase protein transporter	0.176342	0.711025	Plastid	GO:0005743, GO:0009941, GO:0016020
Pp1s137_86V6	NA	atp synthase delta chain	1.39445	0.0476781	Plastid	GO:0009535, GO:0009536, GO:0009579, GO:0009941, GO:0010287, GO:0010319
Pp1s138_36V6	NA	eukaryotic translation initiation factor 3	Only in protomena	0.0736383		GO:0005634, GO:0005737, GO:0005829, GO:0005852
Pp1s138_75V6	NA	chalcone isomerase	2.61845	0.354343	Plastid	GO:0005739, GO:0009536, GO:0009941
Pp1s138_76V6	NA	ACL074Wp; suppressor of mutant AC40 subunit of RNA polymerase I and III [Eremothecium gossypii]	Only in protomena	0.248213	Plastid	GO:0009536
Pp1s138_81V6	NA	elongation factor 2	Only in protomena	0.0777599		GO:0005737, GO:0016023
Pp1s138_83V6	NA	50s ribosomal protein l6	-1.07368	0.589154	Plastid	GO:0005840, GO:0009536
Pp1s139_10V6	NA	glycerol-3-phosphate dehydrogenase	Only in protomena	0.248213	Plastid	GO:0009331, GO:0009536, GO:0016020
Pp1s139_3V6	NA	glutamyl-trna synthetase	0.128156	0.858427	Plastid	GO:0005739, GO:0009536
Pp1s139_98V6	NA	1-deoxy-d-xylulose-5-phosphate synthase	-2.06004	0.179712	Plastid	GO:0009536
Pp1s14_169V6	NA	plastid-specific 30s ribosomal protein chloroplast	0.761713	0.386476	Plastid	GO:0005840, GO:0009535, GO:0009536, GO:0009579, GO:0016020
Pp1s14_179V6	NA	nadh ubiquinone oxidoreductase b22-like subunit	1.14556	0.458719		GO:0005739, GO:0005886, GO:0031966, GO:0045271
Pp1s14_180V6	NA	protein tyrosine expressed	0.591268	0.554113	Plastid	GO:0005739, GO:0009536
Pp1s14_264V6	NA	5-carboxymethyl-2-hydroxymuconate delta-isomerase	Only in protoplasts	0.386476	Plastid	GO:0009536
Pp1s14_298V6	NA	ru large subunit-binding protein subunit beta	0.3177	0.4795	Plastid	GO:0009536, GO:0009570, GO:0016020
Pp1s14_350V6	NA	F22K18.50; expressed protein [Arabidopsis thaliana]	-3.79602	0.0307536	Plastid	GO:0009536, GO:0016020
Pp1s14_358V6	NA	K9P8.10; hypothetical protein [Arabidopsis thaliana]	-1.89035	0.0338949		GO:0005886, GO:0016020
Pp1s14_36V6	NA	NA	Only in protoplasts	0.0143059		GO:0016020
Pp1s14_40V6	NA	T8I13.23; expressed protein [Arabidopsis thaliana]	0.541623	0.713694	Plastid	GO:0009536, GO:0009570
Pp1s14_433V6	NA	40s ribosomal protein s18	Only in protomena	0.0777599		GO:0005840
Pp1s140_12V6	NA	protein kinase family protein	-0.854995	0.823063		GO:0016020
Pp1s140_22V6	NA	alpha beta hydrolase fold protein	-1.25413	0.0323129
Pp1s140_7V6	NA	MYJ24.5; expressed protein [Arabidopsis thaliana]	-2.80036	0.0323129	Plastid	GO:0009536, GO:0016020
Pp1s141_83V6	NA	branched-chain-amino-acid aminotransferase	-1.26371	0.445009	Plastid	GO:0009507, GO:0009536
Pp1s141_8V6	NA	rhodanese-like family protein	0.118253	0.853041	Plastid	GO:0009535, GO:0009536, GO:0009579, GO:0016020
Pp1s142_105V6	NA	glutathione-dependent formaldehyde dehydrogenase	Only in protoplasts	0.386476	Plastid	GO:0005739, GO:0009536, GO:0016020
Pp1s142_106V6	NA	chorismate mutase	1.16086	0.574628	Plastid	GO:0016020
Pp1s142_120V6	NA	seryl-trna synthetase	Only in protomena	0.248213		GO:0005737
Pp1s142_79V6	NA	pullulanase	Only in protoplasts	0.179712
Pp1s142_89V6	NA	peptidyl-trna hydrolase	1.20505	0.248213		GO:0005739
Pp1s142_94V6	NA	NA	Only in protoplasts	0.386476
Pp1s143_11V6	NA	glycine-rich rna-binding	Only in protoplasts	0.0661926	Plastid	GO:0005739, GO:0009536
Pp1s143_131V6	NA	#NAME?	-1.75673	0.149821	Plastid	GO:0009536, GO:0016020
Pp1s143_167V6	NA	NA	0.488138	0.853041	Plastid	GO:0009536
Pp1s143_174V6	NA	glucose-6-phosphate translocator	Only in protomena	0.248213	Plastid	GO:0009536, GO:0016020, GO:0016021
Pp1s143_175V6	NA	peptidylprolyl isomerase fkbp-type	-0.491356	0.075927	Plastid	GO:0009536, GO:0009579
Pp1s143_176V6	NA	ferredoxin (2fe-2s)	-0.29904	0.248213	Plastid	GO:0009507, GO:0009536
Pp1s143_177V6	NA	ferredoxin (2fe-2s)	2.4101	0.307434	Plastid	GO:0009507, GO:0009536
Pp1s144_126V6	NA	Dynactin, 150 kDa isoform (150 kDa dynein-associated polypeptide) (DP-150) (DAP-150) (p150-glued) [Neurospora crassa]	1.94569	0.185877	Plastid	GO:0009536
Pp1s144_137V6	NA	NA	1.20505	0.248213	Plastid	GO:0009536
Pp1s144_138V6	NA	fibrillarin 2	Only in protomena	0.248213	Plastid	GO:0001652, GO:0005654, GO:0005730, GO:0015030, GO:0030529
Pp1s144_24V6	NA	protein tyrosine expressed	Only in protoplasts	0.179712	Plastid	GO:0005739, GO:0009536
Pp1s144_58V6	NA	methionyl-trna formyltransferase	-0.618846	0.363585	Plastid	GO:0005739, GO:0009536
Pp1s144_8V6	NA	ascorbate oxidase	Only in protomena	0.0143059		GO:0005576, GO:0005618, GO:0016020
Pp1s144_93V6	NA	50s ribosomal protein l3	-6.25637	0.659243	Plastid	GO:0005840, GO:0009536
Pp1s145_117V6	NA	serine-threonine protein	Only in protoplasts	0.386476		GO:0016020
Pp1s145_122V6	NA	MKP11.2; expressed protein [Arabidopsis thaliana]	-1.47781	0.0718282	Plastid	GO:0009535, GO:0009536, GO:0009579, GO:0009941, GO:0016020
Pp1s145_159V6	NA	pgr5-like a	-3.5534	0.0262242	Plastid	GO:0009536, GO:0016020
Pp1s145_172V6	NA	elongation factor 1-delta 1	Only in protomena	0.0143059		GO:0005853
Pp1s145_27V6	NA	metal ion binding	0.902878	0.185877	Plastid	GO:0009535, GO:0009536, GO:0009570, GO:0009579
Pp1s145_46V6	HTA1509	histone 2	Only in protomena	0.248213		GO:0000786, GO:0005634
Pp1s146_112V6	NA	protochlorophyllide reductase b	0.170052	0.85581	Plastid	GO:0009536
Pp1s146_17V6	NA	stearoyl-acyl carrier protein desaturase	0.227299	0.578403	Plastid	GO:0009536, GO:0009570
Pp1s146_88V6	NA	atp-dependent protease-like protein	-5.80227	0.0307536	Plastid	GO:0009536, GO:0016021
Pp1s146_98V6	NA	acetylglutamate kinase	-0.129907	0.458719	Plastid	GO:0009536
Pp1s146_99V6	NA	F4F15.1; expressed protein [Arabidopsis thaliana]	1.93068	0.185877	Plastid	GO:0009507
Pp1s147_106V6	NA	translational elongation factor tu	0.520863	0.153576	Plastid	GO:0009507, GO:0009532, GO:0009536
Pp1s147_151V6	NA	cbs domain containing protein	Only in protoplasts	0.0247685	Plastid	GO:0009536, GO:0009570
Pp1s147_2V6	NA	nadh:ubiquinone oxidoreductase b14 subunit	Only in protoplasts	0.0143059	Plastid
Pp1s147_63V6	NA	NA	-1.28577	0.075927	Plastid	GO:0009536, GO:0016020
Pp1s148_48V6	NA	NA	2.73766	0.0639689
Pp1s149_154V6	NA	aminopeptidase n	2.03547	0.0307536	Plastid	GO:0005739, GO:0005773, GO:0005886, GO:0009536, GO:0009570, GO:0009941, GO:0016023, GO:0048046
Pp1s149_229V6	NA	rhicadhesin receptor	Only in protomena	0.0777599		GO:0005576, GO:0048046
Pp1s149_289V6	NA	#NAME?	2.40451	0.0770999	Plastid	GO:0005739, GO:0009536
Pp1s149_31V6	NA	gtp-binding proten	-2.91504	0.307434	Plastid	GO:0009536
Pp1s149_35V6	NA	60s ribosomal protein l7a	Only in protomena	0.248213	Plastid	GO:0005829, GO:0005886, GO:0022625
Pp1s149_51V6	NA	4-diphosphocytidyl-2-c-methyl-d-erythritol kinase	Only in protoplasts	0.386476	Plastid	GO:0009536, GO:0016020
Pp1s149_6V6	NA	F20D21.34; expressed protein [Arabidopsis thaliana]	Only in protomena	0.248213	Plastid	GO:0009507, GO:0009536, GO:0016020
Pp1s149_77V6	NA	peptidyl-prolyl cis-trans isomerase	Only in protomena	0.0777599	Plastid	GO:0009535, GO:0009543, GO:0009570
Pp1s15_126V6	NDPK3A	nucleoside-diphosphate kinase	0.0272169	0.853041	Plastid	GO:0005739, GO:0009536, GO:0009579
Pp1s15_181V6	NA	starch branching enzyme i	1.72873	0.0476781	Plastid	GO:0009501, GO:0009536
Pp1s15_182V6	NA	ribose-5-phosphate isomerase	3.39215	0.430223	Plastid	GO:0009536
Pp1s15_197V6	NA	receptor of activated protein kinase c component of 40s small ribosomal subunit	-9.48763	0.0277078
Pp1s15_232V6	NA	NA	1.29025	0.114653	Plastid	GO:0009536
Pp1s15_267V6	NA	fk506 binding protein	-1.86781	0.0456278	Plastid	GO:0009536
Pp1s15_26V6	NA	atp synthase b chain	1.4593	0.105193	Plastid	GO:0009536, GO:0016020, GO:0016023, GO:0044425
Pp1s15_270V6	NA	biotin carboxyl carrier protein subunit of of het-accase	-0.40386	0.554113	Plastid	GO:0009317, GO:0009536
Pp1s15_292V6	NA	glutamate-1-semialdehyde- -aminomutase	0.677995	0.149821	Plastid	GO:0009507
Pp1s15_29V6	NA	40s ribosomal protein s13	Only in protomena	0.248213		GO:0005840
Pp1s15_317V6	NA	peptidyl-prolyl cis-transfkbp-type	-0.609253	0.430223	Plastid	GO:0009535, GO:0009536, GO:0009543, GO:0009579, GO:0016020
Pp1s15_356V6	NA	hydroxycinnamoyl shikimate quinate hydroxycinnamoyltransferase	Only in protomena	0.248213
Pp1s15_384V6	NA	nadh-ubiquinone oxidoreductase subunit	2.57345	0.554113	Plastid	GO:0016020
Pp1s15_393V6	NA	NA	1.42183	0.0639689
Pp1s15_397V6	NA	dienelactone hydrolase family protein	1.97661	0.349575	Plastid	GO:0005739, GO:0009507, GO:0009536
Pp1s15_401V6	NA	#NAME?	Only in protoplasts	0.0661926	Plastid	GO:0009349, GO:0009536
Pp1s15_404V6	NA	T22D6.4; expressed protein [Arabidopsis thaliana]	Only in protoplasts	0.0661926
Pp1s15_434V6	NA	unnamed protein product [Vitis vinifera]	1.71461	0.354343		GO:0005739
Pp1s15_445V6	NA	preprotein subunit	Only in protomena	0.0777599	Plastid	GO:0009536, GO:0016020, GO:0016021
Pp1s15_485V6	NA	ru large subunit-binding protein subunit beta	-0.00762485	0.713694	Plastid	GO:0009536, GO:0009570, GO:0016020
Pp1s15_499V6	NA	glycine cleavage system p-protein	1.66572	0.049746	Plastid	GO:0005739, GO:0005960, GO:0009507, GO:0009536, GO:0016020, GO:0048046
Pp1s150_124V6	HXK1	hexokinase xk1	1.63305	0.049746	Plastid	GO:0009536
Pp1s150_17V6	NA	F26K24.5; expressed protein [Arabidopsis thaliana]	Only in protomena	0.248213
Pp1s150_29V6	NA	inositol-1-monophosphatase	0.350053	0.823063	Plastid	GO:0009536
Pp1s150_45V6	NA	T29A15.4; band 7 family protein [Arabidopsis thaliana]	5.42755	0.0179605		GO:0005739, GO:0016021
Pp1s150_85V6	NA	translation initiation factor if-3	-0.212176	0.683091	Plastid	GO:0005618, GO:0009507, GO:0009536
Pp1s152_123V6	NA	phosphoribosyl pyrophosphate synthetase	-5.76725	0.0562097	Plastid	GO:0009507, GO:0009536
Pp1s152_141V6	NA	60S ribosomal protein L15-1 [Picea mariana]	Only in protomena	0.248213		GO:0005840
Pp1s152_156V6	NA	NA	4.0291	0.075927
Pp1s152_173V6	NA	50s ribosomal protein l13	-0.618363	0.702549	Plastid	GO:0005840, GO:0009536, GO:0009570, GO:0009579
Pp1s152_82V6	NA	ascorbate peroxidase	Only in protomena	0.0192544
Pp1s152_87V6	NA	phosphoglucomutase phosphomannomutase family protein	1.75191	0.0476781	Plastid	GO:0005829, GO:0009507, GO:0009536
Pp1s153_103V6	NA	rieske (2fe-2s) domain protein	-5.535	0.0307536	Plastid	GO:0009536, GO:0009941, GO:0016020
Pp1s153_106V6	NA	F22K18.50; expressed protein [Arabidopsis thaliana]	-4.07281	0.248213	Plastid	GO:0009536, GO:0016020
Pp1s153_133V6	NA	lycopene epsilon-cyclase	Only in protomena	0.248213	Plastid	GO:0009536
Pp1s153_146V6	NA	heat shock	0.410176	0.288844	Plastid	GO:0009536
Pp1s153_184V6	NA	peptidyl-prolyl cis-transfkbp-type	Only in protomena	0.248213
Pp1s153_72V6	NA	fructose- -bisphosphatase	0.201311	0.589154	Plastid	GO:0009507, GO:0009536
Pp1s154_131V6	NA	ribosomal protein l3	Only in protomena	0.0736383		GO:0005840
Pp1s154_69V6	ATPB	atpB gene for putative ATPase alpha subunit protein ATPB	0.642457	0.108408	Plastid	GO:0005739, GO:0009535, GO:0009536, GO:0009579, GO:0016020, GO:0045261
Pp1s154_6V6	NA	dihydrolipoyllysine-residue succinyltransferase component of 2-oxoglutarate dehydrogenase complex	-0.952931	0.853041		GO:0005739, GO:0016020, GO:0045252
Pp1s154_79V6	NA	anthranilate synthase component	0.88882	0.363585	Plastid	GO:0005739, GO:0009536
Pp1s155_1V6	NA	10 kda chaperonin	4.10666	0.075927		GO:0005737, GO:0005739
Pp1s155_34V6	NA	chlorophyll a b binding	-1.43197	0.0770999	Plastid	GO:0009507, GO:0009536, GO:0009579, GO:0016020
Pp1s156_109V6	NA	soul heme-binding protein	-3.86343	0.0277078	Plastid	GO:0009535, GO:0009536, GO:0009579, GO:0010287
Pp1s156_111V6	NA	structural molecule	-0.0713743	0.430223	Plastid	GO:0009536
Pp1s156_171V6	NA	nad dependent epimerase dehydratase family protein	-3.47891	0.0639689	Plastid	GO:0009536
Pp1s156_30V6	NA	cell division protein	-1.47217	0.0338949	Plastid	GO:0009536, GO:0009579, GO:0016020, GO:0016021
Pp1s156_44V6	NA	NA	0.262085	0.554113	Plastid	GO:0009536
Pp1s156_45V6	NA	peptidase serine-type peptidase	-3.77494	0.0323129	Plastid	GO:0005773, GO:0016020, GO:0016021
Pp1s156_57V6	NA	pyruvate dehydrogenase e1 component subunit beta	-0.31076	0.853041		GO:0005739
Pp1s156_60V6	NA	kinesin light chain-like protein	Only in protoplasts	0.179712	Plastid	GO:0009536
Pp1s156_88V6	NA	F22O13.12; expressed protein [Arabidopsis thaliana]	-2.98346	0.114653	Plastid	GO:0009536, GO:0009941, GO:0016020
Pp1s157_41V6	NA	NA	Only in protomena	0.248213
Pp1s157_44V6	NA	amino acid selective channel protein	0.538641	0.475533	Plastid	GO:0005743, GO:0009536, GO:0016020
Pp1s158_108V6	NA	phosphoribosylglycinamide formyltransferase	0.404834	0.458719	Plastid	GO:0005739, GO:0009536
Pp1s158_109V6	NA	chlorophyll a-b binding protein 6a	-1.01507	0.0262242	Plastid	GO:0009507, GO:0009536, GO:0016020
Pp1s158_129V6	HO1A	heme oxygenase 1	1.29436	0.0262242	Plastid	GO:0009536
Pp1s158_153V6	NA	hcf208 (high chlorophyll fluorescence 208)	Only in protomena	0.248213	Plastid	GO:0009536, GO:0016020
Pp1s158_84V6	NA	acyl carrier protein	Only in protoplasts	0.179712		GO:0005739
Pp1s159_111V6	NA	Serine/threonine-protein kinase SNT7, chloroplast precursor (Stt7 homolog) [Arabidopsis thaliana]	Only in protomena	0.248213	Plastid	GO:0009536
Pp1s159_143V6	NA	chloroplast protein cp12	2.70677	0.0639689	Plastid	GO:0009536
Pp1s159_155V6	NA	60S ribosomal protein L26-1 [Arabidopsis thaliana]	Only in protoplasts	0.386476		GO:0015934
Pp1s159_2V6	NA	MTG13.14; proline-rich protein family [Arabidopsis thaliana]	-0.894297	0.271028	Plastid	GO:0009536, GO:0016020
Pp1s159_5V6	NA	chalcone--flavonone isomerase	Only in protomena	0.248213
Pp1s159_68V6	NA	transaldolase	1.42071	0.0307536	Plastid	GO:0005739, GO:0009536, GO:0009570
Pp1s16_179V6	NA	thiazole biosynthetic enzyme	-0.347681	0.578403	Plastid	GO:0009536
Pp1s16_213V6	NTMC2Type1.1	ntmc2type1.1 gene for putative protein NTMC2Type1.1	Only in protomena	0.248213		GO:0005737, GO:0016023
Pp1s16_230V6	NA	K13E13.23; leucine-rich repeat family protein / extensin family protein [Arabidopsis thaliana]	Only in protomena	0.0179605	Plastid	GO:0005634, GO:0009536
Pp1s16_248V6	NA	clasp (clip-associated protein) binding	Only in protoplasts	0.386476		GO:0016020
Pp1s16_25V6	NA	elongation factor tu	2.31733	0.458719	Plastid	GO:0005739, GO:0009536
Pp1s16_27V6	NA	transmembrane protein 14c	-5.42787	0.0639689	Plastid	GO:0009536, GO:0009941, GO:0016020
Pp1s16_322V6	NA	rubisco subunit binding-protein alpha subunit	1.2285	0.153576	Plastid	GO:0009507, GO:0009536
Pp1s16_327V6	NA	T25P22.60; expressed protein [Arabidopsis thaliana]	2.4101	0.307434	Plastid	GO:0009536
Pp1s16_337V6	NA	glutathione-regulated potassium-efflux system protein	Only in protomena	0.248213	Plastid	GO:0009536, GO:0016020, GO:0016021
Pp1s16_349V6	NA	T7B11.31; expressed protein [Arabidopsis thaliana]	Only in protoplasts	0.386476	Plastid	GO:0009536
Pp1s16_358V6	NA	atp synthase delta chain	1.27471	0.105193	Plastid	GO:0009535, GO:0009536, GO:0009579, GO:0009941, GO:0010287, GO:0010319
Pp1s16_378V6	NA	protein translocase protein transporter	0.06937	0.843669	Plastid	GO:0005743, GO:0009941, GO:0016020
Pp1s16_51V6	NA	at5g65440 mna5_17	Only in protoplasts	0.179712		GO:0005886
Pp1s16_82V6	NA	50s ribosomal protein l4	0.348516	0.693282	Plastid	GO:0005840, GO:0009536
Pp1s160_127V6	NA	soul heme-binding protein	-4.2358	0.075927	Plastid	GO:0009536, GO:0016023
Pp1s160_136V6	NA	phosphoribosylaminoimidazolecarboxamide formyltransferase imp cyclohydrolase	0.728975	0.203381	Plastid	GO:0009536, GO:0009570, GO:0010319, GO:0016020
Pp1s160_137V6	SiR1	sulfite reductase	-1.31843	0.0307536	Plastid	GO:0009536, GO:0009570, GO:0010319, GO:0016020, GO:0048046
Pp1s160_155V6	NA	lycopene beta-cyclase	-2.87187	0.0307536	Plastid	GO:0009536, GO:0016020
Pp1s160_79V6	NA	peptidase s1 andchymotrypsin hap:pdz dhr glgf	-1.34548	0.0307536	Plastid	GO:0009536
Pp1s160_82V6	NA	patatin t5	3.26509	0.0736383
Pp1s160_96V6	NA	adenylyl cyclase-associated protein	Only in protomena	0.248213	Plastid
Pp1s161_111V6	NA	atp-dependent metalloprotease	-2.08456	0.194742		GO:0016020, GO:0016021
Pp1s161_120V6	NA	rvde1	-0.933332	0.372456	Plastid	GO:0009507, GO:0009536, GO:0009579, GO:0016020
Pp1s161_125V6	NA	peptidyl-prolyl cis-trans isomerase	2.7591	0.0307536	Plastid	GO:0005739, GO:0009507, GO:0009536
Pp1s161_14V6	NA	atp-dependent clp protease proteolytic subunit	-0.663293	0.185877	Plastid	GO:0009536
Pp1s161_16V6	NA	ribulose- -bisphosphate carboxylase oxygenase small subunit	0.388587	0.858427	Plastid	GO:0009536
Pp1s161_32V6	LHCA1.2	lhca1.2 gene for putative chlorophyll a-b binding protein Lhca1.2	-1.16626	0.0639689	Plastid	GO:0009535, GO:0009536, GO:0009579, GO:0010287, GO:0016020, GO:0030076, GO:0030093
Pp1s161_5V6	NA	NA	Only in protoplasts	0.179712		GO:0005739
Pp1s161_69V6	NA	MED24.18; auxin-regulated protein [Arabidopsis thaliana]	0.134436	0.711025	Plastid	GO:0009535, GO:0009536, GO:0009579, GO:0016020
Pp1s162_10V6	NA	acetolactate synthase amino acid binding protein	-0.447549	0.194742	Plastid	GO:0009507, GO:0009536
Pp1s162_11V6	NA	crr6 (chlororespiratory reduction 6)	Only in protoplasts	0.0262242	Plastid	GO:0009535, GO:0009536, GO:0009570, GO:0009579
Pp1s162_143V6	NA	nodulin glutamate-ammonia ligase-like protein	Only in protoplasts	0.0661926
Pp1s162_150V6	NA	NA	Only in protomena	0.248213
Pp1s162_162V6	NA	dynamin-related protein 1c	Only in protoplasts	0.386476		GO:0005829
Pp1s162_27V6	NA	small multi-drug export protein	Only in protomena	0.248213	Plastid	GO:0009536, GO:0016020
Pp1s162_64V6	NA	aspartate kinase	0.556824	0.248213	Plastid	GO:0005739, GO:0009536
Pp1s162_74V6	NA	mgc80425 protein	-1.26881	0.207617	Plastid	GO:0009536
Pp1s163_113V6	NA	T24D18.18; expressed protein [Arabidopsis thaliana]	1.33594	0.251943	Plastid	GO:0009536
Pp1s163_26V6	NA	phosphomethylpyrimidine kinase	2.51239	0.194742	Plastid	GO:0009536
Pp1s163_57V6	NA	glutamate malate translocator	Only in protomena	0.248213	Plastid	GO:0016020
Pp1s164_93V6	NA	family protein	-0.434476	0.368066	Plastid	GO:0009507, GO:0009536, GO:0009579
Pp1s165_106V6	NA	negatively light-regulated protein	Only in protomena	0.248213		GO:0005829, GO:0005886
Pp1s165_12V6	NDPK1	NDPK1 nucleotide diphosphate kinase 1 protein	Only in protomena	0.0736383
Pp1s165_30V6	NA	1-acyl-sn-glycerol-3-phosphate acyltransferase	Only in protomena	0.248213	Plastid	GO:0009536, GO:0016020
Pp1s165_39V6	NA	40s ribosomal protein	Only in protomena	0.0143059		GO:0005840
Pp1s165_65V6	NA	latex-abundant protein	Only in protomena	0.0179605	Plastid
Pp1s166_97V6	NA	sulfate adenylyltransferase	-1.84457	0.445009	Plastid	GO:0009507, GO:0009536
Pp1s167_142V6	NA	unnamed protein product [Vitis vinifera]	Only in protoplasts	0.386476	Plastid	GO:0009536
Pp1s167_152V6	NA	sentrin sumo-specific	Only in protomena	0.248213
Pp1s167_18V6	NA	ribosomal protein l27	-3.14892	0.659243	Plastid	GO:0005840, GO:0009536
Pp1s167_19V6	NA	60s acidic ribosomal protein p3	Only in protomena	0.0143059		GO:0005634, GO:0005886, GO:0022626
Pp1s167_21V6	NA	NA	Only in protomena	0.248213
Pp1s167_52V6	Toc64-1	amidase family protein	-4.17016	0.236724		GO:0016020
Pp1s167_98V6	NA	oligomycin sensitivity conferring protein	1.68704	0.075927		GO:0005739, GO:0005754
Pp1s168_35V6	NA	mitochondrial import inner membrane translocase subunit tim13	0	1		GO:0005743, GO:0042719
Pp1s168_84V6	NA	trans-cinnamate 4-hydroxylase	Only in protomena	0.248213		GO:0016020
Pp1s169_113V6	NA	ubiquinone menaquinone biosynthesis methyltransferase	0.544695	0.307434	Plastid	GO:0009536
Pp1s169_130V6	NA	homoserine kinase	3.09147	0.0307536	Plastid	GO:0005739, GO:0009536
Pp1s169_133V6	NA	at1g26760 t24p13_13	0.68623	0.445009	Plastid	GO:0009536
Pp1s169_19V6	NA	40s ribosomal protein s26	Only in protomena	0.248213	Plastid	GO:0005829, GO:0009507, GO:0016020, GO:0022627
Pp1s169_50V6	NA	phenylalanyl-trna synthetase class iic family protein	0.841502	0.0262242	Plastid	GO:0005739, GO:0009507, GO:0009536, GO:0016020
Pp1s169_65V6	RpoA1	rna polymerase alpha subunit	-0.854995	0.683091	Plastid	GO:0009507, GO:0009536
Pp1s169_68V6	NA	plastidic atp adp transporter	Only in protomena	0.248213	Plastid	GO:0009536, GO:0016020, GO:0016021
Pp1s17_101V6	NA	PREDICTED: hypothetical protein [Vitis vinifera]	1.40051	0.0192544	Plastid	GO:0009507, GO:0009536
Pp1s17_312V6	NA	poly atp nad	-2.91504	0.307434	Plastid	GO:0009507, GO:0009536
Pp1s17_355V6	NA	alpha-l-fucosidase 2	Only in protomena	0.0143059
Pp1s17_363V6	NA	2-oxoglutarate malate translocator	Only in protomena	0.0777599	Plastid	GO:0005739, GO:0009507, GO:0009536, GO:0016020, GO:0016023
Pp1s17_377V6	NA	40s ribosomal protein s16	Only in protomena	0.248213	Plastid	GO:0005618, GO:0005829, GO:0009507, GO:0016020, GO:0022627
Pp1s17_382V6	NA	at5g37360 mnj8_150	-3.5812	0.0307536	Plastid	GO:0009535, GO:0009536, GO:0009579, GO:0016020
Pp1s17_39V6	NA	fructose- -	2.11494	0.194742	Plastid	GO:0005737, GO:0009536, GO:0016020
Pp1s17_43V6	NA	nad-dependent epimerase dehydratase	-0.11878	0.85581	Plastid	GO:0009536
Pp1s17_59V6	NA	oas-tl4 cysteine synthase	1.23531	0.271028	Plastid	GO:0009509, GO:0009536, GO:0009570
Pp1s17_86V6	NA	arogenate prephenate dehydratase	-1.82141	0.0613688	Plastid	GO:0009536
Pp1s170_48V6	NA	phenazine biosynthesis	3.31508	0.251943	Plastid	GO:0009536
Pp1s170_49V6	NA	membrane-associated zinc metalloprotease	Only in protomena	0.248213	Plastid	GO:0009507, GO:0009536, GO:0016020, GO:0016021
Pp1s170_67V6	NA	at4g37510 f6g17_160	2.52802	0.138362		GO:0005739, GO:0005747, GO:0005758
Pp1s170_89V6	NA	pyruvate kinase	Only in protomena	0.0777599		GO:0005886
Pp1s171_150V6	NA	Fructose-bisphosphate aldolase, chloroplast precursor (ALDP) [no tax name]	0.547834	0.368066	Plastid	GO:0005739, GO:0009536, GO:0010287
Pp1s172_22V6	NA	elongation factor 1-gamma 3	Only in protomena	0.248213		GO:0005853
Pp1s172_23V6	NA	chloroplast-localized ptr -binding protein1	-0.778571	0.12663	Plastid	GO:0009528, GO:0009535, GO:0009536, GO:0009570, GO:0009579, GO:0009707, GO:0010319, GO:0016020, GO:0016021
Pp1s172_24V6	NA	thimet oligopeptidase 1	-1.73818	0.0323129
Pp1s172_78V6	NA	amp-dependent synthetase and ligase	-3.83043	0.0277078	Plastid	GO:0009536, GO:0016020
Pp1s173_102V6	NA	endopeptidase clp chloroplast precursor	Only in protoplasts	0.386476	Plastid	GO:0009536
Pp1s173_103V6	NA	phosphoribulokinase uridine kinase	6.50996	0.0262242	Plastid	GO:0009536
Pp1s173_105V6	NA	NA	-1.46117	0.153576	Plastid	GO:0009536, GO:0016020
Pp1s173_123V6	NA	anthranilate phosphoribosyltransferase	0.633385	0.693282	Plastid	GO:0009536
Pp1s173_154V6	NA	short-chain dehydrogenase reductase sdr	-0.854995	0.823063
Pp1s173_16V6	NA	40s ribosomal protein	Only in protomena	0.0179605		GO:0005829, GO:0015935
Pp1s173_63V6	NA	LOC381742; similar to CAGL79 [Mus musculus]	1.20505	0.683091	Plastid	GO:0009507, GO:0009536
Pp1s174_107V6	NA	ferredoxin--nadp+ reductase-like protein	1.07757	0.354343	Plastid	GO:0009536, GO:0009579, GO:0042651
Pp1s174_60V6	NA	manganese superoxide dismutase	4.04651	0.0613688		GO:0005739
Pp1s174_62V6	PHOTA1	serine threonine protein	-0.854995	0.823063
Pp1s175_128V6	NA	phosphoribosylamine--glycine ligase	2.46615	0.554113	Plastid	GO:0009536, GO:0016023
Pp1s175_129V6	NA	histidinol-phosphate aminotransferase	3.15932	0.0791864	Plastid	GO:0009507, GO:0009536
Pp1s175_51V6	NA	F4F7.29; leucine-rich repeat transmembrane protein kinase, putative [Arabidopsis thaliana]	Only in protomena	0.248213		GO:0044464
Pp1s176_89V6	NA	glycine hydroxymethyltransferase	0.209941	0.475533	Plastid	GO:0009536, GO:0016020
Pp1s177_18V6	NA	YUP8H12R.14; expressed protein [Arabidopsis thaliana]	1.20505	0.248213	Plastid
Pp1s177_28V6	NA	soluble acid invertase	Only in protomena	0.248213
Pp1s178_121V6	NA	mitochondrial import inner membrane translocase subunit tim9	3.26509	0.0736383		GO:0005743, GO:0042719
Pp1s178_66V6	NA	aaa-metalloprotease chloroplast precursor	-2.38408	0.354343	Plastid	GO:0005622, GO:0005886, GO:0009536, GO:0016020, GO:0016021
Pp1s178_83V6	NA	50s ribosomal protein	Only in protoplasts	0.386476		GO:0005739, GO:0005840
Pp1s179_68V6	NA	alpha-l-fucosidase 2	Only in protomena	0.0179605		GO:0016020
Pp1s18_121V6	NA	60s ribosomal protein l10a-1	Only in protomena	0.248213		GO:0005840
Pp1s18_148V6	ALDH23a	aldehyde dehydrogenase	1.20505	0.683091
Pp1s18_223V6	NA	soul heme-binding protein	Only in protoplasts	0.386476		GO:0005829
Pp1s18_23V6	NA	acetyl- biotin carboxylase	0.00711393	0.589154	Plastid	GO:0009536
Pp1s18_326V6	NA	sucrose phosphate phosphatase	Only in protoplasts	0.0661926	Plastid	GO:0005634, GO:0009536
Pp1s18_50V6	NA	T19D16.17; pentatricopeptide (PPR) repeat-containing protein [Arabidopsis thaliana]	3.26509	0.0736383
Pp1s18_52V6	NA	hypothetical protein [Dictyostelium discoideum]	Only in protoplasts	0.386476		GO:0005634, GO:0005829
Pp1s180_124V6	NA	glycosyltransferase family 35 protein	Only in protoplasts	0.179712
Pp1s181_106V6	NA	abc1 family protein	-7.14162	0.0262242	Plastid	GO:0005739, GO:0005829, GO:0009536
Pp1s181_107V6	NA	amino acid selective channel protein	-0.757319	0.59256	Plastid	GO:0005743, GO:0009536
Pp1s181_117V6	NA	set domain-containing protein	0.977264	0.0613688	Plastid	GO:0009507, GO:0009536
Pp1s181_13V6	NA	dynamin family protein	Only in protoplasts	0.185877		GO:0005622, GO:0016020
Pp1s181_3V6	NA	luminal binding protein	-0.667744	0.471474		GO:0005783
Pp1s182_1V6	NA	protein kinase	-1.71481	0.0456278	Plastid	GO:0009536
Pp1s182_26V6	NA	oxygen-evolving enhancer protein 3-1	-0.390391	0.853041	Plastid	GO:0009536, GO:0009579, GO:0009654, GO:0019898
Pp1s183_11V6	NA	alternative oxidase	1.31956	1		GO:0005739, GO:0005740, GO:0016020, GO:0016021, GO:0070469
Pp1s183_17V6	SAR13	gtp-binding protein sar1a	Only in protomena	0.0143059	Plastid	GO:0005783, GO:0005794, GO:0016023
Pp1s183_47V6	NA	heat shock 70 kda protein	3.12372	0.0323129	Plastid	GO:0005739
Pp1s183_56V6	NA	heat shock 70 kda protein	3.33872	0.0323129		GO:0005739
Pp1s184_48V6	NA	K2A18.13; expressed protein [Arabidopsis thaliana]	1.20505	0.683091	Plastid	GO:0009536
Pp1s185_119V6	NA	ribosome recycling factor	0.0567037	0.823063	Plastid	GO:0009507, GO:0009536
Pp1s185_81V6	NA	non-green plastid inner envelope membrane protein	-5.15803	0.445009	Plastid	GO:0009706, GO:0016020
Pp1s186_45V6	NA	sodium-bile acid	-3.08114	0.445009	Plastid	GO:0009536, GO:0009941, GO:0016020, GO:0016021
Pp1s186_65V6	NA	long chain acyl- synthetase	2.45032	0.554113
Pp1s186_83V6	NA	atp synthase b chain	0.703631	0.271028	Plastid	GO:0009536, GO:0016020, GO:0016023, GO:0044425
Pp1s188_14V6	NA	major facilitator superfamily	Only in protomena	0.248213	Plastid	GO:0009536, GO:0016020
Pp1s188_15V6	NA	2-isopropylmalate synthase b	0.571428	0.284503	Plastid	GO:0009536
Pp1s188_39V6	NA	ribulose- -bisphosphate carboxylase oxygenase small subunit	0.500368	0.354343	Plastid	GO:0009536
Pp1s189_18V6	NA	photosystem ii stability assembly factor hcf136	-1.37619	0.0323129	Plastid	GO:0009536, GO:0009579
Pp1s189_19V6	NA	NA	-1.19478	0.435279	Plastid	GO:0009536, GO:0016020
Pp1s189_20V6	NA	acyl-protein thioesterase	Only in protoplasts	0.0661926	Plastid
Pp1s189_34V6	NA	nad-dependent epimerase dehydratase	-1.95962	0.049746	Plastid	GO:0009536
Pp1s189_77V6	NA	dihydrodipicolinate reductase	1.86238	0.0247685	Plastid	GO:0005739, GO:0009507, GO:0009536
Pp1s189_99V6	NA	ornithine carbamoyltransferase	-0.201552	0.578403	Plastid	GO:0009348, GO:0009536
Pp1s19_13V6	NA	light-harvesting complex ii protein lhcb2	-0.870045	0.108408	Plastid	GO:0009507, GO:0009536, GO:0016020
Pp1s19_142V6	NA	atp-dependent protease la domain-containing protein	Only in protoplasts	0.179712	Plastid	GO:0009507
Pp1s19_202V6	NA	ribosomal protein l27	-1.21107	1	Plastid	GO:0005840, GO:0009536
Pp1s19_232V6	NA	Crtac1; cartilage acidic protein 1 [Rattus norvegicus]	2.4101	0.307434	Plastid	GO:0009536
Pp1s19_254V6	NA	copper zinc superoxide dismutase chaperone	Only in protomena	0.248213	Plastid	GO:0009536
Pp1s19_25V6	NA	aminotransferase 2	2.93343	0.0744618	Plastid	GO:0009536
Pp1s19_276V6	NA	photosystem i subunit iii	-1.90193	0.0262242	Plastid	GO:0009536, GO:0009538, GO:0009543, GO:0009579, GO:0016020
Pp1s19_279V6	NA	glutamine synthetase	Only in protomena	0.248213		GO:0005829
Pp1s19_316V6	NA	kinesin light	Only in protoplasts	0.386476		GO:0005739
Pp1s190_104V6	NA	thylakoid lumenal kda chloroplast	-0.49892	0.354343	Plastid	GO:0009536, GO:0009570, GO:0009579, GO:0031977
Pp1s190_72V6	NA	sulfite oxidase	Only in protoplasts	0.386476		GO:0005739
Pp1s190_76V6	NA	glucose-6-phosphate translocator	Only in protomena	0.248213	Plastid	GO:0009536, GO:0016020, GO:0016021
Pp1s190_86V6	NA	F3N23.27; leucine-rich repeat family protein [Arabidopsis thaliana]	0.947361	0.194742	Plastid	GO:0009536
Pp1s190_8V6	NA	#NAME?	0.374807	0.683091
Pp1s191_118V6	NA	MYH9.21; expressed protein [Arabidopsis thaliana]	-3.58998	0.0262242	Plastid	GO:0009536, GO:0016020
Pp1s191_1V6	NA	peptidase m50	Only in protomena	0.248213	Plastid	GO:0009536, GO:0016020
Pp1s191_67V6	NA	Unknown protein At1g47420, mitochondrial precursor [Arabidopsis thaliana]	2.4101	0.307434		GO:0005739
Pp1s191_74V6	NA	elongation factor tu	1.50375	0.558452		GO:0005739, GO:0005840
Pp1s191_76V6	NA	single-strand binding protein	0.423931	0.554113	Plastid	GO:0009536, GO:0043231, GO:0044444
Pp1s191_84V6	NA	T26I12.130; expressed protein [Arabidopsis thaliana]	-0.854995	0.386476	Plastid	GO:0009536
Pp1s191_87V6	NA	sigma 54 modulation protein ribosomal protein s30ea	0.385777	0.114653	Plastid	GO:0009507, GO:0009536
Pp1s191_98V6	NA	division protein	-2.40225	0.105193	Plastid	GO:0009536, GO:0016020
Pp1s192_100V6	NA	MLE2.5; hydrolase family [Arabidopsis thaliana]	-0.854995	0.386476	Plastid
Pp1s192_62V6	NA	indole-3-glycerol-phosphate synthase	2.09703	0.149821
Pp1s192_6V6	NA	NA	0.818371	0.354343	Plastid	GO:0009536, GO:0031227
Pp1s192_99V6	NA	MLE2.5; hydrolase family [Arabidopsis thaliana]	-0.554233	0.354343	Plastid	GO:0009507, GO:0009536
Pp1s194_167V6	NA	YUP8H12.12; TraB family protein [Arabidopsis thaliana]	2.4101	0.307434	Plastid	GO:0009536
Pp1s194_17V6	ABCB8	abc transporter family protein	Only in protomena	0.248213	Plastid	GO:0005886, GO:0009536, GO:0009941, GO:0016020, GO:0016021
Pp1s194_198V6	NA	aspartate kinase-homoserine dehydrogenase	0.956936	0.0476781	Plastid	GO:0009536
Pp1s195_100V6	NA	phosphoesterase pa-phosphatase related protein	Only in protomena	0.0777599		GO:0016020
Pp1s195_11V6	NA	F27F5.3; expressed protein [Arabidopsis thaliana]	Only in protomena	0.248213	Plastid	GO:0009536, GO:0016020
Pp1s195_41V6	NA	alpha- glucan phosphorylase l-1 chloroplastic amyloplastic	1.04948	0.0744618	Plastid	GO:0009501, GO:0009507, GO:0009536
Pp1s196_10V6	NA	chaperone clpb expressed	0.0706789	0.4795	Plastid	GO:0005739, GO:0009570
Pp1s196_120V6	NA	phytoene synthase	-2.54905	0.0476781	Plastid	GO:0009507, GO:0009536
Pp1s196_53V6	NA	carbonic chloroplast precursor	Only in protoplasts	0.179712	Plastid	GO:0009535, GO:0009536, GO:0009570, GO:0009579, GO:0009941, GO:0010319, GO:0048046
Pp1s196_68V6	NA	peptidyl-prolyl cis-trans isomerase	0.153204	0.718816	Plastid	GO:0009536, GO:0009579
Pp1s196_76V6	NA	50s ribosomal protein l1	0.206459	0.718816	Plastid	GO:0009507, GO:0009536, GO:0015934
Pp1s196_99V6	NA	beta-hydroxyacyl-acp dehydratase	-1.20937	0.0415863	Plastid	GO:0009536
Pp1s197_123V6	NA	type iii chlorophyll a b-binding protein	0.0079814	1	Plastid	GO:0009507, GO:0009536, GO:0016020
Pp1s197_131V6	NA	sedoheptulose- -bisphosphatase	3.26509	0.0736383
Pp1s197_146V6	NA	nitrite reductase	-0.705803	0.0639689	Plastid	GO:0009536
Pp1s197_46V6	NA	carboxyl-terminal-processing protease	-0.6731	0.467322	Plastid	GO:0009536, GO:0009579
Pp1s197_56V6	NA	atp binding	0.485901	0.471474	Plastid	GO:0005739, GO:0009536, GO:0016020
Pp1s197_67V6	NA	solanesyl diphosphate synthase	Only in protoplasts	0.386476	Plastid	GO:0005783, GO:0005886, GO:0009536, GO:0009842
Pp1s197_80V6	NA	nucleolar gtp-binding	Only in protoplasts	0.179712	Plastid	GO:0009536
Pp1s197_93V6	NA	pfkb-type carbohydrate kinase family protein	0.850354	0.307434	Plastid	GO:0005739, GO:0009507, GO:0009536
Pp1s198_140V6	NA	glyoxalase bleomycin resistance protein dioxygenase	Only in protoplasts	0.075927	Plastid	GO:0009536
Pp1s198_147V6	NA	MAH20.10; expressed protein [Arabidopsis thaliana]	-2.94939	0.0338949	Plastid	GO:0009535, GO:0009536, GO:0009579, GO:0009941, GO:0016020
Pp1s198_153V6	NA	inner membrane protein	-9.21328	0.0277078	Plastid	GO:0005739, GO:0009536, GO:0009579, GO:0016020, GO:0016021
Pp1s198_154V6	Act7	NA	Only in protomena	0.0179605		GO:0005737, GO:0005856
Pp1s198_161V6	NA	anthranilate synthase component ii	1.63143	0.0639689	Plastid	GO:0009536
Pp1s198_22V6	NA	aldo keto reductase	2.07103	0.372456	Plastid	GO:0009536
Pp1s198_42V6	NA	short-chain dehydrogenase reductase family protein	-2.23988	0.0323129	Plastid	GO:0009706
Pp1s198_60V6	NA	unknown [Picea sitchensis]	1.20505	0.683091	Plastid	GO:0009536
Pp1s198_75V6	NA	MOJ9.19; proline-rich protein family [Arabidopsis thaliana]	-0.140462	0.683091	Plastid	GO:0009536
Pp1s199_101V6	NA	phosphoglucomutase	1.38348	0.0456278	Plastid	GO:0005634, GO:0005829, GO:0005886, GO:0009507, GO:0009536
Pp1s199_127V6	NA	peptidase s41a	-0.458384	0.354343	Plastid	GO:0005739, GO:0009536, GO:0009543, GO:0009579, GO:0016020
Pp1s199_129V6	NA	ribulose bisphosphate carboxylase oxygenase activase chloroplast	0.254649	0.463071	Plastid	GO:0009536
Pp1s199_130V6	NA	ribulose bisphosphate carboxylase oxygenase chloroplast expressed	0.668239	0.288844	Plastid	GO:0009532, GO:0009536
Pp1s199_145V6	NA	e1 component	0.183723	0.718816	Plastid	GO:0009507, GO:0009536
Pp1s199_33V6	NA	isocitrate dehydrogenase (nad+)	3.91201	0.11867	Plastid	GO:0005739, GO:0009507, GO:0009536
Pp1s199_7V6	NA	pglct (plastidic glc translocator) carbohydrate transmembrane transporter sugar:hydrogen symporter	Only in protomena	0.248213	Plastid	GO:0009536, GO:0016020, GO:0016021
Pp1s199_88V6	NA	30s ribosomal protein s9	Only in protomena	0.248213	Plastid	GO:0005840, GO:0009536
Pp1s199_8V6	NA	abc-1 domain protein	Only in protomena	0.0179605	Plastid	GO:0009536, GO:0010287
Pp1s2_123V6	NA	tripeptidyl peptidase ii	1.01183	0.0613688		GO:0005739
Pp1s2_153V6	NA	2-dehydro-3-deoxyphosphoheptonate aldolase 3-deoxy-d-arabino-heptulosonate 7-phosphate synthetase	-0.578195	0.26638	Plastid	GO:0009536, GO:0016020
Pp1s2_15V6	NA	ribulose-phosphate 3-epimerase	1.33295	0.0307536	Plastid	GO:0005829, GO:0009536, GO:0009579, GO:0016020
Pp1s2_16V6	NA	40s ribosomal protein s4	Only in protomena	0.248213	Plastid	GO:0005730, GO:0005739, GO:0005886, GO:0009507, GO:0022627
Pp1s2_195V6	NA	soluble starch synthase iv-2	-0.928889	0.11867	Plastid	GO:0009536
Pp1s2_217V6	NA	glutathione-regulated potassium-efflux system protein	-4.23445	0.0476781		GO:0016020, GO:0016021
Pp1s2_275V6	NA	F17O14.11; alphavirus core protein family [Arabidopsis thaliana]	-6.81583	0.0262242	Plastid	GO:0009536, GO:0016020
Pp1s2_290V6	NA	40s ribosomal protein	Only in protomena	0.0736383		GO:0005840
Pp1s2_377V6	NA	T1E3.70; aspartyl aminopeptidase -related protein [EC:3.4.11.21] [Arabidopsis thaliana]	1.20505	0.445009	Plastid	GO:0005739, GO:0005773, GO:0009536
Pp1s2_392V6	NA	adp-glucose pyrophosphorylase small subunit	2.03004	0.211798	Plastid	GO:0009507, GO:0009536
Pp1s2_442V6	NA	pr10 protein	Only in protomena	0.0192544
Pp1s2_451V6	NA	superoxide dismutase	2.4101	0.307434
Pp1s2_522V6	NA	phosphoglycerate dehydrogenase	-0.612854	0.114653	Plastid	GO:0009536
Pp1s2_62V6	NA	sorting and assembly machinery	-1.0647	0.157299	Plastid	GO:0005886, GO:0016020, GO:0019867
Pp1s2_657V6	NA	ctf2a monooxygenase oxidoreductase	-2.97478	0.0307536	Plastid	GO:0009536
Pp1s2_734V6	NA	nadp-malic enzyme	Only in protomena	0.0179605	Plastid
Pp1s2_788V6	NA	cytochrome monohaem	-2.17627	0.194742		GO:0005739, GO:0005750, GO:0016020
Pp1s20_112V6	NA	F2I11.160; expressed protein [Arabidopsis thaliana]	Only in protoplasts	0.0661926	Plastid	GO:0005654, GO:0009536
Pp1s20_130V6	NA	T5A14.12; expressed protein [Arabidopsis thaliana]	0.211293	0.463071	Plastid	GO:0009536
Pp1s20_14V6	NA	NA	-0.143436	0.853041		GO:0016020
Pp1s20_191V6	NA	alpha beta hydrolase fold	-2.96926	0.114653	Plastid	GO:0009536
Pp1s20_237V6	NA	NA	0.350053	0.823063
Pp1s20_273V6	NA	phosphoribulokinase precursor	-0.0249136	0.858427	Plastid	GO:0009536, GO:0009579, GO:0016020
Pp1s20_284V6	NA	geranylgeranyl reductase	-0.549918	0.211798	Plastid	GO:0009536
Pp1s20_290V6	NA	calcium ion binding	Only in protomena	0.248213		GO:0005886, GO:0016020, GO:0016021
Pp1s20_291V6	NA	adenosylhomocysteinase s-adenosyl-l-homocysteine hydrolase	Only in protomena	0.0192544
Pp1s20_358V6	NA	arogenate prephenate dehydratase	-1.3093	0.0143059	Plastid	GO:0005829, GO:0009507, GO:0009536
Pp1s20_372V6	NA	NA	Only in protoplasts	0.386476	Plastid	GO:0009536
Pp1s20_373V6	NA	fructose- -bisphosphatase	0.852451	0.0476781	Plastid	GO:0009507, GO:0009536
Pp1s20_57V6	NA	NA	Only in protomena	0.248213
Pp1s20_66V6	NA	-diacylglycerol 3-beta-	Only in protomena	0.0192544	Plastid	GO:0005739, GO:0009536
Pp1s20_67V6	NA	hydroxymethylbutenyl 4-diphosphate synthase	1.23782	0.0323129	Plastid	GO:0009536, GO:0009570
Pp1s20_92V6	NA	villin 2	Only in protomena	0.248213
Pp1s200_101V6	NA	PREDICTED: hypothetical protein [Vitis vinifera]	Only in protoplasts	0.075927	Plastid	GO:0009536
Pp1s200_23V6	NA	starch branching enzyme ii	Only in protoplasts	0.386476	Plastid	GO:0009536, GO:0009570
Pp1s200_69V6	NA	50s ribosomal protein l10	-0.299525	0.585662	Plastid	GO:0009536, GO:0009547, GO:0009570, GO:0022626
Pp1s201_115V6	NA	protein disulfide	Only in protoplasts	0.0262242	Plastid	GO:0005783, GO:0016023
Pp1s201_15V6	NA	MCK7.12; unknown protein (sp|P72777) -related [Arabidopsis thaliana]	-0.676698	0.11867	Plastid	GO:0009536
Pp1s201_26V6	NA	thioredoxin-like 5	Only in protoplasts	0.386476	Plastid	GO:0009536
Pp1s201_31V6	NA	LOC480532; similar to chromosome 17 open reading frame 37 [Canis familiaris]	Only in protoplasts	0.179712
Pp1s201_41V6	ARFA15	adp-ribosylation factor	Only in protomena	0.0736383		GO:0005739
Pp1s201_62V6	NA	dead deah box helicase domain protein	Only in protomena	0.248213	Plastid	GO:0009536, GO:0016020
Pp1s201_6V6	NA	mitochondrial nad-dependent malate dehydrogenase	2.37074	0.0323129	Plastid	GO:0005739, GO:0009536
Pp1s201_82V6	NA	phosphoglycerate kinase	-0.0484017	0.858427	Plastid	GO:0005739, GO:0009536, GO:0009570, GO:0009579, GO:0016020
Pp1s201_84V6	NA	pyruvate dehydrogenase e1 component alpha subunit	6.77381	0.0307536		GO:0005739, GO:0043231
Pp1s201_89V6	NA	MPL12.7; 3-oxoacyl-[acyl-carrier-protein] synthase I precursor (beta-ketoacyl-acp synthase I) (KAS I) (sp|P52410) [EC:2.3.1.41] [KO:K00647] [Arabidopsis thaliana]	-0.0345059	0.857136	Plastid	GO:0009536
Pp1s203_65V6	NA	uncharacterized upf0061 family	1.23616	0.554113	Plastid	GO:0009536
Pp1s204_121V6	NA	peptidyl-prolyl cis-trans cyclophilin type	-1.59563	0.049746	Plastid	GO:0009536, GO:0009579
Pp1s204_49V6	NA	40s ribosomal protein	Only in protomena	0.248213		GO:0005840
Pp1s204_5V6	NA	regulator of histidine kinase	Only in protoplasts	0.179712	Plastid	GO:0009536
Pp1s204_93V6	NA	ribulose- -bisphosphate carboxylase oxygenase small subunit	0.481303	0.372456	Plastid	GO:0005618, GO:0009536, GO:0009579, GO:0016020, GO:0022626, GO:0048046
Pp1s205_25V6	NA	at5g52920 mxc20_15	-1.59917	0.0307536	Plastid	GO:0009536
Pp1s205_59V6	NA	phosphoglycerate mutase	-1.21241	0.194742	Plastid	GO:0009536
Pp1s206_11V6	NA	photosystem i reaction center subunit chloroplast	-1.44466	0.142213	Plastid	GO:0009507, GO:0009536, GO:0009538, GO:0009579, GO:0016020
Pp1s206_16V6	NA	unknown [Glycine max]	Only in protoplasts	0.386476		GO:0005739
Pp1s206_35V6	NA	abc-1 domain protein	-4.98418	0.0323129	Plastid	GO:0009536, GO:0010287
Pp1s206_51V6	NA	hypothetical protein, conserved [Cyanidioschyzon merolae]	Only in protoplasts	0.0661926
Pp1s207_101V6	NA	root border cell-specific protein	2.91615	0.0247685	Plastid	GO:0009536
Pp1s207_106V6	NA	importin beta-	Only in protomena	0.248213	Plastid	GO:0005643, GO:0005737
Pp1s207_10V6	NA	F24D7.19; expressed protein [Arabidopsis thaliana]	-0.423675	0.711025	Plastid	GO:0005829, GO:0009536, GO:0016020
Pp1s207_28V6	NA	T5I8.3; expressed protein [Arabidopsis thaliana]	Only in protomena	0.248213
Pp1s207_81V6	NA	l-galactose dehydrogenase	Only in protomena	0.248213
Pp1s207_90V6	NA	ribosomal protein s2	-0.582264	0.185877	Plastid	GO:0005739, GO:0009507, GO:0015935
Pp1s208_169V6	NA	T8P21.39; expressed protein [Arabidopsis thaliana]	-4.09761	0.0262242
Pp1s209_59V6	NA	urate oxidase	Only in protoplasts	0.0661926		GO:0005739, GO:0005777
Pp1s209_94V6	RABA21	member ras oncogene family	Only in protomena	0.0736383		GO:0005737, GO:0005802, GO:0005886, GO:0030133, GO:0032154, GO:0055038
Pp1s21_105V6	NA	peroxisomal ascorbate peroxidase	4.32526	0.06658		GO:0016020
Pp1s21_137V6	NA	flavin reductase domain protein fmn-binding	-0.501152	0.203381	Plastid	GO:0009536
Pp1s21_138V6	NA	peptidase s1 and chymotrypsin hap:pdz dhr glgf	1.25203	0.554113	Plastid	GO:0009536
Pp1s21_139V6	NA	FCAALL.30; lil3 protein [Arabidopsis thaliana]	-1.17206	0.203381	Plastid	GO:0009536, GO:0016020
Pp1s21_13V6	NA	F17A9.11; expressed protein [Arabidopsis thaliana]	0.320537	0.843669	Plastid	GO:0009536
Pp1s21_177V6	NA	F3K23.29; forkhead-associated domain-containing protein / FHA domain-containing protein [Arabidopsis thaliana]	-0.747884	0.0562097	Plastid	GO:0009536, GO:0016020
Pp1s21_259V6	NA	peptidyl-prolyl isomerase fkbp12	Only in protomena	0.248213
Pp1s21_269V6	NA	40s ribosomal protein s11	Only in protomena	0.248213		GO:0005829, GO:0005840
Pp1s21_270V6	NA	glycine hydroxymethyltransferase	2.43483	0.0338949		GO:0005739
Pp1s21_36V6	NA	hypothetical protein [Dictyostelium discoideum]	Only in protomena	0.0736383
Pp1s21_387V6	NA	protein tyrosine phosphatase	1.20505	0.683091
Pp1s21_393V6	NA	3-isopropylmalate small subunit	1.52734	0.06658	Plastid	GO:0009316, GO:0009536, GO:0009570, GO:0016023
Pp1s21_407V6	LOX6	lipoxygenase	-1.00054	0.0744618	Plastid	GO:0009536
Pp1s21_61V6	NA	ribosomal protein l5	-1.05279	0.271028	Plastid	GO:0005840, GO:0009507, GO:0009536
Pp1s210_105V6	NA	NA	-1.06927	0.467322	Plastid	GO:0009536
Pp1s210_40V6	NA	1-hydroxy-2-methyl-2- -butenyl 4-diphosphate reductase type 1	Only in protoplasts	0.386476	Plastid	GO:0009536
Pp1s210_69V6	NA	at1g74640-like protein	-1.23087	0.0639689	Plastid	GO:0005739, GO:0009535, GO:0009536, GO:0009579, GO:0009941, GO:0016020
Pp1s210_98V6	NA	carotenoid isomerase	-0.199082	0.823063	Plastid	GO:0009536, GO:0016020, GO:0031969
Pp1s211_107V6	NA	2-c-methyl-d-erythritol 4-phosphate cytidylyltransferase	0.814243	1	Plastid	GO:0009536, GO:0016023
Pp1s211_10V6	NA	NA	-5.13972	0.0744618	Plastid	GO:0009536, GO:0016020
Pp1s211_154V6	NA	unnamed protein product [Vitis vinifera]	Only in protoplasts	0.0143059	Plastid	GO:0009536
Pp1s211_59V6	NA	peptidyl-prolyl cis-trans cyclophilin type	-0.665674	0.211798	Plastid	GO:0009535, GO:0009536, GO:0009543, GO:0009570, GO:0009579, GO:0016020
Pp1s211_70V6	NA	T3B23.7; cyclic nucleotide-regulated ion channel, putative (CNGC15) [KO:K05391] [Arabidopsis thaliana]	Only in protoplasts	0.386476		GO:0016020
Pp1s211_74V6	NA	monodehydroascorbate reductase	Only in protomena	0.0179605	Plastid	GO:0005777, GO:0005782, GO:0005829, GO:0005886, GO:0009507, GO:0048046
Pp1s212_114V6	NA	grx_s14 - glutaredoxin subgroup ii	3.26509	0.0736383	Plastid	GO:0009536
Pp1s212_44V6	NA	ferredoxin-dependent glutamate synthase	0.416749	0.288844	Plastid	GO:0009536, GO:0009941
Pp1s212_55V6	NA	NA	-1.04497	1	Plastid	GO:0009536
Pp1s212_57V6	NA	hypothetical protein [Dictyostelium discoideum]	Only in protomena	0.0736383
Pp1s212_59V6	NA	nicotinate-nucleotide pyrophosphorylase	0.349052	0.693282	Plastid	GO:0009507, GO:0009536
Pp1s212_61V6	NA	T8O18.1; expressed protein [Arabidopsis thaliana]	-0.93396	0.251943	Plastid	GO:0009507, GO:0009536, GO:0009579, GO:0009654, GO:0016020, GO:0019898
Pp1s212_78V6	NA	50s ribosomal protein	-2.90407	0.194742	Plastid	GO:0009507, GO:0009536, GO:0015934
Pp1s212_85V6	NA	nad+ dependent isocitrate dehydrogenase subunit 1	1.8108	0.211798		GO:0005739
Pp1s213_121V6	NA	T23K8.14; expressed protein [Arabidopsis thaliana]	0	1	Plastid	GO:0005739, GO:0009536, GO:0016020
Pp1s213_14V6	NA	MGH6.4; expressed protein [Arabidopsis thaliana]	Only in protoplasts	0.386476	Plastid	GO:0009536
Pp1s213_48V6	NA	enzyme of the cupin superfamily	1.40419	0.251943	Plastid	GO:0009507, GO:0009536
Pp1s213_80V6	LHCSR1	lhcsr1 gene for putative chlorophyll a-b binding protein LHCSR1	-1.60444	0.0791864	Plastid	GO:0009507, GO:0009536, GO:0009579, GO:0016020
Pp1s213_9V6	NA	ornithine carbamoyltransferase	0.608211	0.0476781	Plastid	GO:0009348, GO:0009536
Pp1s214_32V6	NA	adenylate kinase	7.72692	0.0292181	Plastid	GO:0009536
Pp1s214_66V6	NA	plastid terminal oxidase	Only in protomena	0.0192544	Plastid	GO:0009536, GO:0016020, GO:0044425
Pp1s214_79V6	NA	receptor-like kinase	Only in protomena	0.0736383		GO:0016020
Pp1s214_87V6	NA	type iii chlorophyll a b-binding protein	0.265228	0.445009	Plastid	GO:0009507, GO:0009536, GO:0016020
Pp1s215_28V6	NA	alanine aminotransferase	4.57383	0.049746
Pp1s215_36V6	NA	pectin methylesterase	Only in protomena	0.0179605	Plastid	GO:0005618, GO:0016023
Pp1s215_51V6	NA	alpha tubulin 1	Only in protomena	0.0179605	Plastid	GO:0005874
Pp1s215_5V6	NA	rna polymerase ii transcription elongation factor dsif supt5h spt5	Only in protomena	0.0777599	Plastid	GO:0009536
Pp1s215_63V6	NA	mitochondrial prohibitin complex protein 2	-0.0532568	1	Plastid	GO:0005739, GO:0005886, GO:0016020, GO:0045271
Pp1s215_83V6	NA	fk506 binding	-1.43122	0.075927	Plastid	GO:0009534, GO:0009536, GO:0009579, GO:0016020, GO:0044436
Pp1s215_88V6	NA	ubiquinol-cytochrome c reductase complex 14 kda protein	4.91209	0.194742	Plastid	GO:0005739, GO:0005750, GO:0005886, GO:0009536
Pp1s217_1V6	NA	protein phosphatase	1.33898	0.194742	Plastid	GO:0009536
Pp1s217_29V6	NA	atp-dependent clp protease proteolytic subunit	0.228632	0.683091	Plastid	GO:0009536
Pp1s217_30V6	NA	transitional endoplasmic reticulum	Only in protomena	0.0179605	Plastid	GO:0005829, GO:0009536
Pp1s217_70V6	NA	cyclase dehydrase	0	1	Plastid	GO:0009536
Pp1s218_28V6	NA	inorganic pyrophosphatase	0.55663	0.471474	Plastid	GO:0009507, GO:0009536
Pp1s218_59V6	OST1-1	serine threonine-protein kinase	Only in protoplasts	0.386476		GO:0005829
Pp1s218_93V6	NA	T9J14.26; ribose 5-phosphate isomerase-related [EC:5.3.1.6] [KO:K01807] [Arabidopsis thaliana]	1.92123	0.0744618	Plastid	GO:0009532, GO:0009536
Pp1s219_115V6	NA	nuclear acid binding	Only in protomena	0.248213		GO:0005739
Pp1s219_67V6	NA	cyclin delta-3	-0.854995	0.823063	Plastid	GO:0009536, GO:0009570
Pp1s219_6V6	Prx34A	cationic peroxidase 2	Only in protomena	0.248213		GO:0005576, GO:0005618, GO:0043231, GO:0044444
Pp1s219_94V6	NA	ala dehydratase	0.885963	0.06658	Plastid	GO:0009536
Pp1s22_155V6	NA	40s ribosomal protein s30	Only in protomena	0.248213		GO:0005840
Pp1s22_206V6	NA	K1F13.19; aldose 1-epimerase family [Arabidopsis thaliana]	Only in protoplasts	0.179712	Plastid	GO:0009536
Pp1s22_258V6	NA	adenylate kinase	1.66295	0.0562097
Pp1s22_263V6	NA	protein z	Only in protomena	0.248213		GO:0016020
Pp1s22_267V6	NA	contains ESTs AU056345(S20491),AU056346(S20491) [Oryza sativa (japonica cultivar-group)]	-0.529145	0.471474	Plastid	GO:0009536, GO:0009579, GO:0016020
Pp1s22_268V6	NA	peptidase s16 lon domain protein	Only in protoplasts	0.386476	Plastid	GO:0009536, GO:0016020
Pp1s22_276V6	NA	adenylate translocator (brittle-1)-like protein	-4.38343	0.0277078	Plastid	GO:0005743, GO:0009507, GO:0009536, GO:0016020, GO:0016021
Pp1s22_320V6	NA	superoxide dismutase	4.51864	0.0262242	Plastid	GO:0009536
Pp1s22_322V6	NA	pr10 protein	-14.4267	0.0262242
Pp1s22_325V6	NA	transposon protein	Only in protomena	0.0179605	Plastid	GO:0009536, GO:0016020, GO:0016021
Pp1s22_380V6	NA	one helix protein 2	1.77602	0.11867	Plastid	GO:0009536
Pp1s22_38V6	NA	trigger factor	Only in protoplasts	0.386476	Plastid	GO:0009536
Pp1s22_4V6	CHS01	chalcone synthase	Only in protomena	0.0179605
Pp1s22_79V6	NA	2-dehydro-3-deoxyphosphoheptonate aldolase 3-deoxy-d-arabino-heptulosonate 7-phosphate synthetase	-0.228111	0.721277	Plastid	GO:0009536, GO:0016020
Pp1s22_94V6	NA	60s ribosomal protein l10-3	Only in protomena	0.0179605		GO:0005840
Pp1s220_23V6	NA	phosphate permease	Only in protomena	0.248213	Plastid	GO:0016020
Pp1s220_79V6	NA	heat shock protein 90	Only in protomena	0.0192544		GO:0005634, GO:0005737
Pp1s220_84V6	NA	protein of clr family	1.76549	0.0639689	Plastid	GO:0009536
Pp1s222_108V6	NA	NA	Only in protoplasts	0.179712
Pp1s222_129V6	NA	glycine-rich protein	-0.443859	0.386476		GO:0005622, GO:0016020
Pp1s222_130V6	NA	glucose-6-phosphate dehydrogenase	Only in protomena	0.0736383
Pp1s222_97V6	NA	amp-dependent synthetase and ligase	Only in protomena	0.248213	Plastid	GO:0009536, GO:0016020
Pp1s223_127V6	NA	atp-dependent metalloprotease	-4.18049	0.659243		GO:0016020, GO:0016021
Pp1s223_13V6	NA	T4C21.220; expressed protein [Arabidopsis thaliana]	Only in protoplasts	0.0661926	Plastid	GO:0009536
Pp1s223_15V6	NA	high mobility group family	-1.78158	0.248213	Plastid	GO:0000785, GO:0005634, GO:0009536
Pp1s223_16V6	NA	phosphoglycerate kinase	1.54846	0.0456278	Plastid	GO:0005739, GO:0009570, GO:0009579, GO:0016020
Pp1s223_31V6	NA	aspartate aminotransferase	4.23493	0.0307536	Plastid	GO:0005739
Pp1s223_50V6	NA	MPE11.6; dihydrolipoamide S-acetyltransferase (LTA2) [EC:2.3.1.12] [KO:K00627] [Arabidopsis thaliana]	-0.56742	0.271028	Plastid	GO:0009536, GO:0016020
Pp1s223_59V6	NA	pentatricopeptide repeat-containing	-0.950128	0.578403	Plastid	GO:0009536, GO:0016023
Pp1s223_70V6	NA	NA	Only in protoplasts	0.0262242	Plastid	GO:0009536
Pp1s223_97V6	NA	NA	0.211161	0.708281	Plastid	GO:0009536
Pp1s224_116V6	NA	T5M7.14; hydroxyproline-rich glycoprotein family protein [Arabidopsis thaliana]	Only in protoplasts	0.386476	Plastid
Pp1s224_1V6	NA	10-formyltetrahydrofolate synthetase	Only in protomena	0.248213	Plastid	GO:0005739, GO:0005829, GO:0009536
Pp1s224_36V6	NA	50s ribosomal protein chloroplast	Only in protoplasts	0.386476	Plastid	GO:0005840, GO:0009536
Pp1s224_46V6	NA	1-aminocyclopropane-1-carboxylate deaminase	1.54807	0.0639689	Plastid	GO:0009536
Pp1s224_47V6	NA	ribose-phosphate pyrophosphokinase 4	Only in protoplasts	0.386476	Plastid	GO:0009536
Pp1s225_24V6	NA	chaperone protein	-0.465982	0.349575	Plastid	GO:0009536
Pp1s225_89V6	NA	MTG13.11; protein; similar to unknown protein (gb|AAF26969.1) -related [Arabidopsis thaliana]	-1.13406	1	Plastid	GO:0009535, GO:0009536, GO:0009579, GO:0009941, GO:0016020
Pp1s226_114V6	NA	NA	-1.39043	0.0143059	Plastid	GO:0009536, GO:0009579
Pp1s226_3V6	NA	NA	Only in protomena	0.248213
Pp1s226_44V6	NA	metallo-beta-lactamase family protein	0.350053	0.823063	Plastid	GO:0009507, GO:0009536
Pp1s226_50V6	NA	amino acid selective channel protein	-0.854995	0.683091	Plastid	GO:0005743, GO:0005773, GO:0009527, GO:0009941, GO:0016020
Pp1s227_122V6	NA	60s ribosomal protein l38	Only in protomena	0.248213		GO:0005840
Pp1s227_133V6	NA	Thylakoid lumenal 19 kDa protein, chloroplast precursor (P19) [no tax name]	-0.133263	0.721277	Plastid	GO:0009536
Pp1s227_66V6	NA	3-isopropylmalate dehydratase large subunit 2	0.714262	0.207617	Plastid	GO:0009536, GO:0009570
Pp1s227_85V6	NA	40s ribosomal protein	Only in protomena	0.0777599		GO:0005840
Pp1s228_3V6	NA	ketol-acid chloroplast	0.656883	0.271028	Plastid	GO:0009536
Pp1s229_21V6	NA	ribosomal protein l28	Only in protomena	0.248213	Plastid	GO:0005840, GO:0009536
Pp1s229_29V6	NA	seryl-trna synthetase	-0.161057	0.85581	Plastid	GO:0005739, GO:0009507, GO:0009536
Pp1s229_35V6	NA	atp-dependent clp proteolytic subunit	1.42687	0.146033	Plastid	GO:0009536
Pp1s229_36V6	NA	immunoglobulin mu binding protein 2	-0.341849	0.853041	Plastid	GO:0009536, GO:0032991, GO:0043005
Pp1s23_102V6	NA	atpase aaa-2 domain protein	-0.593816	0.153576	Plastid	GO:0009507, GO:0009536
Pp1s23_109V6	NA	thioredoxin m -	Only in protoplasts	0.075927	Plastid	GO:0009536
Pp1s23_111V6	NA	sorting and assembly machinery	-0.549498	0.471474	Plastid	GO:0009536, GO:0016020, GO:0019867
Pp1s23_273V6	NA	cbs domain containing expressed	1.77941	0.190338		GO:0005739
Pp1s23_281V6	NA	dihydrodipicolinate synthase	2.48542	0.554113	Plastid	GO:0009536
Pp1s23_324V6	NA	M3E9.70; BolA-like family protein / Fe-S metabolism associated domain-containing protein [Arabidopsis thaliana]	Only in protoplasts	0.185877	Plastid	GO:0009536
Pp1s23_342V6	NA	enoyl- hydratase isomerase	Only in protoplasts	0.179712		GO:0005634, GO:0005777, GO:0005829
Pp1s23_38V6	ALDH10a	betaine aldehyde dehydrogenase	Only in protoplasts	0.179712	Plastid	GO:0005777, GO:0009536
Pp1s23_44V6	NA	T4M8.15; expressed protein [Arabidopsis thaliana]	1.37616	0.179712	Plastid	GO:0009536
Pp1s23_50V6	NA	cytosolic orthophosphate dikinase	1.03609	0.0476781	Plastid	GO:0005634, GO:0005829, GO:0009570
Pp1s23_51V6	NA	NA	Only in protomena	0.248213
Pp1s23_96V6	NA	chlorophyll a-b binding protein of lhcii	-0.346609	0.713694	Plastid	GO:0009536, GO:0016020
Pp1s230_32V6	NA	PREDICTED: hypothetical protein [Vitis vinifera]	0.122497	0.853041	Plastid	GO:0005739, GO:0009536
Pp1s230_36V6	NA	pyridine nucleotide binding protein	0.356809	0.585662	Plastid	GO:0009536
Pp1s230_42V6	NA	nadh dehydrogenase i subunit m	-1.12614	0.0639689	Plastid	GO:0009523, GO:0009535, GO:0009536, GO:0009579, GO:0016020
Pp1s230_8V6	NA	deoxymugineic acid synthase1	Only in protomena	0.248213
Pp1s231_11V6	NA	NA	Only in protomena	0.248213
Pp1s233_104V6	NA	peroxiredoxin q	0.230415	0.467322	Plastid	GO:0009534, GO:0009536, GO:0009579, GO:0016020
Pp1s233_40V6	NA	histidinol dehydrogenase	1.06467	0.114653	Plastid	GO:0005739, GO:0009507, GO:0009536
Pp1s233_42V6	NA	T16B5.2; eukaryotic translation initiation factor 3 subunit 3 / eIF-3 gamma / eIF3h (TIF3H1) [KO:K03247] [Arabidopsis thaliana]	Only in protoplasts	0.386476
Pp1s234_30V6	NA	nodulin-like protein	Only in protomena	0.248213		GO:0005739, GO:0016020
Pp1s234_39V6	NA	ribose 5-phosphate isomerase	-0.331822	0.713694	Plastid	GO:0009536
Pp1s234_46V6	NA	chloroplast carboxyltransferase alpha subunit isoform 2	-0.483318	0.354343	Plastid	GO:0009317, GO:0009536, GO:0009570, GO:0009941, GO:0016020
Pp1s234_66V6	NA	spore cortex-lytic enzyme	-0.542275	0.354343	Plastid	GO:0009536
Pp1s235_42V6	NA	predicted protein [Populus trichocarpa]	-2.56927	0.075927	Plastid	GO:0009536, GO:0016020
Pp1s235_87V6	NA	aspartyl-trna synthetase	Only in protomena	0.248213	Plastid	GO:0005737, GO:0005829
Pp1s236_34V6	NA	nadh-ubiquinone oxidoreductase 13 kda-b subunit	3.37165	0.0415863		GO:0005743
Pp1s236_45V6	NA	with no lysine kinase	Only in protoplasts	0.179712
Pp1s236_80V6	NA	pectinesterase ppe8b	Only in protomena	0.0777599		GO:0005618, GO:0016023
Pp1s237_14V6	NA	gdp-mannose 3 -epimerase	Only in protomena	0.0192544
Pp1s237_52V6	NA	isocitrate lyase and phosphorylmutase	1.29657	0.0639689	Plastid	GO:0009507, GO:0009536
Pp1s237_59V6	NA	monodehydroascorbate reductase	0.805373	0.146033	Plastid	GO:0005777, GO:0005782, GO:0005886, GO:0009507, GO:0048046
Pp1s237_81V6	NA	NA	-2.58052	0.0323129	Plastid	GO:0009536
Pp1s239_18V6	NA	magnesium-protoporphyrin ix monomethyl ester	-3.17253	0.0323129	Plastid	GO:0009536, GO:0016020
Pp1s239_32V6	NA	60s ribosomal protein	Only in protomena	0.0192544		GO:0005840
Pp1s239_40V6	NA	aspartate carbamoyltransferase	5.34777	0.0307536	Plastid	GO:0009536
Pp1s239_45V6	NA	adp-glucose pyrophosphorylase small subunit	0.802329	0.207617	Plastid	GO:0009507, GO:0009536
Pp1s24_104V6	NA	hypothetical protein, conserved [Cyanidioschyzon merolae]	4.0341	0.190338	Plastid	GO:0005739, GO:0009536
Pp1s24_126V6	NA	ribosomal protein l24	Only in protomena	0.248213	Plastid	GO:0005840, GO:0009536
Pp1s24_129V6	NA	ribosomal protein s6	Only in protoplasts	0.386476	Plastid	GO:0009535, GO:0009536, GO:0009547, GO:0009579
Pp1s24_158V6	NA	amino acid binding	Only in protoplasts	0.386476	Plastid	GO:0009536
Pp1s24_194V6	NA	glycosyl group 1 family protein	Only in protomena	0.248213	Plastid	GO:0009536
Pp1s24_200V6	NA	nadh-ubiquinone oxidoreductase 23 kda subunit	Only in protoplasts	0.179712	Plastid	GO:0005739, GO:0005743, GO:0009536, GO:0070469
Pp1s24_254V6	NA	atp synthase	0.172056	0.857136	Plastid	GO:0005739, GO:0009536
Pp1s24_26V6	NA	unknown [Picea sitchensis]	Only in protoplasts	0.185877	Plastid	GO:0009536
Pp1s24_39V6	NA	MYJ24.11; photosystem II stability/assembly factor HCF136 [Arabidopsis thaliana]	-1.40102	0.0262242	Plastid	GO:0009536, GO:0009579
Pp1s24_7V6	NA	isochorismate synthase	Only in protoplasts	0.386476	Plastid	GO:0009536
Pp1s240_64V6	NA	NA	-5.04815	0.0562097		GO:0016020
Pp1s241_24V6	NA	glucose-6-phosphate translocator	Only in protomena	0.248213	Plastid	GO:0009536, GO:0016020, GO:0016021
Pp1s241_27V6	NA	signal transduction protein with cbs domains	1.94401	0.0307536	Plastid	GO:0009536
Pp1s241_32V6	NA	nadp-dependent isocitrate dehydrogenase	0.865922	0.0562097	Plastid	GO:0009536
Pp1s241_33V6	NA	glutamine synthetase	-1.04192	0.280087	Plastid	GO:0009532, GO:0009536
Pp1s241_34V6	NA	30s ribosomal protein s21	2.38378	0.251943	Plastid	GO:0009536, GO:0009547
Pp1s241_54V6	NA	T2G17.9; tesmin/TSO1-like CXC domain-containing protein [Arabidopsis thaliana]	-0.572189	0.248213	Plastid	GO:0009535, GO:0009536, GO:0009579
Pp1s241_66V6	NA	chlorophyll a-b binding protein	1.23395	0.558452	Plastid	GO:0009507, GO:0009536, GO:0016020
Pp1s241_86V6	PSBS	chloroplast chlorophyll a b-binding protein	-2.53701	0.0307536	Plastid	GO:0009536, GO:0016020
Pp1s242_42V6	NA	plastid-specific 30s ribosomal protein chloroplast	0.58893	0.248213	Plastid	GO:0005840, GO:0009535, GO:0009536, GO:0009579, GO:0016020
Pp1s242_93V6	NA	MDH9.8; pitrilysin [Arabidopsis thaliana]	4.53965	0.251943	Plastid	GO:0005739, GO:0009536
Pp1s242_95V6	NA	ribosomal protein l12	2.98005	0.0262242	Plastid	GO:0009536, GO:0009547
Pp1s243_26V6	NA	MSI17.7; esterase/lipase/thioesterase family [Arabidopsis thaliana]	-0.886335	0.349575	Plastid	GO:0009536
Pp1s243_40V6	NA	60s ribosomal protein l7-2	Only in protomena	0.248213	Plastid	GO:0005829, GO:0015934, GO:0016020, GO:0031361
Pp1s243_89V6	NA	nadp-dependent malate dehydrogenase	0.91739	0.0791864	Plastid	GO:0005739, GO:0005829, GO:0009536, GO:0009570, GO:0009579, GO:0009941, GO:0048046
Pp1s244_11V6	NA	MXK3.3; expressed protein [Arabidopsis thaliana]	Only in protomena	0.248213
Pp1s244_65V6	NA	s-adenosylmethionine synthetase	Only in protomena	0.0192544		GO:0005737
Pp1s244_74V6	NA	s-adenosylmethionine synthetase	Only in protomena	0.248213		GO:0005737
Pp1s244_82V6	NA	lactate dehydrogenase	1.89196	0.0307536	Plastid	GO:0005737, GO:0005886, GO:0009536
Pp1s244_85V6	NA	ribulose bisphosphate carboxylase oxygenase activase chloroplast	Only in protoplasts	0.185877	Plastid	GO:0009536
Pp1s245_12V6	NA	s-adenosylmethionine-dependent methyltransferase	Only in protomena	0.0777599	Plastid	GO:0005739, GO:0009536
Pp1s245_17V6	PATPB1501	26s proteasome aaa-atpase subunit rpt6a	Only in protomena	0.248213	Plastid	GO:0000502, GO:0005634, GO:0005737
Pp1s245_2V6	NA	T29H11.1; haloacid dehalogenase-like hydrolase family protein [Arabidopsis thaliana]	0.993519	0.0415863	Plastid	GO:0009536
Pp1s245_32V6	NA	ubiquitin fusion degradation ufd1 family protein	Only in protoplasts	0.386476
Pp1s245_58V6	NA	T16O11.14; rhodanese-like domain-containing protein [Arabidopsis thaliana]	-1.35308	0.190338
Pp1s246_109V6	NA	na+ h+ antiporter	Only in protomena	0.248213	Plastid	GO:0009536, GO:0016020, GO:0016021
Pp1s246_110V6	NA	abc-type transport system involved in resistance to organic periplasmic component	-0.92435	0.693282	Plastid	GO:0009536, GO:0016020
Pp1s246_119V6	NA	rna binding protein rp120	Only in protomena	0.0777599	Plastid	GO:0005618, GO:0005886, GO:0009507, GO:0016442
Pp1s246_147V6	NA	NA	1.20505	0.683091
Pp1s246_57V6	NA	fatty acid desaturase	Only in protomena	0.248213	Plastid	GO:0009507, GO:0009536, GO:0016020
Pp1s247_27V6	NA	minor histocompatibility antigen h13	Only in protomena	0.248213	Plastid	GO:0009536, GO:0016020, GO:0016021
Pp1s247_41V6	NA	e-1 enzyme	-0.0681589	0.823063	Plastid	GO:0009536
Pp1s247_7V6	NA	chlorophyll a-b binding protein 6a	-0.0637036	0.843669	Plastid	GO:0009507, GO:0009536, GO:0016020
Pp1s248_62V6	NA	c-type cytochrome biogenesis protein	Only in protomena	0.248213	Plastid	GO:0009536, GO:0016020
Pp1s249_62V6	DGT	peptidyl-prolyl cis-trans isomerase	-2.42041	0.0277078	Plastid	GO:0005634, GO:0005737, GO:0009536
Pp1s249_64V6	NA	rna polymerase ii large subunit	Only in protoplasts	0.386476		GO:0005654, GO:0005665, GO:0005730
Pp1s249_94V6	NA	snrk1-interacting protein 1	0.0283351	1	Plastid	GO:0005739, GO:0009536
Pp1s25_110V6	NA	chloroplast protein cp12	1.64041	0.075927	Plastid	GO:0009536
Pp1s25_170V6	NA	branched-chain-amino-acid aminotransferase	0.960779	0.0791864	Plastid	GO:0009507, GO:0009536
Pp1s25_202V6	NA	F7O18.13; expressed protein [Arabidopsis thaliana]	-1.69936	0.349575	Plastid	GO:0009536
Pp1s25_204V6	NA	nadh dehydrogenase i subunit n	-3.46093	0.0262242	Plastid	GO:0005739, GO:0009535, GO:0009536, GO:0009579, GO:0009941, GO:0010598
Pp1s25_21V6	NA	signal peptide peptidase 67k type	-0.461588	0.105193		GO:0005739
Pp1s25_261V6	NA	papillar cell-specific calnexin	1.66795	0.0262242		GO:0005783, GO:0016020, GO:0016023
Pp1s25_336V6	NA	hydrolyzing o-glycosyl	-3.59764	0.0277078	Plastid	GO:0009707, GO:0016020, GO:0016023
Pp1s25_348V6	NA	cold-induced thioredoxin domain-containing protein	Only in protoplasts	0.386476	Plastid	GO:0009507, GO:0009536
Pp1s25_361V6	NA	uridine 5 - monophosphate synthase	Only in protomena	0.248213	Plastid	GO:0009536
Pp1s25_63V6	NA	glycoside hydrolase family 13 protein	Only in protoplasts	0.075927	Plastid	GO:0009536
Pp1s25_66V6	NA	oxygen-evolving enhancer protein 1	-1.02026	0.723674	Plastid	GO:0009536, GO:0009579, GO:0009654, GO:0016020, GO:0019898
Pp1s25_71V6	NA	cdk5 regulatory subunit associated protein 1	-0.854995	0.823063
Pp1s25_8V6	NA	MCK7.12; unknown protein (sp|P72777) -related [Arabidopsis thaliana]	-0.739232	0.845356	Plastid	GO:0009536
Pp1s250_10V6	NA	porin voltage-dependent anion-selective channel protein	1.08919	1		GO:0005741
Pp1s251_13V6	NA	chloroplast atp phosphoribosyl transferase	2.24252	0.049746	Plastid	GO:0009536
Pp1s251_36V6	NA	thioredoxin-like protein	-0.640854	0.075927	Plastid	GO:0009535, GO:0009536, GO:0009570, GO:0009579, GO:0016020
Pp1s251_44V6	NA	ribulose- -bisphosphate carboxylase oxygenase small subunit	0.894646	0.11867	Plastid	GO:0005618, GO:0009536, GO:0009579, GO:0016020, GO:0022626, GO:0048046
Pp1s252_28V6	NA	chlorophyll a-b binding protein of lhcii	-0.507232	0.275596		GO:0016020
Pp1s252_2V6	NA	F19G10.14; disease resistance-responsive family protein [Arabidopsis thaliana]	Only in protomena	0.0179605		GO:0005576, GO:0005618, GO:0005783
Pp1s252_67V6	ABCB16	multidrug resistance protein	Only in protomena	0.248213		GO:0005886, GO:0016020, GO:0016021, GO:0016023, GO:0043190
Pp1s252_87V6	NA	atpase aaa-2 domain protein	-0.68298	0.108408	Plastid	GO:0009507, GO:0009536
Pp1s253_16V6	NA	cytoplasmic aconitate hydratase	1.94057	0.0338949	Plastid	GO:0009536, GO:0016020
Pp1s253_37V6	NA	40S ribosomal protein S6 [Asparagus officinalis]	Only in protomena	0.0736383		GO:0005840
Pp1s253_40V6	NA	zn-dependent hydrolases of the beta-lactamase fold	1.26617	0.554113	Plastid	GO:0009536
Pp1s253_8V6	NA	ferredoxin--nadp+ reductase-like protein	Only in protoplasts	0.179712	Plastid	GO:0009536, GO:0042651
Pp1s254_25V6	NA	chloroplast precursor	0.0628216	0.589154	Plastid	GO:0009507, GO:0009536, GO:0009579, GO:0016020
Pp1s254_28V6	NA	50s ribosomal protein l7	Only in protoplasts	0.386476		GO:0005739, GO:0005840
Pp1s254_3V6	NA	light-harvesting complex ii protein lhcb3	-1.34657	0.0323129	Plastid	GO:0005739, GO:0009507, GO:0009536, GO:0016020
Pp1s255_17V6	ABCG2	atp-binding cassette superfamily	-7.10961	0.271028	Plastid	GO:0009507, GO:0016020
Pp1s255_55V6	NA	extracellular ca2+ sensing receptor	-0.257754	0.845356	Plastid	GO:0009536, GO:0009579, GO:0016020
Pp1s256_10V6	NA	chlorophyll a b binding	-0.963793	0.0395986	Plastid	GO:0009507, GO:0009536, GO:0016020
Pp1s256_37V6	NA	brix domain containing 1	Only in protoplasts	0.179712
Pp1s256_38V6	NA	glutamyl-trna reductase chloroplast	-0.854995	0.823063	Plastid	GO:0009536
Pp1s256_72V6	NA	T24C20.20; senescence-associated protein, putative [Arabidopsis thaliana]	Only in protoplasts	0.386476
Pp1s257_45V6	NA	2-cys peroxiredoxin bas1	1.85486	0.157299	Plastid	GO:0009536, GO:0016020
Pp1s258_19V6	NA	30s ribosomal protein s13	-1.41636	0.146033	Plastid	GO:0005840, GO:0009536
Pp1s258_44V6	NA	ribulose bisphosphate carboxylase oxygenase activase chloroplast	0.405994	0.59256	Plastid	GO:0005829, GO:0009532, GO:0009536
Pp1s258_52V6	NA	heat shock protein 90	Only in protomena	0.0777599		GO:0005737
Pp1s258_80V6	NA	30s ribosomal protein s31	0.418338	0.683091	Plastid	GO:0009536
Pp1s259_23V6	NA	chloroplast light-harvesting chlorophyll a b-binding protein	0	1		GO:0016020
Pp1s259_69V6	NA	Photosystem II 5 kDa protein, chloroplast precursor (PSII-T) (Light-regulated unknown 11 kDa protein) [Gossypium hirsutum]	Only in protoplasts	0.386476	Plastid	GO:0009536
Pp1s259_76V6	NA	Photosystem II 5 kDa protein, chloroplast precursor (PSII-T) (Light-regulated unknown 11 kDa protein) [Gossypium hirsutum]	-0.833266	0.185877	Plastid	GO:0009536
Pp1s259_87V6	NA	receptor of activated protein kinase c component of 40s small ribosomal subunit	Only in protomena	0.248213
Pp1s26_117V6	NA	nuclear transport factor 2-like protein	-0.0600958	0.696466	Plastid	GO:0009536
Pp1s26_173V6	NA	Quinohaemoprotein ethanol dehydrogenase type-1 precursor (Quinohaemoprotein ethanol dehydrogenase type I) (QH-EDH1) [Comamonas testosteroni]	Only in protomena	0.0736383		GO:0016020
Pp1s26_209V6	NA	peptidyl-prolyl cis-trans fkbp-type	-1.65056	0.0639689	Plastid	GO:0009535, GO:0009536, GO:0009543, GO:0009579, GO:0016020
Pp1s26_23V6	NA	chloroplast envelope anion channel-forming tic110 family	-0.808042	0.146033	Plastid	GO:0009536, GO:0016020, GO:0031897
Pp1s26_26V6	NA	malate dehydrogenase	0.609223	0.271028	Plastid	GO:0005739, GO:0009536
Pp1s26_285V6	NA	alpha beta hydrolase fold protein	1.34946	0.0307536	Plastid	GO:0009536
Pp1s26_72V6	NA	NA	-3.89157	0.0338949		GO:0005829
Pp1s26_83V6	NA	isoleucyl-trna synthetase	2.03702	0.0262242		GO:0005737
Pp1s260_17V6	NA	K16H17.11; 6-phosphogluconolactonase-related protein [EC:3.1.1.31] [KO:K01057] [Arabidopsis thaliana]	-0.601229	0.589154	Plastid	GO:0009536
Pp1s260_24V6	NA	threonine synthase	0.898277	0.194742	Plastid	GO:0009536
Pp1s260_4V6	NA	ribonucleoprotein a	2.24877	0.284503	Plastid	GO:0009536
Pp1s260_6V6	NA	29 kDa ribonucleoprotein A, chloroplast precursor (CP29A) [Nicotiana sylvestris]	5.11371	0.0639689	Plastid	GO:0009536
Pp1s262_91V6	NA	glutathione-regulated potassium-efflux system protein	Only in protomena	0.248213		GO:0016020, GO:0016021
Pp1s263_35V6	NA	T21B4.200; expressed protein [Arabidopsis thaliana]	Only in protomena	0.0777599		GO:0005739, GO:0016020
Pp1s263_36V6	NA	aspartate-semialdehyde dehydrogenase	0.886339	0.284503	Plastid	GO:0005739, GO:0009536, GO:0009570
Pp1s263_72V6	NA	NA	Only in protoplasts	0.0661926	Plastid	GO:0009536
Pp1s264_55V6	NA	carbonic anhydrase	0.894878	0.372456	Plastid	GO:0009536
Pp1s264_65V6	NA	glyceraldehyde-3-phosphate dehydrogenase	0.584733	0.261651	Plastid	GO:0009536, GO:0009570, GO:0009941, GO:0016020, GO:0048046
Pp1s265_32V6	NA	glutamyl-trna c subunit	Only in protoplasts	0.386476	Plastid	GO:0005739, GO:0009536
Pp1s266_19V6	NA	MLN21.7; expressed protein [Arabidopsis thaliana]	1.20505	0.445009	Plastid	GO:0009536
Pp1s266_65V6	NA	contains ESTs AU101218(E2679),AU101217(E2679) unknown protein [Oryza sativa (japonica cultivar-group)]	Only in protoplasts	0.0661926
Pp1s267_30V6	NA	heat shock protein	0.449272	0.0791864	Plastid	GO:0005739, GO:0009536
Pp1s268_34V6	NA	contains ESTs AU101298(E4372),D48939(S15524) similar to Arabidopsis thaliana chromosome 1, F25A4.30 unknown protein [Oryza sativa (japonica cultivar-group)]	-0.545798	0.445009	Plastid	GO:0009535, GO:0009536, GO:0009579, GO:0016020
Pp1s268_3V6	NA	peptide deformylase	-0.949685	0.445009	Plastid	GO:0005739, GO:0009536
Pp1s268_67V6	NA	kinesin like protein	0.84109	0.354343	Plastid	GO:0005741, GO:0005789, GO:0009536, GO:0048471
Pp1s268_77V6	NA	F8F6.110; expressed protein [Arabidopsis thaliana]	Only in protomena	0.0736383	Plastid	GO:0009536, GO:0009941, GO:0016020
Pp1s269_14V6	NA	vacuolar atp synthase subunit	Only in protomena	0.0736383		GO:0005829, GO:0016020, GO:0033178
Pp1s269_40V6	NA	methyltransferase type 11	-7.04221	0.659243		GO:0016020
Pp1s269_46V6	NA	amino acid selective channel protein	1.59679	0.0415863	Plastid	GO:0005743, GO:0005773, GO:0009527, GO:0009941, GO:0016020
Pp1s269_70V6	NA	rna binding s1 domain protein	0.915411	0.203381	Plastid	GO:0009536
Pp1s27_120V6	NA	arginine serine-rich-splicing	Only in protomena	0.248213	Plastid	GO:0005634, GO:0009536
Pp1s27_130V6	NA	chloroplast precursor	-0.411823	0.659243	Plastid	GO:0009536, GO:0009579, GO:0016020
Pp1s27_140V6	NA	chloroplast carboxyltransferase alpha subunit isoform 2	-0.570493	0.471474	Plastid	GO:0009317, GO:0009536, GO:0009570, GO:0009941, GO:0016020
Pp1s27_171V6	NA	conserved hypothetical protein [Ricinus communis]	Only in protomena	0.248213	Plastid	GO:0009536, GO:0016020
Pp1s27_198V6	ALDH6a	MM-ALDH	Only in protoplasts	0.0143059		GO:0005739
Pp1s27_248V6	NA	atp-dependent clp protease	2.42978	0.0307536	Plastid	GO:0009536
Pp1s27_256V6	NA	tryptophan synthase subunit beta	1.31699	0.0179605	Plastid	GO:0009536
Pp1s27_266V6	NA	photosystem ii protein h	-2.02358	0.185877	Plastid	GO:0009523, GO:0009535, GO:0016020, GO:0016021
Pp1s27_267V6	NA	cytochrome b6	-1.51391	0.114653	Plastid	GO:0009535, GO:0016020, GO:0016021
Pp1s27_81V6	NA	vitamin-b12 independent methionine 5-methyltetrahydropteroyltriglutamate-homocysteine	Only in protomena	0.248213
Pp1s27_97V6	LHCB2	light-harvesting complex ii protein lhcb2	-0.626955	0.372456	Plastid	GO:0009507, GO:0009536, GO:0016020
Pp1s270_28V6	NA	anion-transporting atpase	2.84065	0.0456278	Plastid	GO:0009536
Pp1s270_50V6	NA	plastidic atp adp transporter	-3.12496	0.207617	Plastid	GO:0009536, GO:0016020, GO:0016021
Pp1s270_57V6	NA	rieske (2fe-2s) domain protein	-3.13774	0.0277078	Plastid	GO:0009536, GO:0016020
Pp1s270_61V6	NA	NA	Only in protoplasts	0.386476
Pp1s271_26V6	NA	NA	Only in protoplasts	0.0219468	Plastid	GO:0009536
Pp1s271_35V6	NA	thioredoxin f	3.26509	0.0736383	Plastid	GO:0009536
Pp1s271_9V6	NA	40s ribosomal protein	Only in protomena	0.0777599		GO:0005829, GO:0015935
Pp1s272_32V6	NA	h-protein	0.753015	0.0143059	Plastid	GO:0005739, GO:0005960, GO:0009507
Pp1s272_34V6	NA	mitochondrial f1- gamma subunit	3.78153	0.194742		GO:0005739, GO:0045261
Pp1s272_57V6	NA	cytochrome c oxidase subunit vb	Only in protoplasts	0.0143059	Plastid	GO:0005739, GO:0005740, GO:0009535, GO:0009536, GO:0009579
Pp1s272_58V6	NA	phosphoribosyl-atp diphosphatase	2.22419	0.0307536	Plastid	GO:0009536
Pp1s273_45V6	NA	thioredoxin f	Only in protoplasts	0.0661926	Plastid	GO:0009507, GO:0009536
Pp1s273_60V6	CGE2	heat shock protein	2.24472	0.271028	Plastid	GO:0005759, GO:0009507, GO:0009536, GO:0009579
Pp1s273_61V6	NA	MBB18.21; expressed protein [Arabidopsis thaliana]	-1.57664	0.0307536	Plastid	GO:0009536, GO:0016020
Pp1s274_79V6	NA	thioredoxin x	2.84982	0.0323129	Plastid	GO:0009536
Pp1s275_106V6	NA	dna b subunit	Only in protomena	0.0777599	Plastid	GO:0005694, GO:0005739, GO:0009507, GO:0009536
Pp1s275_19V6	NA	chloroplast carboxyltransferase alpha subunit isoform 1	-0.765197	0.0954832	Plastid	GO:0009317, GO:0009536, GO:0009570, GO:0009941, GO:0016020
Pp1s275_36V6	NA	F3K23.12; expressed protein [Arabidopsis thaliana]	-0.137565	1	Plastid	GO:0009536, GO:0009941
Pp1s275_62V6	NA	dead box atp-dependent rna	Only in protomena	0.0736383
Pp1s276_108V6	NA	T27F4.17; pfkB-type carbohydrate kinase family protein [EC:2.7.1.4] [KO:K00847] [Arabidopsis thaliana]	1.30484	0.0307536	Plastid	GO:0009536
Pp1s276_75V6	NA	ru large subunit-binding protein subunit beta	0.380677	0.475533	Plastid	GO:0009536, GO:0009570, GO:0016020
Pp1s276_86V6	NA	glycine cleavage system p-protein	1.76925	0.0744618	Plastid	GO:0005739, GO:0005960, GO:0009507, GO:0009536, GO:0016020, GO:0048046
Pp1s276_97V6	NA	succinate dehydrogenase flavoprotein alpha subunit	2.1341	0.207617		GO:0005739, GO:0016020
Pp1s277_10V6	NA	zeta-carotene desaturase	-0.606575	0.59256	Plastid	GO:0009536
Pp1s277_34V6	NA	l-ascorbate peroxidase	-1.80998	0.06658	Plastid	GO:0009536, GO:0016020
Pp1s277_37V6	NA	snare associated golgi protein	Only in protomena	0.248213	Plastid	GO:0009536, GO:0016020
Pp1s278_33V6	NA	NA	Only in protomena	0.0736383	Plastid	GO:0009536, GO:0016020
Pp1s279_72V6	ALDH5a	succinic semialdehyde dehydrogenase	2.3805	0.261651		GO:0005759
Pp1s28_126V6	NA	glutathione synthetase	1.75538	0.0791864	Plastid	GO:0005739, GO:0009536
Pp1s28_131V6	NA	60s acidic ribosomal protein	Only in protomena	0.0143059		GO:0005634, GO:0005886, GO:0022626
Pp1s28_168V6	NA	chorismate synthase	-0.155699	0.718816	Plastid	GO:0009536
Pp1s28_196V6	NA	NA	Only in protomena	0.248213
Pp1s28_214V6	NA	ischemia reperfusion inducible protein	-0.854995	0.823063	Plastid	GO:0005739, GO:0009536
Pp1s28_231V6	NA	asparaginyl-trna synthetase	0.823324	0.251943	Plastid	GO:0005739, GO:0009536
Pp1s28_268V6	NA	gamma-glutamylcysteine synthetase	0.790579	0.26638	Plastid	GO:0005739, GO:0009507, GO:0009536
Pp1s28_304V6	NA	protoporphyrinogen oxidase	-1.07956	0.0476781	Plastid	GO:0009536
Pp1s28_315V6	NA	chloroplast light-harvesting complex ii protein	-3.90266	0.0476781	Plastid	GO:0009507, GO:0009536, GO:0016020
Pp1s28_378V6	NA	heterogeneous nuclear ribonucleoprotein	Only in protomena	0.248213
Pp1s28_391V6	NA	K2A11.7; expressed protein [Arabidopsis thaliana]	-2.99673	0.261651	Plastid	GO:0005739, GO:0009536, GO:0010287, GO:0016020
Pp1s28_399V6	NA	isopentenyl diphosphate isomerase	1.27261	0.554113	Plastid	GO:0009536
Pp1s280_13V6	NA	methionine sulfoxide reductase type	5.37873	0.06658	Plastid	GO:0009536, GO:0009570
Pp1s280_49V6	NA	glucan endo- -beta-glucosidase	Only in protomena	0.248213		GO:0016020, GO:0016023
Pp1s281_101V6	NA	sulfite reductase	-0.774187	0.271028	Plastid	GO:0009536, GO:0009570, GO:0010319, GO:0016020, GO:0048046
Pp1s281_110V6	NA	F10A8.2; fructose-bisphosphate aldolase, putative [EC:4.1.2.13] [KO:K01623] [Arabidopsis thaliana]	-0.00635355	0.578403	Plastid	GO:0009536
Pp1s281_26V6	NA	transmembrane protein	Only in protoplasts	0.386476	Plastid	GO:0009536
Pp1s281_28V6	NA	F5G3.13; DNAJ heat shock N-terminal domain-containing protein [Arabidopsis thaliana]	0	1
Pp1s281_7V6	NA	40s ribosomal protein s10	Only in protomena	0.0192544		GO:0005840
Pp1s281_87V6	NA	5 -amp-activated protein beta-1 subunit	-0.896482	0.354343	Plastid	GO:0009507, GO:0009536
Pp1s281_9V6	NA	tetratricopeptide repeat -containing protein	-2.14534	0.0292181	Plastid	GO:0005739, GO:0009535, GO:0009536, GO:0009579, GO:0016020
Pp1s282_15V6	NA	NA	Only in protomena	0.248213
Pp1s282_30V6	NA	F17M5.110; chloroplast inner membrane import protein Tic22, putative [Arabidopsis thaliana]	-0.072916	0.853041	Plastid	GO:0009536
Pp1s283_20V6	NA	60s ribosomal protein	Only in protomena	0.248213		GO:0005840
Pp1s283_22V6	NA	udp-glucose pyrophosphorylase	Only in protomena	0.0736383		GO:0005737
Pp1s284_20V6	NA	protein disulfide isomerase	Only in protoplasts	0.386476		GO:0005783, GO:0005788, GO:0005793, GO:0005886, GO:0016023
Pp1s284_6V6	NA	chlorophyll a b binding	-0.126225	0.853041	Plastid	GO:0009507, GO:0016020
Pp1s284_7V6	NA	pyruvate kinase	0.945224	0.149821	Plastid	GO:0009536
Pp1s286_12V6	NA	coproporphyrinogen iii oxidase	Only in protoplasts	0.386476	Plastid	GO:0009536, GO:0016020
Pp1s286_14V6	NA	prolyl-trna synthetase	0.50008	0.445009		GO:0005739
Pp1s286_37V6	NA	T29E15.2; metal-dependent phosphohydrolase HD domain-containing protein [Arabidopsis thaliana]	Only in protoplasts	0.179712	Plastid	GO:0009507
Pp1s286_50V6	ABCB5	transporter associated with antigen processing-like protein	Only in protomena	0.248213	Plastid	GO:0005765, GO:0009536, GO:0016020, GO:0016021
Pp1s286_5V6	NA	riboflavin biosynthesis protein	Only in protoplasts	0.185877	Plastid	GO:0005739, GO:0009536
Pp1s287_18V6	NA	chaperonin	Only in protoplasts	0.0219468	Plastid	GO:0005739, GO:0009536
Pp1s287_29V6	NA	dicarboxylate tricarboxylate carrier	-0.521449	0.711025		GO:0005743, GO:0016020, GO:0016021
Pp1s287_31V6	NA	peptidoglycan-binding	Only in protoplasts	0.386476	Plastid	GO:0009536
Pp1s287_61V6	NA	atp synthase gamma chain	-1.36858	0.0770999	Plastid	GO:0009535, GO:0009536, GO:0009579, GO:0045261
Pp1s288_13V6	ABCI7	abc transporter related	Only in protomena	0.248213	Plastid	GO:0009536
Pp1s29_184V6	NA	glyoxylate induced protein	Only in protoplasts	0.386476
Pp1s29_209V6	NA	F3H11.7; expressed protein [Arabidopsis thaliana]	-0.854995	0.823063	Plastid	GO:0009536
Pp1s29_256V6	NA	enoyl-acp reductase	0.784831	0.149821	Plastid	GO:0005835, GO:0009536, GO:0009570, GO:0009941
Pp1s29_267V6	NA	chloroplast post-illumination chlorophyll fluorescence increase protein	1.20505	0.683091	Plastid	GO:0009536, GO:0009570, GO:0009579
Pp1s29_38V6	NA	NA	Only in protoplasts	0.0262242	Plastid	GO:0009536
Pp1s290_40V6	NA	ketol-acid chloroplast	0.977747	0.049746	Plastid	GO:0009536
Pp1s291_27V6	NA	aluminum resistance protein [Cyanidioschyzon merolae]	Only in protoplasts	0.386476
Pp1s291_28V6	NA	aluminium resistance family protein	-0.854995	0.823063
Pp1s291_35V6	NA	serine hydroxymethyltransferase	Only in protomena	0.0192544	Plastid	GO:0005829, GO:0005886, GO:0009536
Pp1s291_38V6	NA	aldo keto reductase	-0.108968	0.683091	Plastid	GO:0009535, GO:0009536, GO:0009579, GO:0009941, GO:0010287, GO:0016020
Pp1s291_39V6	NA	porphobilinogen deaminase	Only in protoplasts	0.386476	Plastid	GO:0009536
Pp1s291_43V6	NA	transaldolase-like protein	0.118808	0.858427	Plastid	GO:0009536
Pp1s291_44V6	NA	snrk1-interacting protein 1	-0.420423	0.659243	Plastid	GO:0005739, GO:0009536
Pp1s291_55V6	NA	F12K21.24; dihydrolipoamide S-acetyltransferase, putative [EC:2.3.1.12] [KO:K00627] [Arabidopsis thaliana]	-1.38092	0.11867	Plastid	GO:0009536, GO:0016020
Pp1s292_64V6	NA	aminopeptidase-like protein	-1.87874	0.0338949	Plastid	GO:0005829, GO:0009536
Pp1s293_16V6	NA	adenylate translocator (brittle-1)-like protein	-0.337332	0.349575	Plastid	GO:0005743, GO:0009507, GO:0016020
Pp1s293_87V6	NA	nad-dependent epimerase dehydratase	Only in protomena	0.248213		GO:0005829, GO:0031012
Pp1s294_50V6	NA	dihydroorotate dehydrogenase family protein	0.498763	0.185877		GO:0005737
Pp1s295_46V6	NA	glycyl-trna beta subunit	0.630252	0.0476781	Plastid	GO:0009536
Pp1s295_55V6	NA	pap fibrillin family protein	-1.3032	0.075927	Plastid	GO:0009536
Pp1s297_4V6	NA	T30D6.8; expressed protein [Arabidopsis thaliana]	Only in protoplasts	0.179712
Pp1s298_4V6	NA	trans-cinnamate 4-hydroxylase	Only in protomena	0.248213		GO:0016020
Pp1s299_3V6	NA	phosphoribulokinase precursor	0.175142	0.723674	Plastid	GO:0005739, GO:0009536, GO:0009579, GO:0016020
Pp1s3_177V6	NA	glycerate kinase	1.36832	0.194742	Plastid	GO:0009536, GO:0009570, GO:0009941
Pp1s3_208V6	NA	atp-dependent clp protease	0.0921948	1	Plastid	GO:0009536
Pp1s3_238V6	NA	glyceraldehyde-3-phosphate dehydrogenase	Only in protoplasts	0.386476		GO:0005829
Pp1s3_320V6	NA	atgwd3 carbohydrate kinase catalytic water dikinase	0.626118	0.372456	Plastid	GO:0009536, GO:0009570
Pp1s3_343V6	NA	geranyl diphosphate synthase	1.72345	0.0456278	Plastid	GO:0009536
Pp1s3_353V6	NA	catalase	2.75688	0.0323129
Pp1s3_367V6	HTR1512	histone h3	Only in protomena	0.248213	Plastid	GO:0000786, GO:0005634, GO:0009536
Pp1s3_467V6	NA	constans interacting protein 5	-0.800067	0.458719	Plastid	GO:0005739, GO:0009507, GO:0009508, GO:0009536
Pp1s3_48V6	NA	NA	Only in protoplasts	0.386476
Pp1s3_505V6	NA	argininosuccinate lyase	0.292871	0.659243	Plastid	GO:0009536, GO:0009570
Pp1s3_514V6	NA	tryptophan synthase subunit beta	0.836116	0.06658	Plastid	GO:0009536
Pp1s3_520V6	NA	chloroplast precursor	-0.286372	0.659243	Plastid	GO:0009536, GO:0009579, GO:0016020
Pp1s3_572V6	NA	hydroxypyruvate reductase	1.19418	0.153576	Plastid	GO:0005739, GO:0009536
Pp1s3_614V6	NA	chloroplast atp phosphoribosyl transferase	Only in protoplasts	0.185877	Plastid	GO:0005829, GO:0009536
Pp1s3_96V6	NA	uroporphyrinogen decarboxylase	2.17321	0.0307536	Plastid	GO:0009536
Pp1s30_179V6	NA	unknown [Picea sitchensis]	1.00587	0.349575	Plastid	GO:0009507
Pp1s30_182V6	NA	glycosyltransferase family 35 protein	0.11432	0.845356
Pp1s30_195V6	NA	metal ion binding	2.2902	0.0143059	Plastid	GO:0009535, GO:0009536, GO:0009570, GO:0009579
Pp1s30_228V6	NA	protein tyrosine phosphatase	Only in protomena	0.248213	Plastid	GO:0009536
Pp1s30_232V6	NA	rna methylase	Only in protomena	0.248213
Pp1s30_253V6	NA	peroxiredoxin q	1.11472	0.0456278	Plastid	GO:0009534, GO:0009536, GO:0009579, GO:0016020
Pp1s30_255V6	NA	ascorbate peroxidase	-0.462607	0.149821	Plastid	GO:0009536, GO:0009579
Pp1s30_262V6	NA	magnesium chelatase subunit of protochlorophyllide reductase	1.038	0.149821	Plastid	GO:0009536
Pp1s30_291V6	MinD1	minD1 gene for plastid division site determinant protein MinD	0.0591339	0.711025	Plastid	GO:0009536
Pp1s30_303V6	NA	phenazine biosynthesis	Only in protoplasts	0.386476	Plastid	GO:0009536
Pp1s30_345V6	NA	2-cys peroxiredoxin-like protein	2.24617	0.430223	Plastid	GO:0009536
Pp1s30_37V6	NA	dephospho- kinase	Only in protomena	0.248213	Plastid	GO:0005777, GO:0009507, GO:0016020
Pp1s30_39V6	NA	family expressed	0.639657	0.372456	Plastid	GO:0009536, GO:0009579, GO:0009654, GO:0016020, GO:0019898
Pp1s300_1V6	NA	chloroplast chaperonin 21	0.684986	0.207617	Plastid	GO:0009536
Pp1s300_55V6	NA	heat shock protein 101	Only in protoplasts	0.185877		GO:0005829
Pp1s300_64V6	NA	predicted protein [Ostreococcus lucimarinus CCE9901]	-2.06004	0.179712	Plastid	GO:0009536
Pp1s301_31V6	NA	unknown [Glycine max]	2.16639	0.0613688	Plastid	GO:0009536, GO:0016020
Pp1s301_40V6	NA	arsenical pump-driving	2.70617	0.26638	Plastid	GO:0005739, GO:0009536
Pp1s301_54V6	NA	amidase family protein	Only in protomena	0.248213		GO:0016020
Pp1s302_11V6	NA	F13A11.2; expressed protein [Arabidopsis thaliana]	1.46325	0.114653	Plastid	GO:0009535, GO:0009536, GO:0009579, GO:0009941, GO:0016020
Pp1s303_24V6	NA	saccharopine dehydrogenase	-0.960085	0.149821	Plastid	GO:0009507, GO:0009536
Pp1s303_50V6	NA	F5D21.3; expressed protein [Arabidopsis thaliana]	-0.953725	0.236724	Plastid	GO:0009536
Pp1s303_55V6	NA	lysyl-trna synthetase	0.679569	0.368066	Plastid	GO:0005737, GO:0009536
Pp1s306_84V6	NA	oxygen-evolving enhancer protein 1	-1.19269	0.475533	Plastid	GO:0009536, GO:0009579, GO:0009654, GO:0016020, GO:0019898
Pp1s307_19V6	NA	polyribonucleotide nucleotidyltransferase	0.080328	1	Plastid	GO:0005739, GO:0009536
Pp1s307_64V6	NA	cytochrome p450	0.413227	0.711025	Plastid	GO:0005739, GO:0009536
Pp1s307_65V6	NA	porphobilinogen deaminase	1.73349	0.049746	Plastid	GO:0009536
Pp1s307_6V6	NA	rhamnose synthase	Only in protomena	0.0736383
Pp1s307_72V6	NA	radical sam cfr family	Only in protoplasts	0.386476	Plastid	GO:0005739, GO:0005829, GO:0009536
Pp1s308_11V6	NA	l-ascorbate oxidase precursor	Only in protomena	0.0777599		GO:0005576, GO:0005618
Pp1s309_62V6	NA	abhydrolase domain containing 3	-0.854995	0.823063	Plastid	GO:0005739, GO:0009536, GO:0016020
Pp1s309_73V6	NA	glyceraldehyde-3-phosphate dehydrogenase	-0.477947	0.858427	Plastid	GO:0009536
Pp1s309_83V6	NA	MXC17.9; expressed protein [Arabidopsis thaliana]	Only in protomena	0.248213	Plastid	GO:0009536
Pp1s309_84V6	NA	glyceraldehyde-3-phosphate dehydrogenase	-0.468591	1	Plastid	GO:0009536
Pp1s31_110V6	NA	at3g32930-like protein	-4.29336	0.0247685	Plastid	GO:0009536
Pp1s31_124V6	NA	glucose-6-phosphate 1-	0.844779	0.0562097	Plastid	GO:0005739, GO:0009536
Pp1s31_128V6	NA	thioredoxin peroxidase	3.87349	0.0338949		GO:0005739
Pp1s31_130V6	NA	T21F11.27; PRLI-interacting factor L, putative [Arabidopsis thaliana]	-0.125131	0.853041	Plastid	GO:0009536
Pp1s31_169V6	NA	fad dependent oxidoreductase	Only in protomena	0.248213	Plastid	GO:0009536, GO:0016020
Pp1s31_182V6	NA	F5I10.7; sugar transporter family protein [Arabidopsis thaliana]	Only in protomena	0.248213	Plastid	GO:0009535, GO:0016020
Pp1s31_187V6	NA	seed maturation proteinexpressed	-0.618412	0.349575	Plastid	GO:0009536, GO:0016020
Pp1s31_253V6	NA	NA	-0.953408	0.354343	Plastid	GO:0009536
Pp1s31_279V6	NA	Photosystem II 22 kDa protein, chloroplast precursor (CP22) [Spinacia oleracea]	-0.988851	0.693282	Plastid	GO:0009536, GO:0016020
Pp1s31_2V6	NA	NA	Only in protomena	0.0736383
Pp1s31_343V6	NA	eukaryotic translation initiation factor	Only in protomena	0.0143059		GO:0000502
Pp1s31_50V6	NA	protease degq	-1.91458	0.0476781	Plastid	GO:0009536, GO:0009579
Pp1s31_53V6	NA	gamma-tocopherol methyltransferase	Only in protoplasts	0.386476	Plastid	GO:0009536
Pp1s31_65V6	NA	unknown transcriptional regulator [Cyanidioschyzon merolae]	4.03665	0.190338	Plastid	GO:0009536
Pp1s311_58V6	NA	eukaryotic translation initiation factor	Only in protomena	0.0777599		GO:0000502, GO:0005829, GO:0005852
Pp1s311_70V6	NA	photosystem ii 13kd chloroplast precursor	1.18269	0.075927	Plastid	GO:0009535, GO:0009536, GO:0009539, GO:0009570, GO:0009579, GO:0009654
Pp1s312_10V6	NA	lethal leaf spot 1-like protein	-2.8466	0.0219468	Plastid	GO:0009536, GO:0016020
Pp1s312_21V6	NA	2-c-methyl-d-erythritol -cyclodiphosphate synthase	1.65753	0.354343	Plastid	GO:0009536
Pp1s312_46V6	NA	ribulose- -bisphosphate carboxylase oxygenase small subunit	0.426538	0.475533	Plastid	GO:0009536
Pp1s314_34V6	NA	F18F4.150; expressed protein [Arabidopsis thaliana]	Only in protomena	0.0736383		GO:0005739, GO:0016020
Pp1s315_42V6	NA	methyltransferase type 11	-0.281271	0.711025	Plastid	GO:0005739, GO:0009507, GO:0009536
Pp1s316_50V6	NA	porin voltage-dependent anion-selective channel protein	0.840012	0.372456		GO:0005741
Pp1s316_69V6	NA	protein kinase	3.32385	0.251943	Plastid	GO:0005737, GO:0009536
Pp1s317_16V6	NA	NA	Only in protoplasts	0.0247685
Pp1s317_19V6	NA	methionine-r-sulfoxide reductase	Only in protoplasts	0.0661926	Plastid	GO:0009536, GO:0009570
Pp1s317_25V6	NA	triosephosphate isomerase	0.238369	0.853041	Plastid	GO:0005739, GO:0009536, GO:0009570, GO:0009579, GO:0009941, GO:0048046
Pp1s317_45V6	NA	thioredoxin m -	0	1	Plastid	GO:0009536
Pp1s317_49V6	NA	thioredoxin m -	0.263192	0.467322	Plastid	GO:0009536
Pp1s317_51V6	NA	sorting and assembly machinery	-1.46081	0.0476781	Plastid	GO:0009536, GO:0016020, GO:0019867
Pp1s317_70V6	NA	protein translocase protein transporter	Only in protoplasts	0.179712	Plastid	GO:0005743, GO:0009507, GO:0016020, GO:0045271
Pp1s318_21V6	NA	at5g52920 mxc20_15	-2.46881	0.0323129	Plastid	GO:0009536
Pp1s318_24V6	NA	e1 component	Only in protomena	0.0192544	Plastid	GO:0009536
Pp1s319_35V6	NA	mitochondrial prohibitin 1	3.60847	0.0262242		GO:0016020, GO:0016023
Pp1s319_36V6	NA	photosystem i reaction center subunit iv a	-1.61427	0.153576	Plastid	GO:0009536, GO:0009538, GO:0009579
Pp1s319_46V6	NA	pentapeptide repeat protein	-0.753035	0.26638	Plastid	GO:0009536, GO:0009579
Pp1s32_160V6	NA	quinone-oxidoreductase qr2	-1.584	0.251943
Pp1s32_198V6	NA	alanine-glyoxylate transaminase	4.3978	0.0307536	Plastid	GO:0005739, GO:0016020
Pp1s32_1V6	NA	chlorophyll a-b binding protein	-1.35052	0.105193	Plastid	GO:0009507, GO:0009536, GO:0016020
Pp1s32_201V6	NA	proteophosphoglycan ppg3, putative [Leishmania major]	Only in protomena	0.248213	Plastid	GO:0009536, GO:0016020
Pp1s32_202V6	NA	ribosomal protein s21	Only in protomena	0.0777599	Plastid	GO:0009536, GO:0009547
Pp1s32_278V6	NA	1-hydroxy-2-methyl-2- -butenyl 4-diphosphate reductase type 1	0.427477	0.463071	Plastid	GO:0009536
Pp1s32_312V6	NA	acetolactate synthase	0.282286	0.589154	Plastid	GO:0009536
Pp1s32_313V6	NA	30s ribosomal protein s1	0.540556	0.207617	Plastid	GO:0009536, GO:0009547, GO:0009570, GO:0009579, GO:0016020
Pp1s32_334V6	NA	carboxymethylenebutenolidase (dienelactone hydrolase)	0.154604	0.823063	Plastid	GO:0009536
Pp1s32_57V6	NA	MQN23.20; expressed protein [Arabidopsis thaliana]	Only in protomena	0.0736383		GO:0016020
Pp1s321_10V6	NA	#NAME?	3.26509	0.0736383	Plastid	GO:0009536
Pp1s321_9V6	NA	zeaxanthin epoxidase	0.420582	1	Plastid	GO:0005739, GO:0009536
Pp1s322_14V6	NA	pspa im30 family protein	Only in protomena	0.0736383	Plastid	GO:0009536
Pp1s323_28V6	NA	isomerase peptidyl-prolyl cis-trans isomerase	Only in protoplasts	0.386476	Plastid	GO:0005739, GO:0016023
Pp1s323_3V6	NA	30s ribosomal protein	-1.3446	0.702549	Plastid	GO:0005840, GO:0009536, GO:0009570, GO:0016020
Pp1s323_82V6	GH3-1	putative auxin-responsive GH3 protein [Oryza sativa (japonica cultivar-group)]	Only in protomena	0.248213
Pp1s323_86V6	NA	fructose-6-phosphate aldolase	2.61185	0.354343	Plastid	GO:0009536
Pp1s324_20V6	NA	50s ribosomal protein l35	Only in protomena	0.248213	Plastid	GO:0005840, GO:0009507, GO:0009536
Pp1s324_48V6	NA	F24K9.30; expressed protein [Arabidopsis thaliana]	-0.854995	0.823063	Plastid	GO:0009536, GO:0009941, GO:0016020
Pp1s326_44V6	NA	12-oxophytodienoate reductase 2	Only in protomena	0.248213		GO:0005739
Pp1s326_65V6	NA	F17F16.7; expressed protein [Arabidopsis thaliana]	0.385085	0.718816	Plastid	GO:0009536, GO:0009941
Pp1s326_66V6	NA	thioredoxin m -	1.70642	0.172149	Plastid	GO:0009536
Pp1s327_43V6	NA	60s ribosomal protein l9	Only in protomena	0.248213		GO:0005840
Pp1s328_44V6	PRFb	profilin	Only in protomena	0.248213		GO:0005737, GO:0015629
Pp1s33_110V6	NA	vitamin-b12 independent methionine 5-methyltetrahydropteroyltriglutamate-homocysteine	Only in protomena	0.0192544
Pp1s33_144V6	NA	granule-bound starch synthase	2.92888	0.0262242	Plastid	GO:0009536
Pp1s33_172V6	NA	leucyl aminopeptidase-like protein	0.622354	0.146033	Plastid	GO:0005739, GO:0009536
Pp1s33_197V6	NA	short chain alcohol dehydrogenase	3.26509	0.0736383		GO:0005739
Pp1s33_206V6	NA	short chain type	-0.718967	0.288844	Plastid	GO:0009532, GO:0009536
Pp1s33_209V6	NA	translationally controlled tumor protein	Only in protomena	0.248213		GO:0005737
Pp1s33_221V6	NA	thimet oligopeptidase 1	Only in protoplasts	0.185877
Pp1s33_278V6	NA	peptidase m50	Only in protomena	0.248213	Plastid	GO:0009536, GO:0016020
Pp1s33_280V6	NA	T26J12.19; armadillo/beta-catenin repeat family protein [Arabidopsis thaliana]	0.642936	0.458719	Plastid	GO:0009536
Pp1s33_287V6	NA	-diacylglycerol 3-beta-	-3.01828	0.0179605	Plastid	GO:0005739, GO:0009536
Pp1s33_311V6	NA	atp-dependent clp protease atp-binding subunit clpa	3.17563	0.0456278	Plastid	GO:0009536, GO:0009570, GO:0009579, GO:0009941
Pp1s33_338V6	NA	d-alanine--d-alanine ligase a	1.2662	0.558452		GO:0005618
Pp1s33_389V6	NA	chloroplast latex aldolase-like protein	1.12885	0.105193	Plastid	GO:0005739, GO:0009536, GO:0010287
Pp1s33_47V6	NA	unknown [Picea sitchensis]	-1.97161	0.0262242	Plastid	GO:0009536
Pp1s33_7V6	NA	sigma 54 modulation protein ribosomal protein s30ea	0.593646	0.146033	Plastid	GO:0009507, GO:0009536
Pp1s33_98V6	NA	MJH22.4; hypothetical protein [Arabidopsis thaliana]	-0.854995	0.823063	Plastid	GO:0005622, GO:0009536
Pp1s330_37V6	NA	chlorophyll a-b binding protein	-0.526781	0.261651	Plastid	GO:0009507, GO:0009536, GO:0016020
Pp1s330_9V6	NA	tryptophan biosynthesis	-0.306785	0.696466	Plastid	GO:0009536, GO:0009570
Pp1s331_37V6	NA	sulfate adenylyltransferase	0.8718	0.284503	Plastid	GO:0009507, GO:0009536
Pp1s332_23V6	NA	gcn5-related n-acetyltransferase	Only in protoplasts	0.386476	Plastid	GO:0005634, GO:0009536
Pp1s332_31V6	NA	importin beta-	Only in protomena	0.248213	Plastid	GO:0005643, GO:0005737
Pp1s332_33V6	NA	malate oxidoreductase	2.57896	0.0338949	Plastid	GO:0005739, GO:0009507
Pp1s332_37V6	ABCB10	abc atp-binding permease protein	Only in protomena	0.248213		GO:0005739, GO:0016020, GO:0016021
Pp1s333_11V6	NA	nfu4 (nfu domain protein 4)	Only in protoplasts	0.386476		GO:0005739
Pp1s333_15V6	NA	pyruvate kinase	1.32755	0.211798	Plastid	GO:0009536
Pp1s333_20V6	NA	oxalyl- decarboxylase	Only in protomena	0.248213
Pp1s334_17V6	NA	photosystem i reaction center subunit iv a	-0.956899	0.146033	Plastid	GO:0009536, GO:0009538, GO:0009579
Pp1s334_84V6	NA	udp-glucose dehydrogenase	Only in protomena	0.0736383
Pp1s335_17V6	NA	MRO11.7; expressed protein [Arabidopsis thaliana]	-2.47372	0.578403	Plastid	GO:0009536, GO:0016020
Pp1s3350_1V6	NA	integral membrane protein	Only in protoplasts	0.386476		GO:0005886, GO:0016020
Pp1s336_16V6	NA	pyridoxamine 5 -phosphate oxidase	2.51185	0.0219468		GO:0005739
Pp1s336_22V6	NA	FCAALL.30; lil3 protein [Arabidopsis thaliana]	-1.5301	0.0338949	Plastid	GO:0009536, GO:0016020
Pp1s336_44V6	NA	amine oxidase	0.412059	0.59256	Plastid	GO:0005739, GO:0009536
Pp1s336_47V6	NA	translation initiation factor if-3	2.19982	0.0143059	Plastid	GO:0005618, GO:0009507, GO:0009536
Pp1s338_65V6	NA	glucose-6-phosphate 1-dehydrogenase	1.52565	0.146033	Plastid	GO:0005739, GO:0009536
Pp1s339_13V6	NA	hypothetical protein OsI_10231 [Oryza sativa Indica Group]	1.13333	0.185877	Plastid	GO:0009536
Pp1s339_37V6	NA	glutathione s-transferase	Only in protomena	0.0143059
Pp1s339_66V6	NA	unknown [Picea sitchensis]	-1.81454	0.248213	Plastid	GO:0009536, GO:0016020
Pp1s34_112V6	NA	nitrogen fixation protein	4.00207	0.075927	Plastid	GO:0009536
Pp1s34_150V6	NA	NA	Only in protoplasts	0.0247685	Plastid	GO:0009536
Pp1s34_178V6	NA	af411777_1 at2g30700	0.140921	1	Plastid	GO:0009536, GO:0009570
Pp1s34_237V6	NA	pglp1 (2-phosphoglycolate phosphatase 1) phosphoglycolate phosphatase	1.56816	0.0323129	Plastid	GO:0005634, GO:0005773, GO:0009536, GO:0009570, GO:0048046
Pp1s34_240V6	NA	NA	Only in protomena	0.248213
Pp1s34_302V6	NA	Ubiquitin-conjugating enzyme E2-17 kDa (Ubiquitin-protein ligase) (Ubiquitin carrier protein) [Lycopersicon esculentum]	Only in protomena	0.248213
Pp1s34_308V6	NA	glutamate decarboxylase	Only in protomena	0.0192544	Plastid	GO:0005829, GO:0009536
Pp1s34_313V6	NA	F2A19.80; expressed protein [Arabidopsis thaliana]	Only in protoplasts	0.386476
Pp1s34_442V6	NA	NA	Only in protomena	0.0736383	Plastid	GO:0009536
Pp1s34_49V6	NA	mgc83126 protein	Only in protomena	0.248213	Plastid	GO:0009535, GO:0009536, GO:0009579, GO:0016020
Pp1s34_50V6	NA	3-isopropylmalate small subunit	5.53653	0.0456278	Plastid	GO:0009316, GO:0009536, GO:0009570, GO:0016023
Pp1s34_56V6	NA	NA	1.14005	0.471474		GO:0016020
Pp1s34_83V6	NA	lysm domain protein	0.916261	0.0736383
Pp1s340_20V6	NA	atp-dependent clp protease proteolytic subunit	1.90426	0.0639689	Plastid	GO:0009536
Pp1s340_26V6	NA	gun4 domain protein	-0.0917588	0.823063	Plastid	GO:0009536
Pp1s340_43V6	NFA1501	nucleosome chromatin assembly factor group a	Only in protoplasts	0.386476		GO:0005634, GO:0005737, GO:0005886
Pp1s341_24V6	NA	ferredoxin (2fe-2s)	0.350053	0.823063	Plastid	GO:0009536
Pp1s341_38V6	NA	cytosolic phosphoglucose isomerase	-0.185337	0.718816		GO:0005737, GO:0005829, GO:0016020
Pp1s341_42V6	NA	T26D3.4; expressed protein [Arabidopsis thaliana]	1.23042	0.146033	Plastid	GO:0009536
Pp1s341_73V6	NA	alanine aminotransferase	Only in protoplasts	0.386476
Pp1s342_20V6	NA	at1g69830 t17f3_14	Only in protoplasts	0.179712	Plastid	GO:0009536, GO:0009570
Pp1s342_34V6	NA	kynurenine 3-monooxygenase	-1.24544	0.368066
Pp1s342_35V6	NA	abc-type co2+ transport permease component	Only in protomena	0.0736383	Plastid	GO:0009507, GO:0009536, GO:0016020
Pp1s343_21V6	NA	carbamoyl-phosphate large glutamine-dependent	2.06323	0.0338949	Plastid	GO:0009536, GO:0016020
Pp1s343_26V6	NA	extracellular ca2+ sensing receptor	-2.00045	0.0307536	Plastid	GO:0009536, GO:0009579
Pp1s343_45V6	NA	riboflavin alpha subunit	1.31864	0.251943	Plastid	GO:0009536
Pp1s343_50V6	NA	atp binding	Only in protoplasts	0.0262242	Plastid	GO:0009536
Pp1s344_14V6	NA	proteophosphoglycan ppg3, putative [Leishmania major]	Only in protoplasts	0.386476
Pp1s345_25V6	NA	photosystem i subunit iii	-1.90385	0.0192544	Plastid	GO:0009536, GO:0009538, GO:0009543, GO:0009579, GO:0016020
Pp1s345_40V6	NA	aspartyl glutamyl-trna amidotransferase subunit b	1.33083	0.138362	Plastid	GO:0005739, GO:0009532
Pp1s346_35V6	NA	vacuolar h+-translocating inorganic pyrophosphatase	Only in protomena	0.248213		GO:0016020
Pp1s347_12V6	NA	T22C5.13; glucose-1-phosphate adenylyltransferase large subunit 2 (APL2) / ADP-glucose pyrophosphorylase [EC:2.7.7.27] [KO:K00975] [Arabidopsis thaliana]	-0.155701	0.857136	Plastid	GO:0009507, GO:0009536
Pp1s347_23V6	NA	methionyl-trna synthetase	1.35298	0.0777599
Pp1s347_25V6	NA	NA	-0.940769	0.203381
Pp1s347_30V6	NA	fkbp-type peptidyl-prolyl cis-trans isomerase 4	-0.948505	0.194742	Plastid	GO:0009536, GO:0009579
Pp1s347_9V6	NA	heavy metal p-type atpase	Only in protoplasts	0.386476		GO:0016020
Pp1s348_15V6	NA	14-3-3 protein lil 1433-3	Only in protomena	0.0777599
Pp1s348_22V6	NA	pap13_arath ame: full=probable plastid-lipid-associated protein chloroplastic ame: full=fibrillin-13 short= 30 flags: precursor	-0.436471	0.280087	Plastid	GO:0009536, GO:0009570, GO:0009579, GO:0010287, GO:0016020
Pp1s348_23V6	NA	glutathione s-transferase domain protein	-2.97274	0.114653	Plastid	GO:0009536
Pp1s348_31V6	CHLH2	magnesium chelatase h subunit	-1.01154	0.0323129	Plastid	GO:0005739, GO:0009536, GO:0009706, GO:0010007
Pp1s35_234V6	NA	atp synthase gamma chain	-0.980939	0.0307536	Plastid	GO:0009535, GO:0009536, GO:0009579, GO:0045261
Pp1s35_261V6	NA	sec-independent proteinsubunit	Only in protomena	0.248213	Plastid	GO:0009536, GO:0016020
Pp1s35_384V6	NA	atp citrate lyase	Only in protomena	0.248213		GO:0005829, GO:0009346, GO:0016020
Pp1s35_49V6	NA	carbohydrate kinase family	1.24669	0.554113		GO:0005739
Pp1s35_68V6	NA	T29J13.170; expressed protein [Arabidopsis thaliana]	Only in protomena	0.248213	Plastid	GO:0009536, GO:0016020, GO:0016021
Pp1s35_78V6	NA	cytochrome b6-f complex iron-sulfur subunit	-0.51886	0.463071	Plastid	GO:0009535, GO:0009536, GO:0009579, GO:0016020, GO:0016021
Pp1s35_94V6	NA	dihydrolipoyl dehydrogenase	-0.059999	0.589154	Plastid	GO:0005730, GO:0009536, GO:0009570
Pp1s351_21V6	NA	heat shock protein 70	Only in protomena	0.0192544
Pp1s351_30V6	NA	dihydrolipoamide acetyltransferase component of pyruvate	0.250084	0.857136	Plastid	GO:0009536, GO:0016020
Pp1s352_14V6	NA	ribulose- -bisphosphate carboxylase oxygenase small subunit	0.246728	0.578403	Plastid	GO:0005618, GO:0009536, GO:0009579, GO:0016020, GO:0022626, GO:0048046
Pp1s352_4V6	NA	translation elongation factor g	0.578391	0.288844	Plastid	GO:0009536
Pp1s352_50V6	ABCC3	multidrug resistance protein abc transporter family	Only in protomena	0.248213	Plastid	GO:0000325, GO:0005774, GO:0005886, GO:0009536, GO:0016020, GO:0016021
Pp1s352_68V6	NA	dihydrolipoyl dehydrogenase	0.00705037	0.368066	Plastid	GO:0005730, GO:0009536, GO:0009570, GO:0016020
Pp1s354_15V6	NA	ribosome-binding factor a	-0.474451	0.693282	Plastid	GO:0005737, GO:0009536
Pp1s354_37V6	NA	stearoyl-acyl carrier protein desaturase	2.16896	0.108408	Plastid	GO:0005739, GO:0009536, GO:0009570
Pp1s355_13V6	NA	argininosuccinate synthase	0.83568	0.284503	Plastid	GO:0009536, GO:0009570
Pp1s355_33V6	NA	peptidoglycan-binding protein	-0.965845	0.179712
Pp1s355_39V6	NA	nodulin glutamate-ammonia ligase-like protein	Only in protomena	0.248213		GO:0016020
Pp1s355_46V6	NA	aminotransferase y4ub	Only in protomena	0.248213		GO:0005739, GO:0005886
Pp1s355_65V6	NA	at5g53860 k19p17_2	-3.013	0.114653	Plastid	GO:0009507
Pp1s355_8V6	NA	tpr repeat-containing protein	1.20505	0.683091	Plastid	GO:0009536
Pp1s356_44V6	NA	proteophosphoglycan ppg1 [Leishmania major]	Only in protomena	0.0192544	Plastid	GO:0009536, GO:0016020
Pp1s358_49V6	NA	50s ribosomal protein l5	-0.689641	0.711025	Plastid	GO:0005840, GO:0009536
Pp1s359_26V6	NA	ribosomal protein l24	-1.81796	0.248213	Plastid	GO:0005840, GO:0009536
Pp1s359_29V6	NA	ribosomal protein s6	3.60449	0.0476781	Plastid	GO:0009535, GO:0009536, GO:0009547, GO:0009579, GO:0016020
Pp1s359_40V6	NA	pyridoxal-5 -phosphate-dependent protein beta subunit	2.51196	0.108408	Plastid	GO:0009536
Pp1s36_114V6	NA	glucose-6-phosphate 1-dehydrogenase	Only in protoplasts	0.386476	Plastid	GO:0005739, GO:0009536
Pp1s36_137V6	NA	endopeptidase clp chloroplast precursor	1.40513	0.0456278	Plastid	GO:0009536
Pp1s36_158V6	NA	Glucose-1-phosphate adenylyltransferase large subunit, chloroplast precursor (ADP-glucose synthase) (ADP-glucose pyrophosphorylase) (AGPase S) (Alpha-D-glucose-1-phosphate adenyl transferase) [Beta vulgaris]	1.91801	0.554113	Plastid	GO:0009507, GO:0009536
Pp1s36_1V6	NA	electron carrier electron transporter iron ion binding protein	1.20505	0.683091	Plastid	GO:0009536
Pp1s36_207V6	NA	nadph dehydrogenase	Only in protoplasts	0.386476		GO:0005739, GO:0016020
Pp1s36_225V6	NA	nudix hydrolase	Only in protoplasts	0.0661926
Pp1s36_299V6	NA	ribosomal protein s6	0.572574	0.248213	Plastid	GO:0005840, GO:0009536
Pp1s36_2V6	NA	T27E11.40; protein phosphatase 2C PPH1 / PP2C PPH1 (PPH1) [EC:3.1.3.16] [Arabidopsis thaliana]	Only in protomena	0.248213		GO:0005739, GO:0008287
Pp1s36_31V6	NA	2-dehydro-3-deoxyphosphoheptonate aldolase 3-deoxy-d-arabino-heptulosonate 7-phosphate synthetase	-0.809923	0.207617	Plastid	GO:0009536, GO:0016020
Pp1s36_321V6	NA	nadh dehydrogenaseflavoprotein24kda	1.69253	0.236724	Plastid	GO:0005739, GO:0009536
Pp1s36_33V6	NA	unknown [Picea sitchensis]	3.54246	0.0639689	Plastid	GO:0005739, GO:0009535, GO:0009536, GO:0009570, GO:0009579
Pp1s36_358V6	NA	atp binding	0.227003	0.554113	Plastid	GO:0005739, GO:0009536
Pp1s36_3V6	NA	flavin reductase domain protein fmn-binding	0.805894	0.284503
Pp1s36_55V6	NA	K8K14.9; expressed protein [Arabidopsis thaliana]	Only in protomena	0.248213	Plastid	GO:0005739, GO:0016020
Pp1s36_60V6	NA	NA	Only in protomena	0.248213
Pp1s36_84V6	NA	40s ribosomal protein	Only in protomena	0.248213	Plastid	GO:0005730, GO:0005886, GO:0009507, GO:0022627
Pp1s360_13V6	NA	F19G10.14; disease resistance-responsive family protein [Arabidopsis thaliana]	1.3163	0.271028	Plastid	GO:0009536
Pp1s363_23V6	NA	NA	-0.250874	0.853041	Plastid	GO:0009536
Pp1s364_3V6	NA	ribosomal protein	Only in protomena	0.248213		GO:0005840
Pp1s365_36V6	NA	ribosomal protein l13	1.5206	0.354343	Plastid	GO:0005840, GO:0009536, GO:0009570, GO:0009579
Pp1s367_8V6	NA	mitochondrial import receptor subunit tom40	3.47655	0.0476781		GO:0005741
Pp1s367_9V6	NA	NA	-1.32573	0.354343	Plastid	GO:0009536
Pp1s368_36V6	NA	pyruvate dehydrogenase e1 component subunit beta	1.18347	0.207617		GO:0005739
Pp1s369_27V6	NA	phytoene desaturase	-1.10528	0.0744618	Plastid	GO:0009536
Pp1s369_6V6	NA	aminotransferase 2	4.51277	0.0323129	Plastid	GO:0009536
Pp1s37_111V6	NA	peptidyl-prolyl cis-trans isomerase	-1.34882	0.0770999	Plastid	GO:0009536
Pp1s37_113V6	NA	aspartate expressed	1.24283	0.0338949	Plastid	GO:0005739, GO:0009536, GO:0009570
Pp1s37_247V6	NA	60s ribosomal protein l2	Only in protomena	0.248213		GO:0005773, GO:0005886, GO:0022625
Pp1s37_298V6	NA	MCK7.12; unknown protein (sp|P72777) -related [Arabidopsis thaliana]	-0.118481	0.711025	Plastid	GO:0009536
Pp1s37_309V6	NA	3-dehydroquinate synthase	1.7482	0.0292181	Plastid	GO:0009507, GO:0009536, GO:0016020
Pp1s37_33V6	NA	citrate synthase	3.08085	0.0770999	Plastid	GO:0005739, GO:0005759, GO:0009507, GO:0016020
Pp1s37_35V6	NA	hydrolyzing o-glycosyl	-4.76615	0.0338949	Plastid	GO:0009536, GO:0009707, GO:0016020, GO:0016023
Pp1s37_39V6	NA	elongation factor ts	Only in protomena	0.248213	Plastid	GO:0009536, GO:0009547, GO:0009570, GO:0009941
Pp1s37_41V6	NA	electron transporter thiol-disulfide exchange intermediate	0.707696	0.0415863	Plastid	GO:0009536
Pp1s37_50V6	NA	mitochondrial processing peptidase alpha	1.44394	0.0791864		GO:0005739
Pp1s37_53V6	NA	F11A12.5; 6-phosphogluconate dehydrogenase family protein [EC:1.1.1.44] [KO:K00033] [Arabidopsis thaliana]	Only in protomena	0.0777599
Pp1s37_63V6	NA	ribosomal protein l17-like protein	-8.17969	0.0415863	Plastid	GO:0005840, GO:0009507, GO:0009536
Pp1s37_67V6	NA	translational inhibitor protein like	1.18949	0.172149	Plastid	GO:0005739, GO:0005773, GO:0009507, GO:0009532, GO:0009536, GO:0009579
Pp1s37_83V6	NA	imidazoleglycerol-phosphate dehydratase	Only in protoplasts	0.386476	Plastid	GO:0009507, GO:0009536
Pp1s370_60V6	NA	immature colon carcinoma	2.4101	0.307434	Plastid	GO:0005739, GO:0009536
Pp1s370_61V6	NA	threonine dehydratase	Only in protomena	0.248213	Plastid	GO:0009536
Pp1s370_69V6	NA	T12H20.9; UBX domain-containing protein [Arabidopsis thaliana]	2.9653	0.11867		GO:0005737, GO:0044444
Pp1s370_6V6	NA	outer membrane lipoprotein	-0.72329	0.185877	Plastid	GO:0009536, GO:0016020
Pp1s371_25V6	FC2.2	fc2.2 gene for putative ferrochelatase protein FC2.2	-6.61108	0.0262242	Plastid	GO:0009507, GO:0009536, GO:0016020
Pp1s372_16V6	NA	atp synthase gamma chain	-0.815476	0.105193	Plastid	GO:0009535, GO:0009536, GO:0009579, GO:0045261
Pp1s372_19V6	CGE1	heat shock protein	2.04097	0.0415863	Plastid	GO:0005759, GO:0009507, GO:0009536, GO:0009579
Pp1s372_25V6	NA	magnesium protoporphyrin o-methyltransferase	-1.00251	0.105193	Plastid	GO:0009535, GO:0009536, GO:0009579, GO:0009941
Pp1s372_60V6	NA	phosphoribosylaminoimidazolecarboxamide formyltransferase imp cyclohydrolase	0.471089	0.368066	Plastid	GO:0009536, GO:0009570, GO:0010319, GO:0016020
Pp1s373_1V6	NA	uridylate kinase	Only in protoplasts	0.386476		GO:0005634, GO:0005739
Pp1s373_37V6	NA	chlorophyll b reductase	-1.71772	0.0613688	Plastid	GO:0009507, GO:0009536, GO:0016020
Pp1s374_50V6	NA	ribulose- -bisphosphate carboxylase oxygenase small subunit	Only in protoplasts	0.386476	Plastid
Pp1s375_27V6	NA	cyclase dehydrase	Only in protoplasts	0.386476	Plastid	GO:0009536
Pp1s377_21V6	NA	udp-acetylglucosamine acyltransferase	3.97243	0.075927	Plastid	GO:0005739, GO:0009536
Pp1s378_11V6	AOC1	allene oxide cyclase	Only in protomena	0.248213	Plastid	GO:0009507
Pp1s378_21V6	NA	F14F8.90; F-box protein family [Arabidopsis thaliana]	Only in protoplasts	0.386476
Pp1s378_41V6	NA	ribulose bisphosphate carboxylase oxygenase chloroplast	1.26923	0.211798	Plastid	GO:0009536
Pp1s378_8V6	NA	50s ribosomal protein l31	0.916949	0.354343	Plastid	GO:0005840, GO:0009536
Pp1s378_9V6	NA	#NAME?	1.62722	0.157299	Plastid	GO:0005739, GO:0009536
Pp1s379_40V6	NA	signal transduction protein with cbs domains	-0.0416837	0.853041	Plastid	GO:0009536, GO:0016020
Pp1s38_13V6	NA	endoplasmic reticulum	Only in protomena	0.248213	Plastid	GO:0009536, GO:0016020, GO:0016021
Pp1s38_196V6	NA	60s acidic ribosomal protein	Only in protomena	0.0192544	Plastid	GO:0005840
Pp1s38_198V6	NA	ribulose-phosphate 3-epimerase	1.60771	0.194742	Plastid	GO:0009536, GO:0009579
Pp1s38_211V6	NA	pentatricopeptide repeat-containing	0.690574	0.585662	Plastid	GO:0005739, GO:0009507, GO:0009508, GO:0009536, GO:0016020
Pp1s38_238V6	NA	phosphoglycerate dehydrogenase	-0.299517	0.59256	Plastid	GO:0005739, GO:0009507, GO:0009536, GO:0016020
Pp1s38_249V6	NA	ribosomal protein s16	Only in protoplasts	0.179712	Plastid	GO:0005739, GO:0005840, GO:0009507, GO:0009536
Pp1s38_256V6	NA	aspartate carbamoyltransferase	2.50758	0.0262242
Pp1s38_289V6	NA	mitochondrial nadh:ubiquinone oxidoreductase 29 kda subunit	Only in protoplasts	0.075927		GO:0005739
Pp1s38_294V6	NA	protein kinase	-4.15722	0.0179605	Plastid	GO:0009536, GO:0016020
Pp1s38_300V6	NA	malate glyoxysomal precursor	3.38119	0.0338949		GO:0005777
Pp1s38_333V6	FC2.3	fc2.3 gene for putative ferrochelatase protein FC2.3	-2.34839	0.0262242	Plastid	GO:0009507, GO:0009536, GO:0016020
Pp1s38_377V6	NA	2-dehydro-3-deoxyphosphoheptonate aldolase 3-deoxy-d-arabino-heptulosonate 7-phosphate synthetase	2.62246	0.354343	Plastid	GO:0009536, GO:0016020
Pp1s38_401V6	NA	histidyl-trna synthetase	-0.429978	0.578403	Plastid	GO:0005737, GO:0009536
Pp1s38_7V6	NA	NA	Only in protoplasts	0.179712
Pp1s38_85V6	NA	peptide deformylase	Only in protoplasts	0.386476	Plastid	GO:0009536
Pp1s380_25V6	NA	chaperone protein dnaj-related	-3.56165	0.0639689		GO:0005739, GO:0016020
Pp1s382_17V6	NA	mitochondrial f1- gamma subunit	1.69679	0.190338		GO:0005739, GO:0045261
Pp1s382_20V6	NA	F5I6.2; DNA-binding protein, putative [Arabidopsis thaliana]	Only in protoplasts	0.0661926
Pp1s382_29V6	NA	NA	Only in protoplasts	0.179712
Pp1s382_41V6	NA	acetylornithine aminotransferase	0.947563	0.06658	Plastid	GO:0009536, GO:0016020
Pp1s383_18V6	NA	at1g31800 68069_m00159	Only in protomena	0.0736383	Plastid	GO:0009536
Pp1s383_1V6	NA	Eukaryotic initiation factor 4A-9 (ATP-dependent RNA helicase eIF4A-9) (eIF-4A-9) [Nicotiana tabacum]	Only in protomena	0.0192544
Pp1s386_10V6	NA	dihydrobiliverdin:ferredoxin oxidoreductase	2.4782	0.554113
Pp1s386_21V6	NA	phosphoribosylformylglycinamidine synthase	1.40899	0.0476781	Plastid	GO:0009536
Pp1s386_29V6	NA	NA	-1.98027	0.0179605	Plastid	GO:0009535, GO:0009536, GO:0009579, GO:0016020
Pp1s387_2V6	NA	NA	Only in protoplasts	0.386476		GO:0016020
Pp1s387_32V6	NA	NA	Only in protoplasts	0.179712	Plastid	GO:0009536
Pp1s387_48V6	NA	MEK6.1; cyclin family protein [Arabidopsis thaliana]	-2.91504	0.307434		GO:0016020
Pp1s389_5V6	NA	Glucose-1-phosphate adenylyltransferase large subunit 1, chloroplast precursor (ADP-glucose synthase) (ADP-glucose pyrophosphorylase) (AGPase S) (Alpha-D-glucose-1-phosphate adenyl transferase) [Arabidopsis thaliana]	1.14208	0.59256	Plastid	GO:0009507, GO:0009536
Pp1s39_120V6	NA	arginyl-trna synthetase	-0.30072	1	Plastid	GO:0005737, GO:0009536
Pp1s39_223V6	PDI-H	protein disulfide-isomerase-like protein	3.49225	0.138362	Plastid	GO:0005783, GO:0005886, GO:0009536
Pp1s39_247V6	NA	nad-dependent epimerase dehydratase	2.92467	0.0456278	Plastid	GO:0009536
Pp1s39_251V6	NA	hypothetical protein [Oryza sativa (japonica cultivar-group)]	Only in protoplasts	0.386476	Plastid	GO:0005634, GO:0005829, GO:0009536
Pp1s39_256V6	NA	T3F17.36; expressed protein [Arabidopsis thaliana]	3.24294	0.0262242	Plastid	GO:0009570
Pp1s39_315V6	NA	F17O14.11; alphavirus core protein family [Arabidopsis thaliana]	-1.47152	0.0661926	Plastid	GO:0009536, GO:0016020
Pp1s39_357V6	NA	F7F23.4; expressed protein [Arabidopsis thaliana]	Only in protoplasts	0.386476		GO:0005829
Pp1s39_367V6	NA	chloroplast flu-like protein	-0.98041	0.236724	Plastid	GO:0005739, GO:0009535, GO:0009536, GO:0009579, GO:0009941, GO:0016020
Pp1s39_380V6	NA	NA	3.26509	0.0736383
Pp1s39_424V6	NA	60s acidic ribosomal protein	Only in protomena	0.248213		GO:0005840
Pp1s39_426V6	NA	ribulose-phosphate 3-epimerase	1.19801	0.0307536	Plastid	GO:0005829, GO:0009536, GO:0009579, GO:0016020
Pp1s39_428V6	NA	malate glyoxysomal precursor	2.14361	0.0292181	Plastid	GO:0005739, GO:0005777, GO:0009536
Pp1s390_3V6	NA	endopeptidase clp chloroplast precursor	1.40259	0.075927	Plastid	GO:0009535, GO:0009536, GO:0009579, GO:0009840, GO:0009941, GO:0016020
Pp1s391_32V6	NA	succinate dehydrogenase iron-sulfur mitochondrial precursor	Only in protoplasts	0.179712	Plastid	GO:0009536
Pp1s391_38V6	ABCI10	atp-binding cassette superfamily	0.952553	0.26638	Plastid	GO:0009536
Pp1s391_44V6	NA	T26I12.80; splicing factor, putative [Arabidopsis thaliana]	Only in protomena	0.248213	Plastid	GO:0009507, GO:0030532
Pp1s392_46V6	NA	ozone-responsive stress-related protein	3.6455	0.0415863		GO:0016023
Pp1s3931_3V6	NA	dna polymerase polymerase domain protein	Only in protoplasts	0.386476
Pp1s395_48V6	NA	rna splicing protein	Only in protomena	0.0777599		GO:0016020
Pp1s396_19V6	NA	peptidyl-prolyl cis-trans	-0.566061	0.386476	Plastid	GO:0009507, GO:0009536, GO:0009579, GO:0031977
Pp1s398_15V6	NA	acetyl synthetase	2.4691	0.146033	Plastid	GO:0009536
Pp1s399_19V6	NA	vitamin-b12 independent methionine 5-methyltetrahydropteroyltriglutamate-homocysteine	Only in protomena	0.0179605
Pp1s399_34V6	NA	gtp-binding protein era	-1.54849	0.251943		GO:0005737, GO:0005829, GO:0016023
Pp1s4_13V6	NA	endopeptidase clp chloroplast precursor	1.47462	0.0639689	Plastid	GO:0009535, GO:0009536, GO:0009579, GO:0009840, GO:0009941, GO:0016020
Pp1s4_215V6	NA	fruit protein pkiwi502	0.129508	0.693282	Plastid	GO:0005739, GO:0009536
Pp1s4_235V6	NA	cbs domain containing expressed	1.83098	0.0777599		GO:0005739
Pp1s4_321V6	NA	psi reaction center subunit ii	-1.24748	0.471474	Plastid	GO:0009535, GO:0009536, GO:0009538, GO:0009579
Pp1s4_362V6	NA	gtp-binding protein	-0.668149	0.354343	Plastid	GO:0009536, GO:0009570
Pp1s4_490V6	NA	cyclophilin-type peptidyl-prolyl cis-trans	-0.740828	0.372456	Plastid	GO:0009536, GO:0009579
Pp1s4_493V6	NA	phytochrome p	Only in protomena	0.0143059		GO:0016020
Pp1s4_62V6	NA	MXC17.9; expressed protein [Arabidopsis thaliana]	Only in protomena	0.248213	Plastid	GO:0009536, GO:0016020
Pp1s4_75V6	NA	MWD22.5; expressed protein [Arabidopsis thaliana]	0.909641	0.585662	Plastid	GO:0009536
Pp1s4_80V6	NA	MJH22.14; SEC14 cytosolic factor, putative [Arabidopsis thaliana]	1.38861	0.146033	Plastid	GO:0005739, GO:0009536
Pp1s40_10V6	NA	alkyl hydroperoxide reductase thiol specific antioxidant mal allergen	1.89044	0.26638	Plastid	GO:0009536
Pp1s40_14V6	NA	30s ribosomal protein s1	-0.718768	0.853041	Plastid	GO:0005840, GO:0009536, GO:0009570, GO:0009579, GO:0016020
Pp1s40_15V6	NA	acetolactate synthase	0.0749671	0.463071	Plastid	GO:0005739, GO:0009536
Pp1s40_17V6	NA	glutamine synthetase	-0.828078	0.59256	Plastid	GO:0009532, GO:0009536
Pp1s40_294V6	NA	Zinc finger CCHC domain-containing protein 10 [no tax name]	Only in protoplasts	0.386476
Pp1s40_304V6	NA	malonyl- :acp transacylase	0.909536	0.26638	Plastid	GO:0005739, GO:0009532, GO:0009536
Pp1s40_305V6	NA	60s ribosomal protein l4	Only in protomena	0.248213	Plastid	GO:0005730, GO:0005773, GO:0005886, GO:0009507, GO:0022625
Pp1s40_68V6	NA	photosystem ii s4 domain protein	Only in protomena	0.248213	Plastid	GO:0005739, GO:0009536
Pp1s400_36V6	NA	threonyl-trna synthetase	Only in protomena	0.248213	Plastid	GO:0005739
Pp1s402_16V6	NA	at3g05350 t12h1_32	0.355691	0.578403	Plastid	GO:0009536
Pp1s402_20V6	NA	chloroplast channel forming outer membrane protein	-1.29857	0.06658
Pp1s402_22V6	NA	tat family transporter: protein export (chloroplast membrane protein hcf106c)	-0.498162	0.445009	Plastid	GO:0005886, GO:0009536, GO:0016020, GO:0016021
Pp1s402_42V6	NA	thiamin biosynthesis protein	0.31046	0.589154	Plastid	GO:0009536, GO:0009570
Pp1s403_11V6	NA	peptidase m50	Only in protomena	0.0777599	Plastid	GO:0009536, GO:0016020
Pp1s403_16V6	NA	grx_s14 - glutaredoxin subgroup ii	Only in protoplasts	0.179712	Plastid	GO:0009536
Pp1s403_21V6	NA	MCA23.20; expressed protein [Arabidopsis thaliana]	0.701103	0.386476	Plastid	GO:0009536
Pp1s404_28V6	NA	soluble starch synthase i	1.69759	0.105193	Plastid	GO:0009536
Pp1s405_1V6	NA	alpha beta fold family expressed	Only in protomena	0.248213		GO:0016020, GO:0016023
Pp1s405_31V6	NA	diaminopimelate decarboxylase	0.904698	0.0262242	Plastid	GO:0009507, GO:0009536
Pp1s407_2V6	NA	quinone oxidoreductase	-0.287175	1	Plastid	GO:0009536
Pp1s408_23V6	NA	amp-binding protein	Only in protoplasts	0.179712
Pp1s409_34V6	NA	60s acidic ribosomal protein	-9.62522	0.0277078		GO:0005739, GO:0005840
Pp1s409_51V6	NA	at4g00030-like protein	Only in protoplasts	0.0143059	Plastid	GO:0009536
Pp1s41_155V6	NA	isoform cra_a	0.350053	0.823063
Pp1s41_162V6	NA	chloroplast sedoheptulose- -bisphosphatase	1.52262	0.0323129	Plastid	GO:0009536
Pp1s41_167V6	NA	T8M16.240; expressed protein [Arabidopsis thaliana]	Only in protoplasts	0.386476	Plastid	GO:0009536
Pp1s41_177V6	ALDH12a	aldehyde dehydrogenase	Only in protoplasts	0.179712		GO:0005739
Pp1s41_1V6	NA	tab2 protein	1.95648	0.349575	Plastid	GO:0009536
Pp1s41_235V6	NA	alpha-glucosidase ii	-2.91504	0.307434	Plastid	GO:0009536
Pp1s41_264V6	NA	photosystem ii 10 kda polypeptide	-1.2647	0.26638	Plastid	GO:0009536, GO:0009579, GO:0009654, GO:0016020, GO:0042651
Pp1s41_267V6	NA	photosystem i reaction center subunit xi	-1.40706	0.0791864	Plastid	GO:0005739, GO:0009535, GO:0009536, GO:0009538, GO:0009579, GO:0016020, GO:0016021
Pp1s41_281V6	NA	oxygen-evolving enhancer protein 3-1	0.93756	0.589154	Plastid	GO:0009536, GO:0009579, GO:0009654, GO:0016020, GO:0019898
Pp1s41_310V6	NA	F16B22.25; expressed protein [Arabidopsis thaliana]	-0.854995	0.823063	Plastid	GO:0009536
Pp1s41_314V6	NA	allene oxide cyclase	1.20505	0.683091	Plastid	GO:0009507, GO:0009536
Pp1s41_62V6	NA	F4P12.170; expressed protein [Arabidopsis thaliana]	Only in protomena	0.248213	Plastid	GO:0009536, GO:0016020
Pp1s411_25V6	NA	Loh11cr2a; loss of heterozygosity, 11, chromosomal region 2, gene A homolog (human) [Rattus norvegicus]	Only in protomena	0.248213		GO:0005829
Pp1s412_17V6	RECA2	recombinase a	-2.91504	0.307434	Plastid	GO:0009507, GO:0009536
Pp1s414_18V6	NA	NA	-2.10258	0.445009	Plastid	GO:0009507
Pp1s414_19V6	NA	NA	Only in protomena	0.0179605
Pp1s414_7V6	NA	K7M2.22; expressed protein [Arabidopsis thaliana]	0.204333	0.578403	Plastid	GO:0009507, GO:0009536
Pp1s414_8V6	NA	hydroxypyruvate reductase	0.900538	1
Pp1s415_6V6	NA	mitochondrial prohibitin 1	Only in protoplasts	0.386476		GO:0016020, GO:0016023
Pp1s4184_1V6	NA	extracellular solute-binding protein family 1	Only in protomena	0.248213
Pp1s419_10V6	LOX2	lipoxygenase	-0.277088	0.723674	Plastid	GO:0009536
Pp1s419_6V6	LOX1	lipoxygenase	-0.244965	0.721277	Plastid	GO:0009507, GO:0009536
Pp1s419_7V6	LOX8A	Putative lipoxygenase 5 [Oryza sativa]	0.559155	0.271028	Plastid	GO:0009536, GO:0016020
Pp1s42_128V6	NA	e3 ubiquitin protein ligase	Only in protomena	0.248213		GO:0005622
Pp1s42_171V6	NA	cell division protein	-0.686736	0.26638	Plastid	GO:0009536, GO:0016020
Pp1s42_193V6	NA	phosphoribosyl pyrophosphate synthetase	-0.0985301	0.554113	Plastid	GO:0009507, GO:0009536
Pp1s42_208V6	NA	T22H22.19; thylakoid lumen 18.3 kDa protein [Arabidopsis thaliana]	-0.786383	0.0562097	Plastid	GO:0009536, GO:0016020
Pp1s42_251V6	NA	glycine-rich rna-binding protein 2	Only in protomena	0.0736383
Pp1s42_262V6	NA	F20D10.340; aminoacylase, putative / N-acyl-L-amino-acid amidohydrolase, putative [Arabidopsis thaliana]	3.79323	0.0639689		GO:0016023
Pp1s42_59V6	NA	carbamoyl-phosphate synthase small chain	1.72319	0.0277078	Plastid	GO:0009536
Pp1s421_3V6	NA	oxygen-evolving enhancer protein 1	-0.577772	0.271028	Plastid	GO:0009536, GO:0009579, GO:0009654, GO:0016020, GO:0019898
Pp1s422_7V6	NA	protein disulfide-isomerase-like protein	Only in protoplasts	0.185877		GO:0005783, GO:0005886, GO:0016020
Pp1s422_8V6	NA	catalase	2.63709	0.0338949
Pp1s424_22V6	NA	amino acid selective channel protein	0.341941	0.386476	Plastid	GO:0005743, GO:0005773, GO:0009527, GO:0009941
Pp1s424_33V6	NA	thylakoid-bound ascorbate peroxidase	-2.19666	0.0277078	Plastid	GO:0009536, GO:0009579, GO:0016020
Pp1s425_20V6	NA	geranylgeranyl reductase	-0.580953	0.372456	Plastid	GO:0009536
Pp1s429_29V6	NA	sedoheptulose- -bisphosphatase	1.29576	0.0323129	Plastid	GO:0009536
Pp1s429_7V6	NA	predicted protein [Populus trichocarpa]	1.05919	0.354343	Plastid	GO:0009536
Pp1s43_118V6	NA	carbonic chloroplast precursor	-3.404	0.0323129	Plastid	GO:0009535, GO:0009536, GO:0009570, GO:0009579, GO:0009941, GO:0010319, GO:0048046
Pp1s43_120V6	NA	at5g08050 f13g24_250	-2.5271	0.0456278	Plastid	GO:0009535, GO:0009536, GO:0009579, GO:0016020
Pp1s43_124V6	NA	periplasmic polyamine-binding protein	2.44842	0.554113	Plastid	GO:0005886, GO:0016020, GO:0030288
Pp1s43_126V6	NA	T32M21.40; expressed protein [Arabidopsis thaliana]	Only in protoplasts	0.179712	Plastid	GO:0009536
Pp1s43_181V6	NA	NA	Only in protomena	0.248213
Pp1s43_232V6	NA	F10M23.240; imidazole glycerol phosphate synthase hisHF, chloroplast / IGP synthase / ImGPP synthase / IGPS [EC:2.4.2.-] [KO:K02500 K02501] [Arabidopsis thaliana]	1.75468	0.105193	Plastid	GO:0009536
Pp1s43_32V6	NA	carbamoyl-phosphate large glutamine-dependent	5.01938	0.0323129	Plastid	GO:0009536, GO:0016020
Pp1s43_48V6	APR-B	3 -phosphoadenosine-5 -phosphosulfate reductase	0.655059	0.0562097
Pp1s43_49V6	NA	thioredoxin protein	0.990158	0.458719	Plastid	GO:0009536
Pp1s43_80V6	NA	ascorbate peroxidase	-1.6221	0.0323129	Plastid	GO:0009536, GO:0009579
Pp1s431_2V6	NA	eukaryotic translation elongation	Only in protomena	0.0192544		GO:0005737, GO:0016023
Pp1s431_3V6	NA	50s ribosomal protein l6	Only in protomena	0.248213	Plastid	GO:0005840, GO:0009536
Pp1s433_23V6	NA	hypothetical protein [Theileria parva]	-0.17593	1	Plastid	GO:0009536
Pp1s434_14V6	NA	carrier protein	-1.07643	0.711025	Plastid	GO:0005743, GO:0009536, GO:0016020, GO:0016021
Pp1s44_176V6	NA	50s ribosomal protein	-1.58377	0.236724	Plastid	GO:0005840, GO:0009536, GO:0009570, GO:0009941, GO:0016020
Pp1s44_193V6	NA	5-enolpyruvylshikimate-3-phosphate synthase	0.639757	0.271028		GO:0005737, GO:0016020
Pp1s44_238V6	NA	4-methyl-5(b-hydroxyethyl)-thiazole monophosphate biosynthesis	Only in protoplasts	0.386476	Plastid	GO:0005739, GO:0009536, GO:0016020
Pp1s44_263V6	NA	abc transporter related	-1.44717	0.261651	Plastid	GO:0009536
Pp1s44_268V6	NA	glycoside hydrolase family 77 protein	1.60599	0.0338949	Plastid	GO:0009536
Pp1s44_78V6	NA	cell division protein 2	-1.19314	0.108408	Plastid	GO:0009536, GO:0009579, GO:0016020, GO:0016021
Pp1s441_13V6	NA	copper zinc superoxide dismutase chaperone	5.64053	0.0639689	Plastid	GO:0009536
Pp1s445_15V6	NA	vacuolar h+-translocating inorganic pyrophosphatase	Only in protomena	0.248213		GO:0016020
Pp1s447_19V6	NA	methionine sulfoxide reductase type	3.39753	0.203381	Plastid	GO:0009536
Pp1s45_11V6	NA	60s ribosomal protein l18	Only in protomena	0.248213		GO:0005840
Pp1s45_164V6	NA	30s ribosomal protein s5	1.01076	0.558452	Plastid	GO:0005634, GO:0009535, GO:0009536, GO:0009547, GO:0009570, GO:0009579, GO:0015935
Pp1s45_188V6	NA	50s ribosomal protein l9	0.84426	0.194742	Plastid	GO:0005840, GO:0009536
Pp1s45_212V6	NA	F17H15.14; YebC-related [Arabidopsis thaliana]	1.11614	0.190338	Plastid	GO:0005739, GO:0009536
Pp1s45_257V6	NA	atp binding	Only in protoplasts	0.386476
Pp1s45_62V6	NA	biotin carboxyl carrier protein of acetyl-	0.699541	0.0613688	Plastid	GO:0009507, GO:0009536
Pp1s45_76V6	NA	protoporphyrinogen oxidase	-1.94106	0.0323129
Pp1s45_86V6	NA	chloroplastic quinone-oxidoreductase	Only in protomena	0.248213	Plastid
Pp1s45_96V6	NA	aldo keto reductase	-2.97545	0.114653	Plastid	GO:0009536
Pp1s450_16V6	NA	mitochondrial carrier	-6.82212	0.0292181	Plastid	GO:0005739, GO:0005743, GO:0009507, GO:0009536, GO:0016020, GO:0016021
Pp1s450_17V6	NA	triose phosphate phosphate translocator	Only in protomena	0.248213	Plastid	GO:0009536, GO:0009941, GO:0016020, GO:0016021
Pp1s450_1V6	NA	aldo keto reductase	3.4415	0.0476781	Plastid	GO:0009536, GO:0009570, GO:0009941
Pp1s450_21V6	NA	ala dehydratase	0.78933	0.211798	Plastid	GO:0009507, GO:0009536
Pp1s455_2V6	NA	thioredoxin reductase	0.489036	0.589154	Plastid	GO:0005739, GO:0009536, GO:0009570
Pp1s456_27V6	NA	ferredoxin	Only in protoplasts	0.179712	Plastid	GO:0005739, GO:0009507
Pp1s457_19V6	NA	K1F13.19; aldose 1-epimerase family [Arabidopsis thaliana]	0.773916	0.11867	Plastid	GO:0009536
Pp1s459_2V6	NA	ribulose- -bisphosphate carboxylase oxygenase small subunit	-0.918224	0.711025	Plastid	GO:0009536
Pp1s46_147V6	NA	40s ribosomal protein s3a	Only in protomena	0.0777599		GO:0005840
Pp1s46_234V6	NA	NA	Only in protoplasts	0.179712	Plastid	GO:0009507
Pp1s46_326V6	COR-TMC-AP3	cor-tmc-ap3 gene for stress-inducible and putative membrane pore protein COR-TMC-AP3	0.582338	0.190338	Plastid	GO:0005743, GO:0009536, GO:0016020
Pp1s46_42V6	NA	ribulose- -bisphosphate carboxylase oxygenase small subunit	Only in protoplasts	0.075927	Plastid	GO:0005618, GO:0009536, GO:0009579, GO:0016020, GO:0022626, GO:0048046
Pp1s46_64V6	NA	dehydrogenase reductase sdr family member 12	-0.854995	0.823063		GO:0005739
Pp1s46_69V6	NA	ribosomal protein l11	0.698738	0.190338	Plastid	GO:0009536, GO:0009547
Pp1s460_1V6	NA	glutaredoxin-related protein	-0.54448	0.251943	Plastid	GO:0009536
Pp1s461_15V6	NA	pectin methylesterase	Only in protomena	0.0192544		GO:0005618, GO:0016023
Pp1s464_17V6	NA	T32G9.32; phosphate-responsive protein, putative [Arabidopsis thaliana]	Only in protoplasts	0.386476	Plastid	GO:0009536, GO:0016020
Pp1s465_18V6	NA	inositol monophosphatase	3.00179	0.0791864	Plastid	GO:0009536
Pp1s468_18V6	NA	acyl carrier	Only in protoplasts	0.0143059	Plastid	GO:0009536
Pp1s47_171V6	NA	sulfite reductase	-1.74557	0.211798	Plastid	GO:0009536, GO:0009570, GO:0010319, GO:0016020, GO:0048046
Pp1s47_183V6	NA	ferredoxin- chloroplast	1.7449	0.0661926	Plastid	GO:0009536
Pp1s47_18V6	NA	dehydroquinate dehydratase shikimate dehydrogenase	-0.46819	0.203381	Plastid	GO:0009570
Pp1s47_1V6	NA	pyruvate dehydrogenase e1 component alpha subunit	Only in protoplasts	0.386476		GO:0005737, GO:0043231
Pp1s47_214V6	NA	2-isopropylmalate synthase b	0.0150769	0.858427	Plastid	GO:0009536
Pp1s47_217V6	HO1B	heme oxygenase 1	0.827717	1	Plastid	GO:0009536
Pp1s47_21V6	NA	chloroplast inner envelope	-5.33964	0.659243	Plastid	GO:0009536, GO:0016020, GO:0019031
Pp1s47_245V6	NA	T8D8.4; expressed protein [Arabidopsis thaliana]	Only in protoplasts	0.386476		GO:0016020, GO:0016023
Pp1s47_276V6	NA	dna-damage-inducible protein	Only in protomena	0.248213		GO:0005886, GO:0016020
Pp1s47_291V6	NA	at5g64600 mub3_12	Only in protomena	0.0179605	Plastid	GO:0005739, GO:0009507, GO:0016020
Pp1s47_78V6	NA	F23H11.16; expressed protein [Arabidopsis thaliana]	Only in protoplasts	0.386476		GO:0005739
Pp1s472_14V6	NA	chlorophyll a b binding	-1.69735	0.0476781	Plastid	GO:0009507, GO:0009536, GO:0009579, GO:0016020
Pp1s475_12V6	NA	long chain acyl- synthetase	-3.09932	0.0476781
Pp1s475_26V6	NA	mitochondrial carrier protein	-0.976862	0.659243		GO:0005743, GO:0016020, GO:0016021
Pp1s475_27V6	NA	chloroplast latex aldolase-like protein	0.615169	0.211798	Plastid	GO:0009536, GO:0010287
Pp1s475_2V6	NA	sucrase-like protein	-2.91504	0.307434		GO:0005739, GO:0016020
Pp1s475_5V6	NA	minor allergen alt	Only in protomena	0.0777599	Plastid	GO:0009536
Pp1s479_14V6	NA	gamma-glutamylcysteine synthetase	1.98002	0.0307536	Plastid	GO:0005737, GO:0005739, GO:0009507, GO:0009536
Pp1s48_151V6	NA	nadp-dependent malate dehydrogenase	1.77722	0.0323129	Plastid	GO:0005739, GO:0009536, GO:0009570, GO:0009579, GO:0009941, GO:0048046
Pp1s48_37V6	NA	pyridoxal-phosphate dependent -like enzyme	4.5267	0.0613688	Plastid	GO:0005739, GO:0009536
Pp1s486_10V6	NA	T28K15.2; thylakoid lumenal protein-related [Arabidopsis thaliana]	1.28691	0.251943
Pp1s49_154V6	NA	fumarate hydratase	Only in protoplasts	0.386476	Plastid	GO:0005739, GO:0005759, GO:0045239
Pp1s49_191V6	NA	atp-dependent clpproteolytic subunit	1.74331	0.0791864	Plastid	GO:0009536
Pp1s49_209V6	NA	F7J8.240; expressed protein [Arabidopsis thaliana]	Only in protomena	0.248213
Pp1s49_210V6	NA	predicted protein [Populus trichocarpa]	-4.59393	0.0307536	Plastid	GO:0009536
Pp1s49_242V6	NA	salt tolerance expressed	Only in protomena	0.0143059	Plastid	GO:0005886
Pp1s49_243V6	NA	translation elongation factor p	0.377167	0.574628	Plastid	GO:0009536, GO:0009547, GO:0009570
Pp1s49_246V6	NA	cystathionine gamma synthase	-0.241737	0.702549	Plastid	GO:0005737, GO:0009536, GO:0016023
Pp1s49_260V6	NA	40s ribosomal protein	Only in protomena	0.0777599		GO:0005829, GO:0005840
Pp1s49_285V6	NA	T25C13.50; adenylate kinase -related protein [EC:2.7.4.3] [KO:K00939] [Arabidopsis thaliana]	0.083633	0.718816	Plastid	GO:0009536
Pp1s49_42V6	NA	thylakoid membrane phosphoprotein 14 chloroplast	-2.60623	0.0395986	Plastid	GO:0009536, GO:0009579, GO:0016020
Pp1s49_55V6	NA	2-c-methyl-d-erythritol -cyclodiphosphate synthase	Only in protomena	0.0192544
Pp1s49_57V6	NA	2-c-methyl-d-erythritol -cyclodiphosphate synthase	Only in protomena	0.0192544
Pp1s496_1V6	ALDH2b	aldehyde dehydrogenase	1.28999	0.108408		GO:0005739
Pp1s5_15V6	NA	atp-dependent proteinase lon2	Only in protoplasts	0.386476
Pp1s5_195V6	NA	tryptophanyl-trna synthetase	-0.00924198	1	Plastid	GO:0005739, GO:0009536
Pp1s5_200V6	NA	F19G10.14; disease resistance-responsive family protein [Arabidopsis thaliana]	-2.91504	0.307434
Pp1s5_222V6	NDPK2B	nucleoside diphosphate kinase	2.06446	0.0323129	Plastid	GO:0009532, GO:0009536
Pp1s5_248V6	NA	permeases of the major facilitator superfamily	-0.320685	1	Plastid	GO:0009536, GO:0009543, GO:0009579
Pp1s5_30V6	NA	chlorophyll synthetase	Only in protomena	0.0777599	Plastid	GO:0005739, GO:0009536, GO:0016020, GO:0016021
Pp1s5_366V6	NA	60s ribosomal protein l24	Only in protomena	0.248213	Plastid	GO:0005739, GO:0005840
Pp1s5_369V6	NA	uroporphyrinogen decarboxylase	1.11339	0.105193	Plastid	GO:0005737, GO:0009536
Pp1s5_404V6	NA	MDF20.15; expressed protein [Arabidopsis thaliana]	0.258527	0.853041	Plastid	GO:0009536, GO:0009941, GO:0016020
Pp1s5_83V6	NA	ribulose bisphosphate carboxylase oxygenase activase chloroplast	0.239366	0.853041	Plastid	GO:0005829, GO:0009536
Pp1s5_92V6	NA	NA	-2.91504	0.307434	Plastid	GO:0009507, GO:0009536
Pp1s50_50V6	NA	fructose- -bisphosphate	0.953838	0.149821	Plastid	GO:0005618, GO:0005730, GO:0005739, GO:0005740, GO:0005829, GO:0005886, GO:0009507, GO:0009536, GO:0048046
Pp1s50_92V6	NA	phosphoglycerate mutase	2.25408	0.0395986	Plastid	GO:0009536
Pp1s509_22V6	NA	chloroplast envelope anion channel-forming tic110 family	-0.869081	0.0323129	Plastid	GO:0009536, GO:0016020, GO:0031897
Pp1s51_117V6	NA	NA	Only in protomena	0.248213		GO:0016020
Pp1s51_136V6	NA	poly -binding	Only in protomena	0.248213		GO:0005634, GO:0005829
Pp1s51_217V6	NA	iron-binding protein	4.83067	0.0307536	Plastid	GO:0009507, GO:0009536
Pp1s51_241V6	NA	diaminopimelate epimerase	-0.461802	0.711025	Plastid	GO:0009536
Pp1s51_261V6	NA	family protein	0.195536	1	Plastid	GO:0009536
Pp1s51_315V6	NA	magnesium chelatase subunit of protochlorophyllide reductase	0.563518	0.194742	Plastid	GO:0009536
Pp1s51_319V6	NA	60s acidic ribosomal protein	Only in protomena	0.0777599		GO:0005739, GO:0005840
Pp1s51_46V6	NA	F13I12.3; hypothetical protein [Arabidopsis thaliana]	Only in protoplasts	0.179712		GO:0005739
Pp1s517_11V6	NA	Dmel_CG9682; CG9682 gene product from transcript CG9682-RA [Drosophila melanogaster]	0.846833	0.0736383	Plastid	GO:0009536
Pp1s517_1V6	NA	peptidase m50	Only in protomena	0.248213	Plastid	GO:0009536, GO:0016020
Pp1s519_7V6	NA	alpha beta hydrolase fold	Only in protomena	0.0143059	Plastid	GO:0009536
Pp1s52_110V6	NA	MJE4.15; expressed protein [Arabidopsis thaliana]	Only in protoplasts	0.179712	Plastid	GO:0009536
Pp1s52_157V6	NA	light-harvesting complex ii protein lhcb2	-0.945316	0.142213	Plastid	GO:0009522, GO:0009523, GO:0009535, GO:0009536, GO:0009579, GO:0016020, GO:0016021
Pp1s52_210V6	NA	fkbp-type peptidyl-prolyl cis-trans isomerase	-1.92677	0.0613688	Plastid	GO:0009536
Pp1s52_214V6	NA	unknown [Picea sitchensis]	-0.854995	0.554113	Plastid	GO:0009536, GO:0016020
Pp1s52_248V6	NA	peroxiredoxin-like protein	1.00346	0.354343	Plastid	GO:0009505, GO:0009536, GO:0009570, GO:0009579
Pp1s52_257V6	NA	MTG10.17; hypothetical protein [Arabidopsis thaliana]	-0.940845	0.248213	Plastid	GO:0009536
Pp1s52_45V6	NA	at5g46290 mpl12_7	-0.0527617	0.85581	Plastid	GO:0009536
Pp1s52_50V6	NA	dihydroorotase	2.58452	0.0613688	Plastid	GO:0005739, GO:0009536
Pp1s523_20V6	NA	ribulose-bisphosphate carboxylase oxygenase large subunit n-methyltransferase	1.64348	0.138362	Plastid	GO:0009536
Pp1s527_3V6	NA	DBP2; DEAD box RNA helicase [Candida albicans SC5314]	Only in protomena	0.0143059
Pp1s53_111V6	NA	phosphoribosylformylglycinamidine cyclo-ligase	Only in protoplasts	0.185877	Plastid	GO:0009536
Pp1s53_123V6	NA	gtp-binding protein	1.305	0.146033	Plastid	GO:0005739, GO:0009536
Pp1s53_211V6	NA	Succinate dehydrogenase [ubiquinone] flavoprotein subunit, mitochondrial (FP) (Flavoprotein subunit of complex II) [Arabidopsis thaliana]	2.10053	0.194742		GO:0005739, GO:0016020
Pp1s53_212V6	NA	alpha- glucan phosphorylase	1.21325	0.049746	Plastid	GO:0009501, GO:0009507, GO:0009536
Pp1s53_217V6	HDA1503	histone deacetylase 11	Only in protomena	0.248213	Plastid	GO:0005634, GO:0005829, GO:0009536
Pp1s53_223V6	NA	cazy family gt8	-2.91504	0.307434		GO:0005739, GO:0016020
Pp1s53_229V6	NA	F3E22.4; mov34 family protein [Arabidopsis thaliana]	-1.40497	0.0323129	Plastid	GO:0009536
Pp1s53_22V6	NA	c1orf93 homolog	Only in protomena	0.248213		GO:0005829
Pp1s53_232V6	NA	3-beta hydroxysteroid dehydrogenase isomerase	-3.9474	0.0179605	Plastid	GO:0009536, GO:0009579
Pp1s534_6V6	NA	T19F6.80; expressed protein [Arabidopsis thaliana]	-4.77198	0.0262242	Plastid	GO:0009536, GO:0016020
Pp1s535_3V6	NA	methylenetetrahydrofolate reductase	Only in protomena	0.0736383
Pp1s536_10V6	NA	50s ribosomal protein l9	0.40975	0.574628	Plastid	GO:0005840, GO:0009536
Pp1s54_12V6	NA	toc34-2 protein	-0.62737	0.190338	Plastid	GO:0009536, GO:0009707
Pp1s54_135V6	NA	wrky dna binding domain containing expressed	Only in protoplasts	0.0262242	Plastid	GO:0009536
Pp1s54_161V6	NA	sun protein	-0.854995	0.386476	Plastid	GO:0009536
Pp1s54_165V6	NA	photosystem i reaction center subunit xi	-0.899782	1	Plastid	GO:0005739, GO:0009535, GO:0009536, GO:0009538, GO:0009579, GO:0016020, GO:0016021
Pp1s54_166V6	NA	photosystem ii 10 kda polypeptide	-2.84854	0.0277078	Plastid	GO:0009536, GO:0009579, GO:0009654, GO:0016020, GO:0042651
Pp1s54_167V6	NA	photosystem ii 10 kda polypeptide	-1.25216	0.363585	Plastid	GO:0009536, GO:0009579, GO:0009654, GO:0016020, GO:0042651
Pp1s54_189V6	NA	starch branching enzyme i	3.11624	0.0323129	Plastid	GO:0009501, GO:0009536
Pp1s54_206V6	NA	#NAME?	6.2978	0.0292181	Plastid	GO:0009349, GO:0009536
Pp1s54_216V6	NA	photosystem ii oxygen evolving complex protein	-1.02875	0.372456	Plastid	GO:0009536, GO:0009579
Pp1s54_278V6	NA	T6H22.2; expressed protein [Arabidopsis thaliana]	Only in protomena	0.248213	Plastid	GO:0009536, GO:0016020
Pp1s54_291V6	NA	lactoylglutathione glyoxalase	1.72386	0.0613688	Plastid	GO:0005739, GO:0009536, GO:0009570, GO:0009579, GO:0010319, GO:0031977
Pp1s54_320V6	NA	glucose-6-phosphate isomerase	1.78283	0.0277078	Plastid	GO:0005829, GO:0009536, GO:0009570, GO:0016020
Pp1s54_52V6	NA	pyridoxine biosynthesis protein	-4.31301	0.0639689
Pp1s54_66V6	NA	glutamate-1-semialdehyde- -aminomutase	1.1198	0.049746	Plastid	GO:0009507, GO:0016020
Pp1s54_77V6	NA	biotin carboxyl carrier protein subunit of of het-accase	-0.664282	0.185877	Plastid	GO:0009317, GO:0009536
Pp1s54_79V6	NA	nucleolar rna helicase 2	1.22048	0.435279	Plastid	GO:0005634, GO:0009536
Pp1s540_7V6	NA	aspartate aminotransferase	0.852982	0.211798	Plastid	GO:0005739, GO:0009507, GO:0009536
Pp1s545_10V6	NA	thioredoxin o	Only in protoplasts	0.0219468
Pp1s545_14V6	NA	Fasciclin-like protein; Precursor	-2.62637	0.172149
Pp1s545_4V6	NA	ribulose- -bisphosphate carboxylase oxygenase small subunit	0.10127	0.711025	Plastid	GO:0005618, GO:0009536, GO:0009579, GO:0016020, GO:0022626, GO:0048046
Pp1s55_140V6	NA	mrna-binding protein	-0.134084	0.589154	Plastid	GO:0009536
Pp1s55_173V6	NA	dipeptidyl peptidase iv	Only in protoplasts	0.386476	Plastid	GO:0009536, GO:0016020
Pp1s55_196V6	NA	amidophosphoribosyltransferase 2 precursor	Only in protoplasts	0.0262242	Plastid	GO:0009532, GO:0009536
Pp1s55_261V6	NA	arogenate dehydrogenase	-3.63312	0.354343	Plastid	GO:0009536
Pp1s55_275V6	NA	3-ketoacyl- thiolase	5.40252	0.0639689
Pp1s55_319V6	NA	eukaryotic translation initiation factor 2 alpha subunit eif2	Only in protomena	0.248213	Plastid	GO:0005634, GO:0005737, GO:0005829, GO:0005850
Pp1s55_90V6	NA	strictosidine synthase family protein	2.4101	0.307434	Plastid	GO:0005739, GO:0005783, GO:0005886
Pp1s55_93V6	NA	atp-binding cassette superfamily	Only in protomena	0.0777599	Plastid	GO:0009536
Pp1s55_98V6	NA	benzoquinone reductase	-0.854995	0.683091
Pp1s553_2V6	NA	chloroplast chaperonin 21	0.877991	0.463071	Plastid	GO:0009536
Pp1s56_113V6	NDPK2A	nucleoside diphosphate kinase	1.16035	0.349575	Plastid	GO:0009532, GO:0009536
Pp1s56_187V6	NA	K24G6.12; expressed protein [Arabidopsis thaliana]	1.07691	0.430223	Plastid	GO:0009507, GO:0009536
Pp1s56_222V6	NA	pyruvate dehydrogenase e1 component alpha subunit	4.10727	0.0292181		GO:0005739, GO:0043231
Pp1s56_223V6	NA	phosphoglycerate kinase	1.04565	0.211798	Plastid	GO:0005739, GO:0009536, GO:0009570, GO:0009579, GO:0016020
Pp1s56_236V6	NA	contains ESTs AU068787(C50537),AU068788(C50537) [Oryza sativa (japonica cultivar-group)]	Only in protomena	0.0777599		GO:0005737, GO:0005829
Pp1s56_240V6	NA	riboflavin kinase	Only in protoplasts	0.0661926	Plastid	GO:0009536
Pp1s568_5V6	NA	amidohydrolase 2	Only in protoplasts	0.386476
Pp1s58_143V6	NA	phospholipase d	Only in protomena	0.0192544		GO:0016020, GO:0043231, GO:0044444
Pp1s58_168V6	NA	T3H13.3; phosphate-responsive protein, putative (EXO) [Arabidopsis thaliana]	Only in protomena	0.248213	Plastid	GO:0009536, GO:0016020
Pp1s58_224V6	NA	hypothetical protein [Dictyostelium discoideum]	Only in protomena	0.0143059
Pp1s58_251V6	NA	udp-sulfoquinovose synthase	1.37884	0.0338949	Plastid	GO:0009536
Pp1s58_281V6	NA	NA	Only in protomena	0.0736383	Plastid	GO:0009536
Pp1s58_72V6	NA	succinyl- ligase	Only in protoplasts	0.0661926		GO:0005739
Pp1s59_11V6	NA	at5g14910 f2g14_30	1.00778	0.114653	Plastid	GO:0009535, GO:0009536, GO:0009570, GO:0009579
Pp1s59_148V6	NA	translation initiation factor if-2	-0.886267	0.0736383
Pp1s59_188V6	NA	elongation factor 1-	-5.29417	0.0179605		GO:0005829
Pp1s59_217V6	NA	F15A18.20; expressed protein [Arabidopsis thaliana]	0.162223	0.693282	Plastid	GO:0009507, GO:0009536
Pp1s59_242V6	NA	heat shock 70 kda protein	Only in protoplasts	0.386476	Plastid	GO:0005739
Pp1s59_328V6	NA	rubredoxin	-0.983477	0.251943	Plastid	GO:0009535, GO:0009536, GO:0009579, GO:0016020
Pp1s59_338V6	NA	Immediate-early protein RSP40 [Suid herpesvirus 1 strain Kaplan]	Only in protoplasts	0.386476	Plastid	GO:0009536
Pp1s59_343V6	NA	cation antiporter	Only in protoplasts	0.386476	Plastid	GO:0009536
Pp1s59_356V6	NA	iron-binding protein	1.22299	0.0277078	Plastid	GO:0009536
Pp1s59_51V6	NA	K9I9.7; 60S ribosomal protein L26 (RPL26B) [KO:K02898] [Arabidopsis thaliana]	Only in protomena	0.248213		GO:0015934
Pp1s59_73V6	NA	thylakoid lumenal kda chloroplast	-0.466319	0.354343		GO:0009579, GO:0009654, GO:0016020, GO:0019898
Pp1s6_11V6	NA	autoinhibited h+ atpase	Only in protomena	0.248213		GO:0005886, GO:0016020, GO:0016021
Pp1s6_129V6	NA	rna binding	Only in protomena	0.248213		GO:0005622
Pp1s6_132V6	NA	thioredoxin y	3.26509	0.0736383	Plastid	GO:0009536
Pp1s6_146V6	NA	heat shock	0.185839	0.363585	Plastid	GO:0009536
Pp1s6_159V6	NA	vacuolar proton	Only in protomena	0.248213	Plastid	GO:0005739, GO:0005886, GO:0009507, GO:0009536, GO:0009705, GO:0016020, GO:0033177
Pp1s6_183V6	NA	ribosomal protein l12	4.205	0.138362	Plastid	GO:0009536, GO:0009547
Pp1s6_239V6	NA	oep37 ion channel	-0.43175	0.445009	Plastid	GO:0005739, GO:0009706
Pp1s6_312V6	NA	light-harvesting complex ii protein lhcb5	-2.50777	0.049746	Plastid	GO:0005739, GO:0009507, GO:0009536, GO:0009579, GO:0016020
Pp1s6_407V6	NA	gtp-binding protein	Only in protomena	0.248213	Plastid	GO:0005739, GO:0009536
Pp1s6_56V6	NA	nadh:ubiquinone oxidoreductase complex i intermediate-associated protein 30	-0.114253	0.718816	Plastid	GO:0009536
Pp1s60_106V6	APR	adenosine 5 phosphosulfate reductase	0.9196	0.049746	Plastid	GO:0009536
Pp1s60_169V6	NA	ribosomal protein l12	1.56207	0.0639689	Plastid	GO:0009536, GO:0009547
Pp1s60_191V6	NA	co-chaperone-curved dna binding protein a	Only in protomena	0.248213	Plastid	GO:0009536
Pp1s60_199V6	NA	phosphoethanolamine n-methyltransferase	Only in protomena	0.248213		GO:0005829
Pp1s60_65V6	NA	oxygen-evolving enhancer protein 1	-0.621762	0.721277	Plastid	GO:0009536, GO:0009579, GO:0009654, GO:0016020, GO:0019898
Pp1s61_112V6	NA	NA	2.47574	0.554113	Plastid	GO:0009536
Pp1s61_113V6	NA	mitochondrial phosphate carrier protein	Only in protomena	0.0777599	Plastid	GO:0009536, GO:0016020, GO:0016021
Pp1s61_124V6	NA	biotin carboxyl carrier protein of acetyl-	1.07825	0.354343	Plastid	GO:0009507, GO:0009536
Pp1s61_208V6	NA	pentapeptide repeat protein	-0.286449	0.853041	Plastid	GO:0009535, GO:0009536, GO:0009543, GO:0009579, GO:0016020
Pp1s61_255V6	NA	trigger factor	1.10146	0.157299	Plastid	GO:0009536, GO:0012505, GO:0031090, GO:0043231, GO:0044444, GO:0044446
Pp1s61_267V6	NA	adenylate kinase	1.03206	0.236724		GO:0005829
Pp1s61_279V6	RABG13	ras-related protein rab7	Only in protomena	0.248213
Pp1s61_37V6	NA	mitochondrial carrier protein	Only in protomena	0.0179605	Plastid	GO:0005743, GO:0005840, GO:0009536, GO:0009941, GO:0016020, GO:0016021
Pp1s61_55V6	NA	NA	0.242579	0.702549
Pp1s61_5V6	NA	kynurenine 3-monooxygenase	Only in protomena	0.248213		GO:0016020
Pp1s61_72V6	NA	triosephosphate isomerase	1.05664	0.0639689	Plastid	GO:0005739, GO:0009536, GO:0009570, GO:0009579, GO:0009941, GO:0048046
Pp1s619_3V6	NA	acylamino-acid-releasing enzyme	Only in protoplasts	0.0262242	Plastid
Pp1s62_157V6	NA	1-deoxy-d-xylulose 5-phosphate reductoisomerase	0.680348	0.149821	Plastid	GO:0009536
Pp1s62_161V6	NA	chaperone clpb expressed	-0.314807	1	Plastid	GO:0005739, GO:0009536, GO:0009570
Pp1s62_200V6	NA	F13K9.23; expressed protein [Arabidopsis thaliana]	-0.854995	0.823063	Plastid	GO:0005739, GO:0009507, GO:0009536, GO:0016020
Pp1s62_201V6	NA	isoamylase-type starch debranching enzyme iso2	Only in protoplasts	0.386476	Plastid	GO:0009536
Pp1s62_236V6	NA	glutamate dehydrogenase	1.34642	0.211798		GO:0005739, GO:0005886
Pp1s628_7V6	NA	light-harvesting complex ii protein lhcb5	-1.40583	0.149821	Plastid	GO:0005739, GO:0009507, GO:0009536, GO:0009579, GO:0016020
Pp1s63_52V6	NA	aspartate aminotransferase	-0.0156353	0.857136	Plastid	GO:0009507, GO:0009536
Pp1s63_61V6	NA	asparate aminotransferase	0.793471	0.659243	Plastid	GO:0009536
Pp1s63_71V6	NA	oxygen-evolving enhancer protein chloroplast	-0.477637	0.713694	Plastid	GO:0009536, GO:0009543, GO:0009570, GO:0009579, GO:0009654, GO:0009941, GO:0016020, GO:0019898, GO:0030095, GO:0048046
Pp1s63_95V6	NA	protease do-like 5	-1.254	0.12663	Plastid	GO:0009536
Pp1s63_96V6	NA	#NAME?	-8.99872	0.0262242	Plastid	GO:0009536, GO:0016020
Pp1s64_149V6	NA	NA	Only in protomena	0.248213
Pp1s64_202V6	NA	peptidyl-prolyl cis-trans fkbp-type	-0.221038	0.683091	Plastid	GO:0009536
Pp1s64_210V6	NA	contains ESTs AU057282(S21302),AU057281(S21302) similar to Arabidopsis thaliana chromosome 3, At3g59780 unknown protein [Oryza sativa (japonica cultivar-group)]	-1.79383	0.0338949	Plastid	GO:0009536
Pp1s64_220V6	NA	alanine aminotransferase	3.1645	0.149821
Pp1s64_7V6	NA	NA	1.71406	0.236724	Plastid	GO:0009536, GO:0016020
Pp1s65_130V6	NA	NA	0.446966	0.471474	Plastid	GO:0009536, GO:0016020
Pp1s65_181V6	NA	F20D10.9; expressed protein [Arabidopsis thaliana]	Only in protoplasts	0.386476	Plastid	GO:0009536
Pp1s65_1V6	NA	cox4 neighbor	Only in protoplasts	0.386476
Pp1s65_226V6	NA	glutathione-dependent formaldehyde dehydrogenase	Only in protomena	0.0143059		GO:0005829
Pp1s65_267V6	NA	nadp-dependent malate dehydrogenase	0.991902	0.149821	Plastid	GO:0005739, GO:0009536, GO:0009570, GO:0009579, GO:0009941, GO:0048046
Pp1s65_271V6	NA	cell division protein	Only in protomena	0.248213	Plastid	GO:0009536, GO:0009941
Pp1s65_73V6	NA	zinc finger (ran-binding) family protein	Only in protoplasts	0.386476		GO:0005622
Pp1s66_107V6	NA	NA	-1.48541	0.0262242	Plastid	GO:0009536
Pp1s66_112V6	NA	fatty acid desaturase	Only in protomena	0.0179605	Plastid	GO:0009536, GO:0016020
Pp1s66_138V6	NA	tocopherol phytyltransferase	Only in protomena	0.0777599	Plastid	GO:0009536, GO:0009941, GO:0016020, GO:0016021
Pp1s66_139V6	NA	methionyl-trna synthetase	1.78236	0.0639689	Plastid	GO:0005739, GO:0009507, GO:0009536
Pp1s66_172V6	NA	glutathione s-transferase	-7.97203	0.0307536
Pp1s66_184V6	NA	6-phosphogluconate dehydrogenase	-0.0514418	0.711025		GO:0016020
Pp1s66_188V6	NA	adenylosuccinate chloroplast expressed	0.881417	0.108408	Plastid	GO:0009536
Pp1s66_223V6	NA	NA	Only in protoplasts	0.179712
Pp1s66_233V6	NA	pore protein of 24 kd	-0.641348	0.354343
Pp1s66_287V6	NA	magnesium chelatase atpase subunit d	0.0445255	0.857136	Plastid	GO:0009536
Pp1s66_291V6	NA	NA	0.728843	0.711025	Plastid	GO:0009536
Pp1s66_47V6	NA	ribulose- -bisphosphate carboxylase oxygenase small subunit	0.695014	0.467322	Plastid	GO:0009536
Pp1s67_100V6	NA	glycosyl family 3-like protein	3.17192	0.0307536	Plastid	GO:0009507, GO:0009536
Pp1s67_154V6	NA	chalcone isomerase 3	Only in protoplasts	0.179712	Plastid	GO:0009536
Pp1s67_179V6	NA	HYR5; similar to HYR1 [EC:3.2.1.18] [KO:K01186] [Candida albicans SC5314]	-3.88268	0.0277078		GO:0016020
Pp1s67_235V6	NA	dnl zinc finger family protein	-0.854995	0.683091	Plastid	GO:0005739
Pp1s67_237V6	NA	heat shock 70 kda protein 4	Only in protomena	0.0736383		GO:0005829
Pp1s67_238V6	NA	F5H14.11; expressed protein [Arabidopsis thaliana]	Only in protomena	0.248213	Plastid	GO:0009536, GO:0016020
Pp1s67_59V6	NA	3-ketoacyl- thiolase	3.77681	0.0476781
Pp1s67_7V6	NA	porin voltage-dependent anion-selective channel protein	-1.70695	0.0562097		GO:0005741
Pp1s68_116V6	NA	glutamate decarboxylase	Only in protomena	0.0179605		GO:0005634, GO:0005829
Pp1s68_123V6	ABCI8	assembly atpase	0.550497	0.11867	Plastid	GO:0005739, GO:0009536
Pp1s68_153V6	NA	hypothetical protein similar to Arabidopsis thaliana chromosome 5, MRG21.7 [Oryza sativa (japonica cultivar-group)]	Only in protomena	0.248213
Pp1s68_169V6	NA	arogenate prephenate dehydratase	-0.355112	0.248213	Plastid	GO:0005829, GO:0009507
Pp1s68_202V6	NA	amino acid selective channel protein	-1.13183	0.372456	Plastid	GO:0005743, GO:0005773, GO:0009527, GO:0009941
Pp1s68_222V6	NA	F22D16.9; tetratricopeptide repeat (TPR)-containing protein [Arabidopsis thaliana]	-2.96504	0.0307536	Plastid	GO:0009507, GO:0009536, GO:0016020
Pp1s68_238V6	NA	methyltransferase type 11	1.96596	0.349575	Plastid	GO:0009536
Pp1s68_239V6	NA	phosphoribosylanthranilate isomerase	Only in protoplasts	0.075927	Plastid	GO:0005739, GO:0009507, GO:0009536
Pp1s68_249V6	NA	mitochondria fission 1 protein	Only in protoplasts	0.179712	Plastid	GO:0005739, GO:0005777, GO:0009507, GO:0016020
Pp1s68_75V6	NA	kinesin heavy chain	0	1		GO:0005874
Pp1s68_9V6	NA	ubiquinone biosynthesis protein ubib	Only in protomena	0.0143059
Pp1s69_133V6	NA	saposin-like type region 1 family protein	-1.44126	0.0277078	Plastid	GO:0005773, GO:0009535, GO:0009536, GO:0009579, GO:0016020
Pp1s69_13V6	NA	6-phosphofructokinase 2	-0.760734	0.368066		GO:0005829, GO:0005945
Pp1s69_146V6	NA	T10O24.12; leucine-rich repeat family protein [Arabidopsis thaliana]	-0.921226	0.471474	Plastid	GO:0005739, GO:0009507, GO:0009536
Pp1s69_154V6	NA	acyl carrier protein	4.37908	0.0323129	Plastid	GO:0009536
Pp1s69_29V6	NA	carrier protein	-0.527406	0.435279		GO:0005739, GO:0005743, GO:0016020, GO:0016021
Pp1s69_45V6	NA	F28A23.120; CBS domain-containing protein [Arabidopsis thaliana]	0.115178	1	Plastid	GO:0009536, GO:0009570
Pp1s7_127V6	NA	F19P19.28; expressed protein [Arabidopsis thaliana]	-1.61993	0.372456
Pp1s7_155V6	NA	F22O13.25; expressed protein [Arabidopsis thaliana]	-2.91504	0.307434
Pp1s7_15V6	NA	dead deah box helicase family expressed	2.53246	0.0639689	Plastid	GO:0005634, GO:0009536
Pp1s7_178V6	NA	n-acetylglutamate synthase	Only in protomena	0.248213	Plastid	GO:0005739, GO:0009536
Pp1s7_222V6	NA	alanyl-trna synthetase	0.196173	0.693282	Plastid	GO:0005739, GO:0009536
Pp1s7_250V6	NA	lysm domain protein	-0.495812	0.307434
Pp1s7_267V6	NA	26s proteasome regulatory subunit	Only in protomena	0.248213	Plastid	GO:0000502, GO:0009536
Pp1s7_307V6	NA	glutamate malate translocator	Only in protomena	0.248213	Plastid	GO:0009536, GO:0016020
Pp1s7_343V6	NA	heat shock protein 33	1.82068	0.585662	Plastid	GO:0005737, GO:0009536
Pp1s7_390V6	NA	60s ribosomal protein l28	Only in protomena	0.248213		GO:0005840
Pp1s7_393V6	NA	gcn5-related n-acetyltransferase	-0.917484	0.693282	Plastid	GO:0009536
Pp1s7_394V6	NA	elongation factor 1-	Only in protomena	0.248213		GO:0005829
Pp1s7_405V6	NA	pheophorbide a	-3.75532	0.105193	Plastid	GO:0009536, GO:0009941, GO:0016020
Pp1s7_458V6	NA	tpr repeat-containing protein	-0.628537	0.471474
Pp1s7_56V6	NA	dead box atp-dependent rna	1.00668	0.0661926	Plastid	GO:0005634, GO:0009536
Pp1s70_15V6	NA	pyruvate kinase	-1.19493	0.558452	Plastid	GO:0009536
Pp1s70_177V6	NA	glucose-6-phosphate translocator	-2.96859	0.114653	Plastid	GO:0009536, GO:0016020, GO:0016021
Pp1s70_182V6	LOX7	lipoxygenase	-1.85533	0.06658	Plastid	GO:0009536
Pp1s70_210V6	NA	alpha tubulin 1	Only in protomena	0.0179605		GO:0005829, GO:0005874, GO:0043234
Pp1s70_212V6	NA	at1g64850 f13o11_15	-5.14275	0.0639689		GO:0016020
Pp1s70_257V6	NA	valyl-trna synthetase	-0.218448	0.853041		GO:0005739
Pp1s71_136V6	NA	ribosomal protein l11 methyltransferase	Only in protoplasts	0.386476	Plastid	GO:0005739, GO:0009536
Pp1s71_187V6	NA	oas-tl4 cysteine synthase	0.66042	0.463071	Plastid	GO:0009509, GO:0009536, GO:0009570
Pp1s71_207V6	NA	non-symbiotic hemoglobin class 1	Only in protomena	0.0179605	Plastid
Pp1s71_244V6	NA	hydrolase	0.561174	0.149821	Plastid	GO:0009536, GO:0016020
Pp1s71_283V6	NA	nad-dependent epimerase dehydratase	-1.28918	0.049746	Plastid	GO:0009536
Pp1s71_354V6	NA	K6A12.7; expressed protein [Arabidopsis thaliana]	-0.854995	0.823063	Plastid	GO:0009536
Pp1s71_364V6	NA	transcription factor	0.612711	0.467322	Plastid	GO:0005634, GO:0005654, GO:0005739, GO:0009536
Pp1s72_148V6	NA	arginase 1	Only in protoplasts	0.075927		GO:0005739
Pp1s72_197V6	NA	toc34-2 protein	-0.467264	0.463071	Plastid	GO:0009536, GO:0009707, GO:0016020
Pp1s72_25V6	NA	plastid transketolase	0.62823	0.207617	Plastid	GO:0009536, GO:0009570, GO:0009579, GO:0009941, GO:0016020, GO:0016021
Pp1s72_262V6	NA	phosphoribosylformylglycinamidine cyclo-ligase	1.23867	0.0639689	Plastid	GO:0009536
Pp1s72_281V6	NA	T29A15.190; rhodanese-like domain-containing protein [Arabidopsis thaliana]	-2.31961	0.0307536	Plastid	GO:0009507, GO:0009536
Pp1s72_282V6	NA	peptidase m16c associated domain protein	1.69663	0.0307536	Plastid	GO:0005739, GO:0009536
Pp1s72_285V6	NA	lactoylglutathione glyoxalase	2.03634	0.0307536	Plastid	GO:0005739, GO:0009536, GO:0009570, GO:0009579, GO:0010319, GO:0031977
Pp1s72_288V6	NA	F21F14.40; expressed protein [Arabidopsis thaliana]	Only in protomena	0.248213	Plastid	GO:0009536, GO:0009706, GO:0016020
Pp1s72_301V6	HPL	allene oxide synthase	-0.85161	0.149821	Plastid	GO:0009536
Pp1s72_312V6	NA	NA	-0.854995	0.823063
Pp1s73_243V6	NA	1-deoxy-d-xylulose 5-phosphate reductoisomerase	1.56831	0.207617	Plastid	GO:0009536
Pp1s73_244V6	NA	glucose-6-phosphate dehydrogenase	Only in protomena	0.248213		GO:0005829
Pp1s73_31V6	NA	thylakoid lumenalkdachloroplast precursor	1.4648	0.26638	Plastid	GO:0009536, GO:0009579, GO:0016020
Pp1s73_90V6	NA	14-3-3 protein	Only in protomena	0.0736383	Plastid	GO:0005618, GO:0005739, GO:0005886, GO:0009507
Pp1s74_135V6	NA	photosystem i reaction center subunit psak	-0.75622	0.589154	Plastid	GO:0009507, GO:0009522, GO:0009536, GO:0009579, GO:0016020
Pp1s74_140V6	NA	adenosine kinase	Only in protomena	0.0192544
Pp1s74_226V6	NA	MVA3.3; plastid-specific ribosomal protein 6 precursor (Psrp-6) - like [Arabidopsis thaliana]	0	1	Plastid	GO:0009536
Pp1s74_237V6	NA	domain protein	-5.46373	0.0415863	Plastid	GO:0009536, GO:0016020
Pp1s74_243V6	NA	elongation factor ts	0.532247	0.288844	Plastid	GO:0009536, GO:0009547, GO:0009570, GO:0009941
Pp1s74_253V6	NA	mitochondrial processing peptidase alpha	Only in protoplasts	0.0277078		GO:0005739
Pp1s74_255V6	NA	endopeptidase clp	0.135576	0.683091	Plastid	GO:0005739, GO:0009536
Pp1s74_26V6	NA	glyoxalase ii	3.87437	0.0219468	Plastid	GO:0009507, GO:0009536
Pp1s74_70V6	NA	T7F6.22; hydroxyproline-rich glycoprotein family protein [Arabidopsis thaliana]	Only in protomena	0.0179605		GO:0016020
Pp1s75_141V6	NA	oxygen-evolving enhancer protein chloroplast	-0.255995	0.467322	Plastid	GO:0009536, GO:0009543, GO:0009570, GO:0009579, GO:0009654, GO:0009941, GO:0016020, GO:0019898, GO:0030095, GO:0048046
Pp1s75_175V6	NA	peroxisomal fatty acid beta-oxidation multifunctional protein	Only in protoplasts	0.386476		GO:0005618, GO:0005777, GO:0016020, GO:0016023
Pp1s75_227V6	NA	cinnamoyl reductase-like protein	Only in protomena	0.248213
Pp1s75_233V6	NA	NA	-3.91262	0.0262242	Plastid	GO:0009536, GO:0016020
Pp1s75_250V6	NA	riboflavin biosynthesis protein	0.382655	0.458719	Plastid	GO:0009536
Pp1s75_252V6	NA	tpr repeat-containing protein	0.223806	0.683091	Plastid	GO:0009536
Pp1s75_253V6	NA	tetrahydrofolate dehydrogenase cyclohydrolase	0.306893	0.554113	Plastid	GO:0005739, GO:0009536
Pp1s75_41V6	NA	leucyl-trna synthetase	1.44155	0.0323129	Plastid	GO:0009536
Pp1s75_56V6	NA	pspa im30 family protein	-0.267628	0.430223	Plastid	GO:0009536, GO:0009579
Pp1s75_5V6	NA	proline synthetase associated	3.02223	0.0562097	Plastid	GO:0009536
Pp1s76_105V6	NA	adp-glucose pyrophosphorylase small subunit	0.283246	0.463071	Plastid	GO:0009507, GO:0009536
Pp1s76_190V6	NA	NA	Only in protomena	0.248213	Plastid	GO:0009536, GO:0016020
Pp1s76_196V6	NA	chlorophyll a b binding	-1.00344	0.0476781	Plastid	GO:0009507, GO:0009536, GO:0016020
Pp1s76_199V6	NA	50s ribosomal protein l10	-0.868618	0.207617	Plastid	GO:0009536, GO:0009570, GO:0022626
Pp1s76_48V6	NA	alpha amylase inhibitor precursor	Only in protomena	0.0179605
Pp1s76_97V6	NA	enolase	-0.377979	0.11867	Plastid	GO:0000015, GO:0009536, GO:0009986
Pp1s77_164V6	NA	rna and export factor binding	Only in protomena	0.248213
Pp1s77_16V6	NA	NA	Only in protomena	0.0179605		GO:0005618, GO:0005829, GO:0016020
Pp1s77_225V6	NA	protein disulfide	Only in protoplasts	0.179712		GO:0005783, GO:0016023
Pp1s77_24V6	NA	NA	-3.0568	0.142213
Pp1s77_252V6	NA	anthranilate synthase component	4.00815	0.0456278	Plastid	GO:0005739, GO:0009536
Pp1s77_262V6	NA	serine threonine-protein kinase	Only in protoplasts	0.386476	Plastid	GO:0009536
Pp1s77_2V6	NA	unknown [Picea sitchensis]	-4.7769	0.0292181		GO:0005634, GO:0016020
Pp1s77_317V6	NA	M3E9.70; BolA-like family protein / Fe-S metabolism associated domain-containing protein [Arabidopsis thaliana]	0.839815	0.251943	Plastid	GO:0009536
Pp1s77_324V6	NA	dihydrodipicolinate synthase	1.99068	0.0262242	Plastid	GO:0009536
Pp1s77_67V6	NA	NA	2.55846	0.354343	Plastid	GO:0009536
Pp1s77_69V6	NA	psi reaction center subunit ii	-1.30903	0.372456	Plastid	GO:0009535, GO:0009536, GO:0009538, GO:0009579
Pp1s78_18V6	NA	F24K9.7; eukaryotic translation initiation factor 3G / eIF3g [KO:K03248] [Arabidopsis thaliana]	Only in protomena	0.248213		GO:0005634, GO:0005737, GO:0005852
Pp1s78_211V6	NA	phosphoserine aminotransferase	0.0288839	0.85581	Plastid	GO:0009507, GO:0009536
Pp1s78_3V6	NA	adenylosuccinate lyase	-0.176485	0.843669	Plastid	GO:0009536
Pp1s78_4V6	NA	mercapto-pyruvate sulfurtransferase 1	0.26155	0.589154	Plastid	GO:0005739, GO:0009507, GO:0009536
Pp1s78_56V6	NA	dihydrolipoamide s-	0.490049	0.713694		GO:0005739, GO:0016020, GO:0045254
Pp1s78_69V6	NA	unnamed protein product [Vitis vinifera]	Only in protomena	0.248213		GO:0016020, GO:0016023
Pp1s79_105V6	NA	F11A3.9; NADH dehydrogenase (ubiquinone) 1 alpha subcomplex 9 [EC:1.6.5.3 1.6.99.3] [KO:K03953] [Arabidopsis thaliana]	0.53146	0.307434
Pp1s79_110V6	NA	malate dehydrogenase	0.972171	0.108408	Plastid	GO:0005739, GO:0009507, GO:0009536
Pp1s79_140V6	NA	glutamate synthase	-0.751114	0.153576	Plastid	GO:0005739, GO:0009536, GO:0016020
Pp1s79_157V6	NA	60s ribosomal protein l9	Only in protomena	0.0179605		GO:0005840
Pp1s79_167V6	NA	beta-hydroxyacyl-acp dehydratase	-0.770119	0.26638	Plastid	GO:0009536
Pp1s79_21V6	NA	unknown [Picea sitchensis]	Only in protoplasts	0.386476		GO:0005739
Pp1s79_272V6	NA	MJH22.13; expressed protein [Arabidopsis thaliana]	Only in protomena	0.248213	Plastid	GO:0009536, GO:0016020
Pp1s79_61V6	NA	at1g67700 f12a21_30	-1.36105	0.190338	Plastid	GO:0009536, GO:0009941
Pp1s79_8V6	NA	hiv-1 tat interactive protein 30kda	-2.10481	0.167458		GO:0005634
Pp1s79_92V6	NA	peptidase s1 and chymotrypsin hap:pdz dhr glgf	-1.5429	0.0307536	Plastid	GO:0009536, GO:0016020
Pp1s79_93V6	NA	FCAALL.30; lil3 protein [Arabidopsis thaliana]	-2.08167	0.0307536	Plastid	GO:0009536, GO:0016020
Pp1s8_116V6	NA	signal recognition particle protein	-3.98088	0.203381	Plastid	GO:0009536, GO:0048500
Pp1s8_120V6	NA	NA	Only in protoplasts	0.386476		GO:0005737
Pp1s8_124V6	NA	gmp synthase	Only in protomena	0.248213
Pp1s8_140V6	NA	serine endopeptidase	1.29764	0.075927	Plastid	GO:0009533, GO:0009535, GO:0009536, GO:0009579
Pp1s8_168V6	NA	acetyl- biotin carboxylase	1.1008	0.4795	Plastid	GO:0005739, GO:0009536
Pp1s8_193V6	NA	thioredoxin x	3.38433	0.251943	Plastid	GO:0009536
Pp1s8_196V6	NA	ubiquinol--cytochrome-c reductase-like protein	Only in protomena	0.248213		GO:0005739, GO:0005750, GO:0016020
Pp1s8_239V6	NA	amidophosphoribosyltransferase 2 precursor	Only in protoplasts	0.386476	Plastid	GO:0009532, GO:0009536
Pp1s8_282V6	NA	aldo keto reductase	-0.944153	0.471474	Plastid	GO:0009505, GO:0009536, GO:0009570, GO:0009941
Pp1s8_311V6	NA	o-linked n-acetylglucosamine	Only in protoplasts	0.386476
Pp1s8_3V6	NA	F15J1.20; ankyrin repeat family protein / AFT protein (AFT) [Arabidopsis thaliana]	Only in protomena	0.248213		GO:0005829
Pp1s8_70V6	NA	carbohydrate-binding module family 45 protein	0.0632089	0.589154	Plastid	GO:0005739, GO:0009536
Pp1s80_110V6	NA	60s ribosomal protein	Only in protomena	0.248213		GO:0015934
Pp1s80_119V6	NA	harpin binding protein 1	-0.575308	0.471474	Plastid	GO:0009536
Pp1s80_151V6	RPOA2	rpoa2 gene for putative DNA-directed RNA polymerase alpha chain protein RPOA2	-1.9444	0.0262242	Plastid	GO:0009536
Pp1s80_23V6	NA	photosystem i subunit iii	-2.37327	0.0262242	Plastid	GO:0009538, GO:0009543, GO:0016020
Pp1s80_60V6	FTSZ2-1	cell division protein	0.7949	0.26638	Plastid	GO:0005874, GO:0009536, GO:0009570, GO:0016020, GO:0043234
Pp1s80_71V6	NA	mitogen-activated protein kinase	-0.854995	0.823063
Pp1s81_134V6	NA	unnamed protein product [Vitis vinifera]	-2.91504	0.307434	Plastid	GO:0005739, GO:0009536, GO:0016020
Pp1s81_135V6	NA	senescence-associated protein	1.39542	0.114653	Plastid	GO:0009536
Pp1s81_230V6	NA	#NAME?	-0.19347	0.589154	Plastid	GO:0009536
Pp1s81_250V6	NA	inosine triphosphate pyrophosphatase	Only in protoplasts	0.0143059
Pp1s81_260V6	NA	y4320_arath ame: full=uncharacterized protein chloroplastic flags: precursor	0.0834142	0.823063	Plastid	GO:0009535, GO:0009536, GO:0009579, GO:0010287
Pp1s81_46V6	NA	F14F18.210; expressed protein [Arabidopsis thaliana]	Only in protoplasts	0.179712	Plastid	GO:0009536
Pp1s81_51V6	NA	atpase aaa-2 domain protein	-0.675239	0.0770999	Plastid	GO:0009507, GO:0009536
Pp1s81_54V6	NA	mitochondrial processing peptidase	0.417879	0.280087	Plastid	GO:0005739
Pp1s82_113V6	NA	MJK13.21; expressed protein [Arabidopsis thaliana]	-2.91504	0.307434
Pp1s82_6V6	GLP1a	F14J9.22; germin-like protein (GLP4) (GLP5) [Arabidopsis thaliana]	Only in protomena	0.0192544		GO:0005576, GO:0048046
Pp1s82_98V6	NA	peptidyl-prolyl cis-trans isomerase	0.245607	0.683091	Plastid	GO:0009535, GO:0009536, GO:0009570, GO:0009579, GO:0009941, GO:0022626, GO:0048046
Pp1s83_117V6	NA	predicted protein [Populus trichocarpa]	1.6844	0.0456278	Plastid	GO:0009536
Pp1s83_144V6	NA	phosphoenolpyruvate carboxylase	Only in protomena	0.0192544		GO:0005829
Pp1s83_145V6	NA	NA	Only in protomena	0.248213		GO:0012505, GO:0016020
Pp1s83_150V6	NA	T29A15.190; rhodanese-like domain-containing protein [Arabidopsis thaliana]	1.6649	0.0770999	Plastid	GO:0009535, GO:0009536, GO:0009579
Pp1s83_158V6	NA	fructosamine-3-kinase-related protein	1.96969	0.349575	Plastid	GO:0009536
Pp1s83_160V6	NA	3-hydroxyisobutyryl-coenzyme a expressed	Only in protoplasts	0.075927		GO:0005739
Pp1s83_168V6	NA	MOE17.2; expressed protein [Arabidopsis thaliana]	Only in protomena	0.248213
Pp1s83_184V6	NA	dihydrolipoamide s-acetyltransferase (e2 component of pyruvate dehydrogenase complex)	1.26363	1		GO:0005739, GO:0016020, GO:0045254
Pp1s83_192V6	NA	NA	Only in protomena	0.248213
Pp1s83_223V6	NA	3 (2 ) -bisphosphate nucleotidase	4.01725	0.190338	Plastid	GO:0005737, GO:0009536, GO:0016023
Pp1s83_246V6	NA	photosystem i reaction center subunit v	-1.76029	0.248213	Plastid	GO:0009522, GO:0009535, GO:0009536, GO:0009579, GO:0016020, GO:0016021
Pp1s83_248V6	NA	F28I8.17; expressed protein [Arabidopsis thaliana]	Only in protoplasts	0.179712	Plastid	GO:0009536
Pp1s83_45V6	NA	abc transporter-like	Only in protomena	0.0777599	Plastid	GO:0009536, GO:0009941, GO:0016020
Pp1s83_6V6	NA	red chlorophyll catabolite reductase	0.865614	0.554113	Plastid	GO:0009536
Pp1s83_72V6	NA	coproporphyrinogen iii oxidase	1.20505	0.683091	Plastid	GO:0009536
Pp1s83_80V6	NA	MDA7.7; heat shock protein 81-2 (HSP81-2) [Arabidopsis thaliana]	Only in protomena	0.0179605		GO:0005737
Pp1s83_99V6	NA	plastid-lipid-associated protein 2	0.0950357	1	Plastid	GO:0009536, GO:0009579
Pp1s84_136V6	NA	NA	0.0248777	0.853041	Plastid	GO:0009536, GO:0016020
Pp1s84_153V6	NA	40s ribosomal protein s19	Only in protomena	0.248213		GO:0005829, GO:0005840
Pp1s84_178V6	NA	MLJ15.10; expressed protein [Arabidopsis thaliana]	-0.854995	0.683091	Plastid	GO:0009536, GO:0016020
Pp1s84_187V6	NA	pirin-like protein	1.20505	0.248213	Plastid	GO:0005739, GO:0009536
Pp1s84_273V6	NA	threonyl-trna synthetase	-0.0274522	0.718816	Plastid	GO:0009536
Pp1s84_6V6	NA	F28A23.120; CBS domain-containing protein [Arabidopsis thaliana]	1.33767	0.251943	Plastid	GO:0009536, GO:0009570
Pp1s85_113V6	NA	thylakoid lumenal	-0.426292	0.554113	Plastid	GO:0009535, GO:0009536, GO:0009543, GO:0009579, GO:0016020
Pp1s85_170V6	NA	beta chain	Only in protomena	0.0192544	Plastid	GO:0005874, GO:0009536, GO:0043234
Pp1s85_19V6	NA	hydrolase	1.06245	0.0395986	Plastid	GO:0009536
Pp1s85_74V6	NA	MFC19.23; expressed protein [Arabidopsis thaliana]	Only in protomena	0.248213		GO:0016020
Pp1s85_94V6	NA	non-green plastid inner envelope membrane protein	-3.11605	0.445009	Plastid	GO:0005739, GO:0009536, GO:0009706, GO:0016020
Pp1s85_96V6	NA	inositol monophosphatase	1.84379	0.0277078	Plastid	GO:0009536
Pp1s86_147V6	NA	3d domain protein	Only in protomena	0.0736383		GO:0016020, GO:0019867
Pp1s86_156V6	NA	glyceraldehyde-3-phosphate dehydrogenase	-0.130429	0.858427	Plastid	GO:0009536, GO:0009570, GO:0009941, GO:0016020, GO:0048046
Pp1s86_186V6	NA	abc transporter	Only in protomena	0.248213	Plastid	GO:0005739, GO:0009536, GO:0043190
Pp1s86_206V6	NA	ribosomal protein s17	-0.59473	0.248213	Plastid	GO:0005840, GO:0009536
Pp1s86_212V6	NA	#NAME?	Only in protoplasts	0.179712	Plastid	GO:0005739, GO:0009507, GO:0009536
Pp1s86_22V6	NA	T2L20.17; expressed protein [Arabidopsis thaliana]	-7.6234	0.0262242	Plastid	GO:0009536, GO:0016020
Pp1s87_117V6	NA	phosphoglycerate dehydrogenase	0.00963827	0.713694	Plastid	GO:0005739, GO:0009507, GO:0009536, GO:0016020
Pp1s87_131V6	NA	cell division inhibitor	1.48612	0.0476781	Plastid	GO:0009536
Pp1s87_63V6	NA	3-oxoacyl-synthase iii	Only in protoplasts	0.179712	Plastid	GO:0009536
Pp1s88_182V6	NA	chloroplast photosystem ii reaction center protein	-0.384851	0.589154	Plastid	GO:0009536, GO:0009579, GO:0009654, GO:0016020, GO:0019898
Pp1s88_187V6	NA	sam domain family protein	-0.716332	0.354343	Plastid	GO:0005743, GO:0016020
Pp1s88_1V6	NA	rhamnose synthase	Only in protomena	0.0179605
Pp1s88_62V6	NA	aspartate kinase-homoserine dehydrogenase	0.544517	0.0277078	Plastid	GO:0009536
Pp1s88_63V6	NA	sec14 cytosolic	-2.91504	0.307434		GO:0005622
Pp1s88_98V6	NA	beach domain-containing protein	Only in protomena	0.248213		GO:0016020
Pp1s89_131V6	NA	F20D21.34; expressed protein [Arabidopsis thaliana]	-5.28865	0.659243	Plastid	GO:0009507, GO:0009536, GO:0016020
Pp1s89_183V6	NA	MRO11.7; expressed protein [Arabidopsis thaliana]	Only in protomena	0.0179605
Pp1s89_220V6	NA	uroporphyrinogen iii synthase	0.0903474	0.843669	Plastid	GO:0009507, GO:0009536
Pp1s89_23V6	NA	50s ribosomal protein l29	Only in protoplasts	0.386476	Plastid	GO:0009536, GO:0009547
Pp1s89_56V6	NA	3-dehydroquinate synthase	-0.854995	0.683091	Plastid	GO:0009536
Pp1s89_62V6	NA	photosystem i reaction center subunit chloroplast	-0.813492	0.354343	Plastid	GO:0009507, GO:0009536, GO:0009538, GO:0009579, GO:0016020
Pp1s89_87V6	NA	NA	-2.30342	0.0277078	Plastid	GO:0009536
Pp1s9_103V6	NA	succinate- ligase	0.677116	0.708281		GO:0005739
Pp1s9_107V6	NA	12-oxophytodienoic acid -reductase	Only in protomena	0.248213		GO:0005739
[truncated: 70 more rows]

## Sheet: Лист1
GeneID	Gene Ontology (Cellular Component)
PhpafMp25	GO:0005746, GO:0016021, GO:0045277
PhpafMp29	GO:0005747
PhpafMp30	GO:0005739, GO:0045261
PhpapaCp001	GO:0009507, GO:0015935
PhpapaCp002	GO:0009507, GO:0015935
PhpapaCp012	GO:0009521
PhpapaCp013	GO:0009368, GO:0009507
PhpapaCp014	GO:0005840, GO:0009507
PhpapaCp015	GO:0005840, GO:0009507
PhpapaCp020	GO:0009507, GO:0009539, GO:0009579, GO:0016021
PhpapaCp026	GO:0009507, GO:0031361
PhpapaCp028	GO:0009507, GO:0009579, GO:0016021
PhpapaCp030	GO:0009317, GO:0009507
PhpapaCp031	GO:0009573
PhpapaCp032	GO:0009507, GO:0009579, GO:0016021, GO:0045261
PhpapaCp033	GO:0009507, GO:0045261
PhpapaCp035	GO:0009507
PhpapaCp036	GO:0009507, GO:0009523
PhpapaCp037	GO:0009507, GO:0015935
PhpapaCp038	GO:0009507, GO:0009579, GO:0016020
PhpapaCp039	GO:0009507, GO:0009522, GO:0009579, GO:0016021
PhpapaCp040	GO:0009507, GO:0009522, GO:0009579, GO:0016021
PhpapaCp043	GO:0009521, GO:0030076
PhpapaCp044	GO:0016020, GO:0030077
PhpapaCp045	GO:0009570
PhpapaCp046	GO:0009507, GO:0016020, GO:0030077
PhpapaCp048	GO:0009507
PhpapaCp053	GO:0009507, GO:0009579, GO:0045261
PhpapaCp054	GO:0009507, GO:0045263
PhpapaCp056	GO:0016469
PhpapaCp060	GO:0009507
PhpapaCp061	GO:0005840, GO:0009507
PhpapaCp063	GO:0005840, GO:0009507
PhpapaCp064	GO:0005840, GO:0009507
PhpapaCp065	GO:0009507, GO:0015934
PhpapaCp066	GO:0005840, GO:0009507
PhpapaCp067	GO:0009507, GO:0015935
PhpapaCp068	GO:0009507, GO:0015934
PhpapaCp069	GO:0009507, GO:0015935
PhpapaCp070	GO:0009507, GO:0015934
PhpapaCp071	GO:0005840, GO:0009507
PhpapaCp072	GO:0009507, GO:0016020
PhpapaCp073	GO:0005840, GO:0009507
PhpapaCp074	GO:0009507, GO:0015934
PhpapaCp076	GO:0009507, GO:0009522, GO:0009579
PhpapaCp079	GO:0009507, GO:0009523, GO:0009579
PhpapaCp080	GO:0009507, GO:0009523, GO:0009579, GO:0016021
PhpapaCp081	GO:0009507
PhpapaCp082	GO:0005840, GO:0009507
PhpapaCp084	GO:0009507
PhpapaCp085	GO:0009507, GO:0016612
PHYPADRAFT_100309
PHYPADRAFT_101279
PHYPADRAFT_102232
PHYPADRAFT_103944
PHYPADRAFT_128552
PHYPADRAFT_160481
PHYPADRAFT_164467
PHYPADRAFT_169092
PHYPADRAFT_169890
PHYPADRAFT_170124
PHYPADRAFT_202989
PHYPADRAFT_34885
PHYPADRAFT_62174
PHYPADRAFT_64413
PHYPADRAFT_64528
PHYPADRAFT_65231
PHYPADRAFT_65961
PHYPADRAFT_70250
PHYPADRAFT_74807
PHYPADRAFT_75104
PHYPADRAFT_75141
PHYPADRAFT_76625
PHYPADRAFT_77190
PHYPADRAFT_77198
PHYPADRAFT_79357
PHYPADRAFT_81220
PHYPADRAFT_81668
PHYPADRAFT_82867
PHYPADRAFT_84153
PHYPADRAFT_84830
PHYPADRAFT_87418
PHYPADRAFT_87545
PHYPADRAFT_88653
PHYPADRAFT_89420
PHYPADRAFT_89920
PHYPADRAFT_92182
PHYPADRAFT_93767
PHYPADRAFT_94890
PHYPADRAFT_95093
PHYPADRAFT_98221
Pp1s1_158V6	GO:0009536
Pp1s1_168V6	GO:0005739, GO:0009570, GO:0009579, GO:0009941, GO:0048046
Pp1s1_180V6	GO:0005739, GO:0009507, GO:0009536
Pp1s1_207V6	GO:0009507
Pp1s1_21V6	GO:0009507, GO:0009536, GO:0016020
Pp1s1_222V6	GO:0005737, GO:0016023
Pp1s1_230V6	GO:0009505, GO:0009536, GO:0009570, GO:0009579
Pp1s1_295V6	GO:0009536
Pp1s1_405V6	GO:0005739
Pp1s1_461V6	GO:0009536, GO:0009579, GO:0009654, GO:0019898
Pp1s1_515V6	GO:0005739, GO:0009507, GO:0009536
Pp1s1_526V6	GO:0000015, GO:0005829, GO:0009986
Pp1s1_532V6	GO:0005739, GO:0009536, GO:0009941, GO:0019867
Pp1s1_534V6	GO:0005739, GO:0009536, GO:0009706
Pp1s1_539V6
Pp1s1_544V6
Pp1s1_625V6	GO:0009507, GO:0009536, GO:0016020
Pp1s1_629V6	GO:0009507, GO:0009536, GO:0016020
Pp1s1_636V6	GO:0009507, GO:0009536
Pp1s1_765V6	GO:0009536, GO:0016020
Pp1s1_789V6
Pp1s1_815V6
Pp1s1_828V6	GO:0009536
Pp1s1_89V6	GO:0009536
Pp1s10_102V6	GO:0005730, GO:0005773, GO:0005886, GO:0009507, GO:0022625
Pp1s10_119V6	GO:0005739, GO:0009507, GO:0009536
Pp1s10_139V6	GO:0009536, GO:0016020
Pp1s10_183V6
Pp1s10_190V6	GO:0005829, GO:0009507, GO:0016020, GO:0022627
Pp1s10_192V6	GO:0009536, GO:0009579, GO:0016020, GO:0016021
Pp1s10_194V6	GO:0005739, GO:0009536
Pp1s10_201V6	GO:0033180
Pp1s10_203V6
Pp1s10_210V6	GO:0005840
Pp1s10_245V6	GO:0009507, GO:0009536, GO:0009547, GO:0015934
Pp1s10_248V6	GO:0005739, GO:0009536, GO:0016020
Pp1s10_252V6	GO:0005739, GO:0045252
Pp1s10_341V6	GO:0009536
Pp1s10_393V6	GO:0009535, GO:0009536, GO:0009579, GO:0009941, GO:0010287, GO:0010319
Pp1s10_47V6	GO:0009536
Pp1s10_57V6	GO:0009536
Pp1s100_107V6	GO:0009536
Pp1s100_117V6	GO:0033180
Pp1s100_191V6	GO:0009536, GO:0009570
Pp1s100_192V6	GO:0000786, GO:0005654, GO:0005739
Pp1s100_24V6	GO:0005829
Pp1s100_61V6	GO:0005739, GO:0005740
Pp1s100_87V6	GO:0009536
Pp1s101_10V6	GO:0005730, GO:0005773, GO:0005783, GO:0005829, GO:0005886, GO:0009507, GO:0022625
Pp1s101_170V6	GO:0005737, GO:0005739, GO:0009536, GO:0016020
Pp1s101_174V6	GO:0005739, GO:0009536, GO:0015935
Pp1s101_184V6	GO:0009536
Pp1s101_208V6	GO:0015935
Pp1s101_215V6	GO:0009536
Pp1s101_240V6	GO:0009536
Pp1s101_241V6	GO:0009536
Pp1s101_245V6	GO:0005739, GO:0009536, GO:0016020
Pp1s101_2V6	GO:0009536, GO:0009538, GO:0009579
Pp1s101_74V6	GO:0005829, GO:0005840, GO:0022625
Pp1s101_79V6	GO:0009536
Pp1s101_82V6	GO:0000785, GO:0005634
Pp1s102_14V6	GO:0009536
Pp1s102_15V6	GO:0005739, GO:0009536
Pp1s102_181V6	GO:0009536
Pp1s102_189V6
Pp1s102_88V6	GO:0016020
Pp1s103_117V6	GO:0009536
Pp1s103_66V6	GO:0005739, GO:0009536, GO:0016020, GO:0044425
Pp1s103_79V6	GO:0009536, GO:0016023
Pp1s103_80V6	GO:0009536
Pp1s103_94V6
Pp1s104_128V6	GO:0005829, GO:0005840, GO:0009536
Pp1s104_141V6	GO:0005840
Pp1s104_16V6	GO:0009536
Pp1s104_73V6	GO:0005739, GO:0009536
Pp1s104_88V6	GO:0005618, GO:0005730, GO:0005740, GO:0005829, GO:0005886, GO:0009507, GO:0048046
Pp1s104_98V6	GO:0009507, GO:0009536, GO:0016020
Pp1s106_167V6	GO:0005840
Pp1s106_16V6	GO:0005739
Pp1s106_185V6	GO:0009532, GO:0009536
Pp1s106_212V6
Pp1s106_46V6	GO:0005739, GO:0009536, GO:0009570, GO:0009579, GO:0009941, GO:0048046
Pp1s106_67V6	GO:0009536
Pp1s106_68V6	GO:0009536
Pp1s107_10V6	GO:0009507, GO:0016020
Pp1s107_188V6	GO:0009535, GO:0009536, GO:0009538, GO:0009579
Pp1s107_1V6
Pp1s108_171V6	GO:0009507, GO:0009536
Pp1s108_26V6
Pp1s109_238V6	GO:0009507, GO:0009532, GO:0009536
Pp1s109_241V6	GO:0005634, GO:0005777, GO:0009570, GO:0016020, GO:0022626, GO:0048046
Pp1s109_52V6	GO:0005874, GO:0009536
Pp1s109_90V6	GO:0009536, GO:0016020
Pp1s109_97V6	GO:0005739, GO:0070469
Pp1s11_10V6	GO:0009536
Pp1s11_225V6	GO:0005739, GO:0009507, GO:0009536, GO:0009547
Pp1s11_269V6	GO:0009536, GO:0016020
Pp1s11_275V6	GO:0005840, GO:0009536
Pp1s11_288V6
Pp1s11_305V6	GO:0009536
Pp1s11_340V6	GO:0009536, GO:0010287
Pp1s11_357V6	GO:0005739, GO:0009507, GO:0009536, GO:0016020
Pp1s11_397V6	GO:0005829, GO:0009536, GO:0009570, GO:0009941, GO:0016020, GO:0048046
Pp1s11_39V6	GO:0005576, GO:0009536, GO:0009543, GO:0009570, GO:0009579, GO:0009654, GO:0009941, GO:0016020, GO:0019898, GO:0030095, GO:0048046
Pp1s11_3V6	GO:0009536
Pp1s11_89V6	GO:0009536, GO:0009941, GO:0016020
Pp1s110_13V6	GO:0009536
Pp1s110_16V6	GO:0009536, GO:0016020
Pp1s110_19V6	GO:0005739, GO:0009536
Pp1s110_47V6
Pp1s111_53V6	GO:0009536
Pp1s111_8V6	GO:0009536, GO:0016020
Pp1s112_162V6	GO:0016020
Pp1s112_169V6	GO:0009535, GO:0009536, GO:0009579, GO:0016020, GO:0016021
Pp1s113_159V6
Pp1s113_185V6	GO:0016020
Pp1s113_38V6	GO:0009507, GO:0009536
Pp1s113_88V6	GO:0009536
Pp1s1139_3V6
Pp1s114_123V6	GO:0005739, GO:0009536
Pp1s114_138V6	GO:0009536
Pp1s114_148V6	GO:0009536, GO:0016020
Pp1s114_157V6	GO:0009536
Pp1s114_164V6	GO:0005739, GO:0005743
Pp1s114_172V6	GO:0009534, GO:0009536, GO:0009579
Pp1s114_203V6	GO:0005739, GO:0016023
Pp1s114_66V6	GO:0009536
Pp1s114_78V6	GO:0009535, GO:0009536, GO:0009579
Pp1s114_79V6	GO:0005840
Pp1s114_95V6	GO:0009507, GO:0009536
Pp1s115_101V6	GO:0022627
Pp1s115_123V6	GO:0009536
Pp1s115_12V6	GO:0009536
Pp1s115_168V6	GO:0009536
Pp1s115_193V6	GO:0009536, GO:0016020
Pp1s115_206V6	GO:0009536
Pp1s115_90V6	GO:0009536
Pp1s116_112V6
Pp1s116_33V6	GO:0005739, GO:0009536, GO:0009570
Pp1s116_53V6	GO:0009536
Pp1s117_102V6	GO:0005739, GO:0016020
Pp1s117_154V6	GO:0000786, GO:0005634
Pp1s117_2V6	GO:0000786, GO:0005730
Pp1s117_86V6	GO:0005840, GO:0009536
Pp1s118_101V6	GO:0005739, GO:0009536
Pp1s118_113V6	GO:0005739, GO:0005759
Pp1s118_154V6	GO:0005737, GO:0005739
Pp1s118_165V6	GO:0009536
Pp1s118_166V6	GO:0005886, GO:0009536, GO:0009579, GO:0016020, GO:0016021
Pp1s118_219V6	GO:0005739, GO:0009536
Pp1s119_14V6	GO:0009536, GO:0016020
Pp1s119_22V6	GO:0009536
Pp1s119_49V6	GO:0009536
Pp1s119_57V6	GO:0009536
Pp1s12_118V6	GO:0005886, GO:0008076
Pp1s12_121V6	GO:0016020, GO:0016021
Pp1s12_128V6	GO:0009536
Pp1s12_202V6
Pp1s12_209V6
Pp1s12_215V6	GO:0009536
Pp1s12_231V6	GO:0009536
Pp1s12_315V6	GO:0016020
Pp1s12_316V6	GO:0009536, GO:0043231, GO:0044444
Pp1s12_317V6
Pp1s12_341V6	GO:0016020
Pp1s12_371V6	GO:0009536, GO:0016020
Pp1s12_379V6	GO:0016020
Pp1s12_401V6	GO:0009536
Pp1s12_40V6	GO:0009532, GO:0009536
Pp1s12_415V6	GO:0005634, GO:0005829
Pp1s12_44V6	GO:0016020
Pp1s12_77V6	GO:0019773
Pp1s12_85V6	GO:0009536, GO:0009570, GO:0009579, GO:0009941
Pp1s120_127V6	GO:0009536, GO:0009570, GO:0009579, GO:0009941, GO:0016020, GO:0016021
Pp1s120_139V6	GO:0009535, GO:0009536, GO:0009579, GO:0016020
Pp1s120_164V6	GO:0009536, GO:0009570, GO:0009579, GO:0009941, GO:0016020, GO:0016021
Pp1s120_21V6	GO:0009536, GO:0009570
Pp1s120_79V6	GO:0009536
Pp1s121_53V6	GO:0009536, GO:0016020, GO:0016021
Pp1s121_54V6	GO:0009536, GO:0009538, GO:0009543, GO:0009579, GO:0016020
Pp1s122_100V6
Pp1s122_101V6	GO:0009536, GO:0016020
Pp1s122_165V6	GO:0005694, GO:0005739, GO:0009536
Pp1s122_6V6	GO:0009536
Pp1s123_105V6	GO:0009507, GO:0009536
Pp1s123_136V6	GO:0005618
Pp1s123_140V6	GO:0009536
Pp1s123_142V6	GO:0005886, GO:0016020
Pp1s123_144V6	GO:0009536
Pp1s123_43V6	GO:0009535, GO:0009536, GO:0009579
Pp1s123_47V6	GO:0009536, GO:0016020
Pp1s123_58V6
Pp1s123_61V6	GO:0009707, GO:0016020
Pp1s123_97V6	GO:0009536, GO:0009579, GO:0016020
Pp1s124_155V6	GO:0009536
Pp1s125_16V6	GO:0009536, GO:0016020
Pp1s125_47V6	GO:0009536
Pp1s125_61V6	GO:0009536, GO:0009579, GO:0009654, GO:0016020, GO:0019898
Pp1s125_77V6	GO:0009536
Pp1s126_130V6
Pp1s126_131V6	GO:0009536
Pp1s126_186V6	GO:0009536
Pp1s126_26V6	GO:0009536
Pp1s126_38V6	GO:0005783, GO:0005840, GO:0016023
Pp1s126_52V6	GO:0005840
Pp1s126_81V6	GO:0005739, GO:0009532, GO:0009536
Pp1s126_82V6	GO:0005739
Pp1s126_91V6
Pp1s127_105V6	GO:0009536
Pp1s127_74V6	GO:0015935
Pp1s127_94V6	GO:0009535, GO:0009536, GO:0009579, GO:0010598, GO:0016020
Pp1s128_154V6	GO:0009536
Pp1s128_2V6	GO:0009536
Pp1s129_115V6	GO:0009536
Pp1s129_118V6	GO:0009536, GO:0016020, GO:0016021
Pp1s129_152V6	GO:0005739, GO:0009507, GO:0009536
Pp1s129_202V6	GO:0019773
Pp1s13_109V6	GO:0005672, GO:0005739, GO:0016020
Pp1s13_116V6	GO:0005739
Pp1s13_123V6	GO:0009536, GO:0043231, GO:0044444
Pp1s13_127V6	GO:0009536
Pp1s13_142V6	GO:0009536, GO:0009579
Pp1s13_200V6	GO:0009507, GO:0009536, GO:0016020
Pp1s13_20V6	GO:0009536
Pp1s13_21V6	GO:0009507, GO:0009536
Pp1s13_231V6	GO:0009536
Pp1s13_238V6	GO:0005739, GO:0009536
Pp1s13_387V6	GO:0009536
Pp1s13_392V6	GO:0009536, GO:0016020, GO:0019031
Pp1s13_40V6	GO:0005840
Pp1s13_410V6	GO:0005618, GO:0005730, GO:0005886, GO:0009507, GO:0022627
Pp1s13_418V6	GO:0005739, GO:0009536
Pp1s13_430V6	GO:0009536
Pp1s13_438V6	GO:0005739
Pp1s13_462V6	GO:0009507, GO:0009536, GO:0016020
Pp1s13_7V6	GO:0005739, GO:0009536
Pp1s130_191V6	GO:0016020
Pp1s130_196V6	GO:0009536
Pp1s130_227V6
Pp1s130_287V6	GO:0005739, GO:0008287, GO:0009536
Pp1s130_293V6	GO:0009536, GO:0009547
Pp1s130_5V6	GO:0009536
Pp1s130_82V6	GO:0016020
Pp1s131_104V6
Pp1s131_153V6	GO:0009507, GO:0009532, GO:0009536
Pp1s131_154V6	GO:0009536, GO:0009579, GO:0016020, GO:0042651
Pp1s131_184V6	GO:0009536, GO:0009579, GO:0016020
Pp1s131_4V6	GO:0009536
Pp1s131_6V6	GO:0016020
Pp1s131_71V6	GO:0009507, GO:0009532, GO:0009536
Pp1s132_175V6	GO:0009536, GO:0009579, GO:0016020
Pp1s132_186V6	GO:0009528, GO:0009535, GO:0009536, GO:0009570, GO:0009579, GO:0009707, GO:0010319, GO:0016021
Pp1s132_188V6	GO:0005853
Pp1s132_26V6	GO:0009536
Pp1s132_52V6
Pp1s132_62V6	GO:0005739, GO:0005754
Pp1s133_102V6	GO:0009535, GO:0009536, GO:0009570, GO:0009579, GO:0009941, GO:0022626, GO:0048046
Pp1s133_105V6	GO:0009536
Pp1s133_65V6	GO:0009536, GO:0009941
Pp1s134_119V6	GO:0005737
Pp1s134_168V6	GO:0005840, GO:0009536, GO:0009570, GO:0009579
Pp1s134_54V6	GO:0009536
Pp1s134_66V6	GO:0005840, GO:0009536
Pp1s134_68V6	GO:0009536
Pp1s134_72V6	GO:0016020
Pp1s134_89V6	GO:0005739, GO:0009536, GO:0016020
Pp1s135_112V6	GO:0009536
Pp1s135_21V6	GO:0005829, GO:0009536, GO:0009570, GO:0009941, GO:0016020, GO:0048046
Pp1s135_25V6	GO:0009536
Pp1s135_33V6	GO:0005739, GO:0015935
Pp1s135_79V6	GO:0009507, GO:0009536, GO:0009579, GO:0009654, GO:0016020, GO:0019898
Pp1s136_120V6	GO:0009536
Pp1s136_198V6	GO:0005739, GO:0009536
Pp1s136_224V6	GO:0005829
Pp1s136_29V6
Pp1s136_41V6	GO:0009536
Pp1s136_62V6	GO:0009536, GO:0009707, GO:0016020
Pp1s136_70V6
Pp1s137_134V6	GO:0009536, GO:0009941, GO:0016020, GO:0016021
Pp1s137_140V6	GO:0005737
Pp1s137_144V6	GO:0009536
Pp1s137_165V6	GO:0009507, GO:0009536, GO:0015934
Pp1s137_194V6
Pp1s137_233V6
Pp1s137_47V6	GO:0016020
Pp1s137_78V6	GO:0000785, GO:0005634, GO:0009535, GO:0009536, GO:0009579, GO:0009706, GO:0080085
Pp1s137_81V6	GO:0005743, GO:0009941, GO:0016020
Pp1s137_86V6	GO:0009535, GO:0009536, GO:0009579, GO:0009941, GO:0010287, GO:0010319
Pp1s138_36V6	GO:0005634, GO:0005737, GO:0005829, GO:0005852
Pp1s138_75V6	GO:0005739, GO:0009536, GO:0009941
Pp1s138_76V6	GO:0009536
Pp1s138_81V6	GO:0005737, GO:0016023
Pp1s138_83V6	GO:0005840, GO:0009536
Pp1s139_10V6	GO:0009331, GO:0009536, GO:0016020
Pp1s139_3V6	GO:0005739, GO:0009536
Pp1s139_98V6	GO:0009536
Pp1s14_169V6	GO:0005840, GO:0009535, GO:0009536, GO:0009579, GO:0016020
Pp1s14_179V6	GO:0005739, GO:0005886, GO:0031966, GO:0045271
Pp1s14_180V6	GO:0005739, GO:0009536
Pp1s14_264V6	GO:0009536
Pp1s14_298V6	GO:0009536, GO:0009570, GO:0016020
Pp1s14_350V6	GO:0009536, GO:0016020
Pp1s14_358V6	GO:0005886, GO:0016020
Pp1s14_36V6	GO:0016020
Pp1s14_40V6	GO:0009536, GO:0009570
Pp1s14_433V6	GO:0005840
Pp1s140_12V6	GO:0016020
Pp1s140_22V6
Pp1s140_7V6	GO:0009536, GO:0016020
Pp1s141_83V6	GO:0009507, GO:0009536
Pp1s141_8V6	GO:0009535, GO:0009536, GO:0009579, GO:0016020
Pp1s142_105V6	GO:0005739, GO:0009536, GO:0016020
Pp1s142_106V6	GO:0016020
Pp1s142_120V6	GO:0005737
Pp1s142_79V6
Pp1s142_89V6	GO:0005739
Pp1s142_94V6
Pp1s143_11V6	GO:0005739, GO:0009536
Pp1s143_131V6	GO:0009536, GO:0016020
Pp1s143_167V6	GO:0009536
Pp1s143_174V6	GO:0009536, GO:0016020, GO:0016021
Pp1s143_175V6	GO:0009536, GO:0009579
Pp1s143_176V6	GO:0009507, GO:0009536
Pp1s143_177V6	GO:0009507, GO:0009536
Pp1s144_126V6	GO:0009536
Pp1s144_137V6	GO:0009536
Pp1s144_138V6	GO:0001652, GO:0005654, GO:0005730, GO:0015030, GO:0030529
Pp1s144_24V6	GO:0005739, GO:0009536
Pp1s144_58V6	GO:0005739, GO:0009536
Pp1s144_8V6	GO:0005576, GO:0005618, GO:0016020
Pp1s144_93V6	GO:0005840, GO:0009536
Pp1s145_117V6	GO:0016020
Pp1s145_122V6	GO:0009535, GO:0009536, GO:0009579, GO:0009941, GO:0016020
Pp1s145_159V6	GO:0009536, GO:0016020
Pp1s145_172V6	GO:0005853
Pp1s145_27V6	GO:0009535, GO:0009536, GO:0009570, GO:0009579
Pp1s145_46V6	GO:0000786, GO:0005634
Pp1s146_112V6	GO:0009536
Pp1s146_17V6	GO:0009536, GO:0009570
Pp1s146_88V6	GO:0009536, GO:0016021
Pp1s146_98V6	GO:0009536
Pp1s146_99V6	GO:0009507
Pp1s147_106V6	GO:0009507, GO:0009532, GO:0009536
Pp1s147_151V6	GO:0009536, GO:0009570
Pp1s147_2V6
Pp1s147_63V6	GO:0009536, GO:0016020
Pp1s148_48V6
Pp1s149_154V6	GO:0005739, GO:0005773, GO:0005886, GO:0009536, GO:0009570, GO:0009941, GO:0016023, GO:0048046
Pp1s149_229V6	GO:0005576, GO:0048046
Pp1s149_289V6	GO:0005739, GO:0009536
Pp1s149_31V6	GO:0009536
Pp1s149_35V6	GO:0005829, GO:0005886, GO:0022625
Pp1s149_51V6	GO:0009536, GO:0016020
Pp1s149_6V6	GO:0009507, GO:0009536, GO:0016020
Pp1s149_77V6	GO:0009535, GO:0009543, GO:0009570
Pp1s15_126V6	GO:0005739, GO:0009536, GO:0009579
Pp1s15_181V6	GO:0009501, GO:0009536
Pp1s15_182V6	GO:0009536
Pp1s15_197V6
Pp1s15_232V6	GO:0009536
Pp1s15_267V6	GO:0009536
Pp1s15_26V6	GO:0009536, GO:0016020, GO:0016023, GO:0044425
Pp1s15_270V6	GO:0009317, GO:0009536
Pp1s15_292V6	GO:0009507
Pp1s15_29V6	GO:0005840
Pp1s15_317V6	GO:0009535, GO:0009536, GO:0009543, GO:0009579, GO:0016020
Pp1s15_356V6
Pp1s15_384V6	GO:0016020
Pp1s15_393V6
Pp1s15_397V6	GO:0005739, GO:0009507, GO:0009536
Pp1s15_401V6	GO:0009349, GO:0009536
Pp1s15_404V6
Pp1s15_434V6	GO:0005739
Pp1s15_445V6	GO:0009536, GO:0016020, GO:0016021
Pp1s15_485V6	GO:0009536, GO:0009570, GO:0016020
Pp1s15_499V6	GO:0005739, GO:0005960, GO:0009507, GO:0009536, GO:0016020, GO:0048046
Pp1s150_124V6	GO:0009536
Pp1s150_17V6
Pp1s150_29V6	GO:0009536
Pp1s150_45V6	GO:0005739, GO:0016021
Pp1s150_85V6	GO:0005618, GO:0009507, GO:0009536
Pp1s152_123V6	GO:0009507, GO:0009536
Pp1s152_141V6	GO:0005840
Pp1s152_156V6
Pp1s152_173V6	GO:0005840, GO:0009536, GO:0009570, GO:0009579
Pp1s152_82V6
Pp1s152_87V6	GO:0005829, GO:0009507, GO:0009536
Pp1s153_103V6	GO:0009536, GO:0009941, GO:0016020
Pp1s153_106V6	GO:0009536, GO:0016020
Pp1s153_133V6	GO:0009536
Pp1s153_146V6	GO:0009536
Pp1s153_184V6
Pp1s153_72V6	GO:0009507, GO:0009536
Pp1s154_131V6	GO:0005840
Pp1s154_69V6	GO:0005739, GO:0009535, GO:0009536, GO:0009579, GO:0016020, GO:0045261
Pp1s154_6V6	GO:0005739, GO:0016020, GO:0045252
Pp1s154_79V6	GO:0005739, GO:0009536
Pp1s155_1V6	GO:0005737, GO:0005739
Pp1s155_34V6	GO:0009507, GO:0009536, GO:0009579, GO:0016020
Pp1s156_109V6	GO:0009535, GO:0009536, GO:0009579, GO:0010287
Pp1s156_111V6	GO:0009536
Pp1s156_171V6	GO:0009536
Pp1s156_30V6	GO:0009536, GO:0009579, GO:0016020, GO:0016021
Pp1s156_44V6	GO:0009536
Pp1s156_45V6	GO:0005773, GO:0016020, GO:0016021
Pp1s156_57V6	GO:0005739
Pp1s156_60V6	GO:0009536
Pp1s156_88V6	GO:0009536, GO:0009941, GO:0016020
Pp1s157_41V6
Pp1s157_44V6	GO:0005743, GO:0009536, GO:0016020
Pp1s158_108V6	GO:0005739, GO:0009536
Pp1s158_109V6	GO:0009507, GO:0009536, GO:0016020
Pp1s158_129V6	GO:0009536
Pp1s158_153V6	GO:0009536, GO:0016020
Pp1s158_84V6	GO:0005739
Pp1s159_111V6	GO:0009536
Pp1s159_143V6	GO:0009536
Pp1s159_155V6	GO:0015934
Pp1s159_2V6	GO:0009536, GO:0016020
Pp1s159_5V6
Pp1s159_68V6	GO:0005739, GO:0009536, GO:0009570
Pp1s16_179V6	GO:0009536
Pp1s16_213V6	GO:0005737, GO:0016023
Pp1s16_230V6	GO:0005634, GO:0009536
Pp1s16_248V6	GO:0016020
Pp1s16_25V6	GO:0005739, GO:0009536
Pp1s16_27V6	GO:0009536, GO:0009941, GO:0016020
Pp1s16_322V6	GO:0009507, GO:0009536
Pp1s16_327V6	GO:0009536
Pp1s16_337V6	GO:0009536, GO:0016020, GO:0016021
Pp1s16_349V6	GO:0009536
Pp1s16_358V6	GO:0009535, GO:0009536, GO:0009579, GO:0009941, GO:0010287, GO:0010319
Pp1s16_378V6	GO:0005743, GO:0009941, GO:0016020
Pp1s16_51V6	GO:0005886
Pp1s16_82V6	GO:0005840, GO:0009536
Pp1s160_127V6	GO:0009536, GO:0016023
Pp1s160_136V6	GO:0009536, GO:0009570, GO:0010319, GO:0016020
Pp1s160_137V6	GO:0009536, GO:0009570, GO:0010319, GO:0016020, GO:0048046
Pp1s160_155V6	GO:0009536, GO:0016020
Pp1s160_79V6	GO:0009536
Pp1s160_82V6
Pp1s160_96V6
Pp1s161_111V6	GO:0016020, GO:0016021
Pp1s161_120V6	GO:0009507, GO:0009536, GO:0009579, GO:0016020
Pp1s161_125V6	GO:0005739, GO:0009507, GO:0009536
Pp1s161_14V6	GO:0009536
Pp1s161_16V6	GO:0009536
Pp1s161_32V6	GO:0009535, GO:0009536, GO:0009579, GO:0010287, GO:0016020, GO:0030076, GO:0030093
Pp1s161_5V6	GO:0005739
Pp1s161_69V6	GO:0009535, GO:0009536, GO:0009579, GO:0016020
Pp1s162_10V6	GO:0009507, GO:0009536
Pp1s162_11V6	GO:0009535, GO:0009536, GO:0009570, GO:0009579
Pp1s162_143V6
Pp1s162_150V6
Pp1s162_162V6	GO:0005829
Pp1s162_27V6	GO:0009536, GO:0016020
Pp1s162_64V6	GO:0005739, GO:0009536
Pp1s162_74V6	GO:0009536
Pp1s163_113V6	GO:0009536
Pp1s163_26V6	GO:0009536
Pp1s163_57V6	GO:0016020
Pp1s164_93V6	GO:0009507, GO:0009536, GO:0009579
Pp1s165_106V6	GO:0005829, GO:0005886
Pp1s165_12V6
Pp1s165_30V6	GO:0009536, GO:0016020
Pp1s165_39V6	GO:0005840
Pp1s165_65V6
Pp1s166_97V6	GO:0009507, GO:0009536
Pp1s167_142V6	GO:0009536
Pp1s167_152V6
Pp1s167_18V6	GO:0005840, GO:0009536
Pp1s167_19V6	GO:0005634, GO:0005886, GO:0022626
Pp1s167_21V6
Pp1s167_52V6	GO:0016020
Pp1s167_98V6	GO:0005739, GO:0005754
Pp1s168_35V6	GO:0005743, GO:0042719
Pp1s168_84V6	GO:0016020
Pp1s169_113V6	GO:0009536
Pp1s169_130V6	GO:0005739, GO:0009536
Pp1s169_133V6	GO:0009536
Pp1s169_19V6	GO:0005829, GO:0009507, GO:0016020, GO:0022627
Pp1s169_50V6	GO:0005739, GO:0009507, GO:0009536, GO:0016020
Pp1s169_65V6	GO:0009507, GO:0009536
Pp1s169_68V6	GO:0009536, GO:0016020, GO:0016021
Pp1s17_101V6	GO:0009507, GO:0009536
Pp1s17_312V6	GO:0009507, GO:0009536
Pp1s17_355V6
Pp1s17_363V6	GO:0005739, GO:0009507, GO:0009536, GO:0016020, GO:0016023
Pp1s17_377V6	GO:0005618, GO:0005829, GO:0009507, GO:0016020, GO:0022627
Pp1s17_382V6	GO:0009535, GO:0009536, GO:0009579, GO:0016020
Pp1s17_39V6	GO:0005737, GO:0009536, GO:0016020
Pp1s17_43V6	GO:0009536
Pp1s17_59V6	GO:0009509, GO:0009536, GO:0009570
Pp1s17_86V6	GO:0009536
Pp1s170_48V6	GO:0009536
Pp1s170_49V6	GO:0009507, GO:0009536, GO:0016020, GO:0016021
Pp1s170_67V6	GO:0005739, GO:0005747, GO:0005758
Pp1s170_89V6	GO:0005886
Pp1s171_150V6	GO:0005739, GO:0009536, GO:0010287
Pp1s172_22V6	GO:0005853
Pp1s172_23V6	GO:0009528, GO:0009535, GO:0009536, GO:0009570, GO:0009579, GO:0009707, GO:0010319, GO:0016020, GO:0016021
Pp1s172_24V6
Pp1s172_78V6	GO:0009536, GO:0016020
Pp1s173_102V6	GO:0009536
Pp1s173_103V6	GO:0009536
Pp1s173_105V6	GO:0009536, GO:0016020
Pp1s173_123V6	GO:0009536
Pp1s173_154V6
Pp1s173_16V6	GO:0005829, GO:0015935
Pp1s173_63V6	GO:0009507, GO:0009536
Pp1s174_107V6	GO:0009536, GO:0009579, GO:0042651
Pp1s174_60V6	GO:0005739
Pp1s174_62V6
Pp1s175_128V6	GO:0009536, GO:0016023
Pp1s175_129V6	GO:0009507, GO:0009536
Pp1s175_51V6	GO:0044464
Pp1s176_89V6	GO:0009536, GO:0016020
Pp1s177_18V6
Pp1s177_28V6
Pp1s178_121V6	GO:0005743, GO:0042719
Pp1s178_66V6	GO:0005622, GO:0005886, GO:0009536, GO:0016020, GO:0016021
Pp1s178_83V6	GO:0005739, GO:0005840
Pp1s179_68V6	GO:0016020
Pp1s18_121V6	GO:0005840
Pp1s18_148V6
Pp1s18_223V6	GO:0005829
Pp1s18_23V6	GO:0009536
Pp1s18_326V6	GO:0005634, GO:0009536
Pp1s18_50V6
Pp1s18_52V6	GO:0005634, GO:0005829
Pp1s180_124V6
Pp1s181_106V6	GO:0005739, GO:0005829, GO:0009536
Pp1s181_107V6	GO:0005743, GO:0009536
Pp1s181_117V6	GO:0009507, GO:0009536
Pp1s181_13V6	GO:0005622, GO:0016020
Pp1s181_3V6	GO:0005783
Pp1s182_1V6	GO:0009536
Pp1s182_26V6	GO:0009536, GO:0009579, GO:0009654, GO:0019898
Pp1s183_11V6	GO:0005739, GO:0005740, GO:0016020, GO:0016021, GO:0070469
Pp1s183_17V6	GO:0005783, GO:0005794, GO:0016023
Pp1s183_47V6	GO:0005739
Pp1s183_56V6	GO:0005739
Pp1s184_48V6	GO:0009536
Pp1s185_119V6	GO:0009507, GO:0009536
Pp1s185_81V6	GO:0009706, GO:0016020
Pp1s186_45V6	GO:0009536, GO:0009941, GO:0016020, GO:0016021
Pp1s186_65V6
Pp1s186_83V6	GO:0009536, GO:0016020, GO:0016023, GO:0044425
Pp1s188_14V6	GO:0009536, GO:0016020
Pp1s188_15V6	GO:0009536
Pp1s188_39V6	GO:0009536
Pp1s189_18V6	GO:0009536, GO:0009579
Pp1s189_19V6	GO:0009536, GO:0016020
Pp1s189_20V6
Pp1s189_34V6	GO:0009536
Pp1s189_77V6	GO:0005739, GO:0009507, GO:0009536
Pp1s189_99V6	GO:0009348, GO:0009536
Pp1s19_13V6	GO:0009507, GO:0009536, GO:0016020
Pp1s19_142V6	GO:0009507
Pp1s19_202V6	GO:0005840, GO:0009536
Pp1s19_232V6	GO:0009536
Pp1s19_254V6	GO:0009536
Pp1s19_25V6	GO:0009536
Pp1s19_276V6	GO:0009536, GO:0009538, GO:0009543, GO:0009579, GO:0016020
Pp1s19_279V6	GO:0005829
Pp1s19_316V6	GO:0005739
Pp1s190_104V6	GO:0009536, GO:0009570, GO:0009579, GO:0031977
Pp1s190_72V6	GO:0005739
Pp1s190_76V6	GO:0009536, GO:0016020, GO:0016021
Pp1s190_86V6	GO:0009536
Pp1s190_8V6
Pp1s191_118V6	GO:0009536, GO:0016020
Pp1s191_1V6	GO:0009536, GO:0016020
Pp1s191_67V6	GO:0005739
Pp1s191_74V6	GO:0005739, GO:0005840
Pp1s191_76V6	GO:0009536, GO:0043231, GO:0044444
Pp1s191_84V6	GO:0009536
Pp1s191_87V6	GO:0009507, GO:0009536
Pp1s191_98V6	GO:0009536, GO:0016020
Pp1s192_100V6
Pp1s192_62V6
Pp1s192_6V6	GO:0009536, GO:0031227
Pp1s192_99V6	GO:0009507, GO:0009536
Pp1s194_167V6	GO:0009536
Pp1s194_17V6	GO:0005886, GO:0009536, GO:0009941, GO:0016020, GO:0016021
Pp1s194_198V6	GO:0009536
Pp1s195_100V6	GO:0016020
Pp1s195_11V6	GO:0009536, GO:0016020
Pp1s195_41V6	GO:0009501, GO:0009507, GO:0009536
Pp1s196_10V6	GO:0005739, GO:0009570
Pp1s196_120V6	GO:0009507, GO:0009536
Pp1s196_53V6	GO:0009535, GO:0009536, GO:0009570, GO:0009579, GO:0009941, GO:0010319, GO:0048046
Pp1s196_68V6	GO:0009536, GO:0009579
Pp1s196_76V6	GO:0009507, GO:0009536, GO:0015934
Pp1s196_99V6	GO:0009536
Pp1s197_123V6	GO:0009507, GO:0009536, GO:0016020
Pp1s197_131V6
Pp1s197_146V6	GO:0009536
Pp1s197_46V6	GO:0009536, GO:0009579
Pp1s197_56V6	GO:0005739, GO:0009536, GO:0016020
Pp1s197_67V6	GO:0005783, GO:0005886, GO:0009536, GO:0009842
Pp1s197_80V6	GO:0009536
Pp1s197_93V6	GO:0005739, GO:0009507, GO:0009536
Pp1s198_140V6	GO:0009536
Pp1s198_147V6	GO:0009535, GO:0009536, GO:0009579, GO:0009941, GO:0016020
Pp1s198_153V6	GO:0005739, GO:0009536, GO:0009579, GO:0016020, GO:0016021
Pp1s198_154V6	GO:0005737, GO:0005856
Pp1s198_161V6	GO:0009536
Pp1s198_22V6	GO:0009536
Pp1s198_42V6	GO:0009706
Pp1s198_60V6	GO:0009536
Pp1s198_75V6	GO:0009536
Pp1s199_101V6	GO:0005634, GO:0005829, GO:0005886, GO:0009507, GO:0009536
Pp1s199_127V6	GO:0005739, GO:0009536, GO:0009543, GO:0009579, GO:0016020
Pp1s199_129V6	GO:0009536
Pp1s199_130V6	GO:0009532, GO:0009536
Pp1s199_145V6	GO:0009507, GO:0009536
Pp1s199_33V6	GO:0005739, GO:0009507, GO:0009536
Pp1s199_7V6	GO:0009536, GO:0016020, GO:0016021
Pp1s199_88V6	GO:0005840, GO:0009536
Pp1s199_8V6	GO:0009536, GO:0010287
Pp1s2_123V6	GO:0005739
Pp1s2_153V6	GO:0009536, GO:0016020
Pp1s2_15V6	GO:0005829, GO:0009536, GO:0009579, GO:0016020
Pp1s2_16V6	GO:0005730, GO:0005739, GO:0005886, GO:0009507, GO:0022627
Pp1s2_195V6	GO:0009536
Pp1s2_217V6	GO:0016020, GO:0016021
Pp1s2_275V6	GO:0009536, GO:0016020
Pp1s2_290V6	GO:0005840
Pp1s2_377V6	GO:0005739, GO:0005773, GO:0009536
Pp1s2_392V6	GO:0009507, GO:0009536
Pp1s2_442V6
Pp1s2_451V6
Pp1s2_522V6	GO:0009536
Pp1s2_62V6	GO:0005886, GO:0016020, GO:0019867
Pp1s2_657V6	GO:0009536
Pp1s2_734V6
Pp1s2_788V6	GO:0005739, GO:0005750, GO:0016020
Pp1s20_112V6	GO:0005654, GO:0009536
Pp1s20_130V6	GO:0009536
Pp1s20_14V6	GO:0016020
Pp1s20_191V6	GO:0009536
Pp1s20_237V6
Pp1s20_273V6	GO:0009536, GO:0009579, GO:0016020
Pp1s20_284V6	GO:0009536
Pp1s20_290V6	GO:0005886, GO:0016020, GO:0016021
Pp1s20_291V6
Pp1s20_358V6	GO:0005829, GO:0009507, GO:0009536
Pp1s20_372V6	GO:0009536
Pp1s20_373V6	GO:0009507, GO:0009536
Pp1s20_57V6
Pp1s20_66V6	GO:0005739, GO:0009536
Pp1s20_67V6	GO:0009536, GO:0009570
Pp1s20_92V6
Pp1s200_101V6	GO:0009536
Pp1s200_23V6	GO:0009536, GO:0009570
Pp1s200_69V6	GO:0009536, GO:0009547, GO:0009570, GO:0022626
Pp1s201_115V6	GO:0005783, GO:0016023
Pp1s201_15V6	GO:0009536
Pp1s201_26V6	GO:0009536
Pp1s201_31V6
Pp1s201_41V6	GO:0005739
Pp1s201_62V6	GO:0009536, GO:0016020
Pp1s201_6V6	GO:0005739, GO:0009536
Pp1s201_82V6	GO:0005739, GO:0009536, GO:0009570, GO:0009579, GO:0016020
Pp1s201_84V6	GO:0005739, GO:0043231
Pp1s201_89V6	GO:0009536
Pp1s203_65V6	GO:0009536
Pp1s204_121V6	GO:0009536, GO:0009579
Pp1s204_49V6	GO:0005840
Pp1s204_5V6	GO:0009536
Pp1s204_93V6	GO:0005618, GO:0009536, GO:0009579, GO:0016020, GO:0022626, GO:0048046
Pp1s205_25V6	GO:0009536
Pp1s205_59V6	GO:0009536
Pp1s206_11V6	GO:0009507, GO:0009536, GO:0009538, GO:0009579, GO:0016020
Pp1s206_16V6	GO:0005739
Pp1s206_35V6	GO:0009536, GO:0010287
Pp1s206_51V6
Pp1s207_101V6	GO:0009536
Pp1s207_106V6	GO:0005643, GO:0005737
Pp1s207_10V6	GO:0005829, GO:0009536, GO:0016020
Pp1s207_28V6
Pp1s207_81V6
Pp1s207_90V6	GO:0005739, GO:0009507, GO:0015935
Pp1s208_169V6
Pp1s209_59V6	GO:0005739, GO:0005777
Pp1s209_94V6	GO:0005737, GO:0005802, GO:0005886, GO:0030133, GO:0032154, GO:0055038
Pp1s21_105V6	GO:0016020
Pp1s21_137V6	GO:0009536
Pp1s21_138V6	GO:0009536
Pp1s21_139V6	GO:0009536, GO:0016020
Pp1s21_13V6	GO:0009536
Pp1s21_177V6	GO:0009536, GO:0016020
Pp1s21_259V6
Pp1s21_269V6	GO:0005829, GO:0005840
Pp1s21_270V6	GO:0005739
Pp1s21_36V6
Pp1s21_387V6
Pp1s21_393V6	GO:0009316, GO:0009536, GO:0009570, GO:0016023
Pp1s21_407V6	GO:0009536
Pp1s21_61V6	GO:0005840, GO:0009507, GO:0009536
Pp1s210_105V6	GO:0009536
Pp1s210_40V6	GO:0009536
Pp1s210_69V6	GO:0005739, GO:0009535, GO:0009536, GO:0009579, GO:0009941, GO:0016020
Pp1s210_98V6	GO:0009536, GO:0016020, GO:0031969
Pp1s211_107V6	GO:0009536, GO:0016023
Pp1s211_10V6	GO:0009536, GO:0016020
Pp1s211_154V6	GO:0009536
Pp1s211_59V6	GO:0009535, GO:0009536, GO:0009543, GO:0009570, GO:0009579, GO:0016020
Pp1s211_70V6	GO:0016020
Pp1s211_74V6	GO:0005777, GO:0005782, GO:0005829, GO:0005886, GO:0009507, GO:0048046
Pp1s212_114V6	GO:0009536
Pp1s212_44V6	GO:0009536, GO:0009941
Pp1s212_55V6	GO:0009536
Pp1s212_57V6
Pp1s212_59V6	GO:0009507, GO:0009536
Pp1s212_61V6	GO:0009507, GO:0009536, GO:0009579, GO:0009654, GO:0016020, GO:0019898
Pp1s212_78V6	GO:0009507, GO:0009536, GO:0015934
Pp1s212_85V6	GO:0005739
Pp1s213_121V6	GO:0005739, GO:0009536, GO:0016020
Pp1s213_14V6	GO:0009536
Pp1s213_48V6	GO:0009507, GO:0009536
Pp1s213_80V6	GO:0009507, GO:0009536, GO:0009579, GO:0016020
Pp1s213_9V6	GO:0009348, GO:0009536
Pp1s214_32V6	GO:0009536
Pp1s214_66V6	GO:0009536, GO:0016020, GO:0044425
Pp1s214_79V6	GO:0016020
Pp1s214_87V6	GO:0009507, GO:0009536, GO:0016020
Pp1s215_28V6
Pp1s215_36V6	GO:0005618, GO:0016023
Pp1s215_51V6	GO:0005874
Pp1s215_5V6	GO:0009536
Pp1s215_63V6	GO:0005739, GO:0005886, GO:0016020, GO:0045271
Pp1s215_83V6	GO:0009534, GO:0009536, GO:0009579, GO:0016020, GO:0044436
Pp1s215_88V6	GO:0005739, GO:0005750, GO:0005886, GO:0009536
Pp1s217_1V6	GO:0009536
Pp1s217_29V6	GO:0009536
Pp1s217_30V6	GO:0005829, GO:0009536
Pp1s217_70V6	GO:0009536
Pp1s218_28V6	GO:0009507, GO:0009536
Pp1s218_59V6	GO:0005829
Pp1s218_93V6	GO:0009532, GO:0009536
Pp1s219_115V6	GO:0005739
Pp1s219_67V6	GO:0009536, GO:0009570
Pp1s219_6V6	GO:0005576, GO:0005618, GO:0043231, GO:0044444
Pp1s219_94V6	GO:0009536
Pp1s22_155V6	GO:0005840
Pp1s22_206V6	GO:0009536
Pp1s22_258V6
Pp1s22_263V6	GO:0016020
Pp1s22_267V6	GO:0009536, GO:0009579, GO:0016020
Pp1s22_268V6	GO:0009536, GO:0016020
Pp1s22_276V6	GO:0005743, GO:0009507, GO:0009536, GO:0016020, GO:0016021
Pp1s22_320V6	GO:0009536
Pp1s22_322V6
Pp1s22_325V6	GO:0009536, GO:0016020, GO:0016021
Pp1s22_380V6	GO:0009536
Pp1s22_38V6	GO:0009536
Pp1s22_4V6
Pp1s22_79V6	GO:0009536, GO:0016020
Pp1s22_94V6	GO:0005840
Pp1s220_23V6	GO:0016020
Pp1s220_79V6	GO:0005634, GO:0005737
Pp1s220_84V6	GO:0009536
Pp1s222_108V6
Pp1s222_129V6	GO:0005622, GO:0016020
Pp1s222_130V6
Pp1s222_97V6	GO:0009536, GO:0016020
Pp1s223_127V6	GO:0016020, GO:0016021
Pp1s223_13V6	GO:0009536
Pp1s223_15V6	GO:0000785, GO:0005634, GO:0009536
Pp1s223_16V6	GO:0005739, GO:0009570, GO:0009579, GO:0016020
Pp1s223_31V6	GO:0005739
Pp1s223_50V6	GO:0009536, GO:0016020
Pp1s223_59V6	GO:0009536, GO:0016023
Pp1s223_70V6	GO:0009536
Pp1s223_97V6	GO:0009536
Pp1s224_116V6
Pp1s224_1V6	GO:0005739, GO:0005829, GO:0009536
Pp1s224_36V6	GO:0005840, GO:0009536
Pp1s224_46V6	GO:0009536
Pp1s224_47V6	GO:0009536
Pp1s225_24V6	GO:0009536
Pp1s225_89V6	GO:0009535, GO:0009536, GO:0009579, GO:0009941, GO:0016020
Pp1s226_114V6	GO:0009536, GO:0009579
Pp1s226_3V6
Pp1s226_44V6	GO:0009507, GO:0009536
Pp1s226_50V6	GO:0005743, GO:0005773, GO:0009527, GO:0009941, GO:0016020
Pp1s227_122V6	GO:0005840
Pp1s227_133V6	GO:0009536
Pp1s227_66V6	GO:0009536, GO:0009570
Pp1s227_85V6	GO:0005840
Pp1s228_3V6	GO:0009536
Pp1s229_21V6	GO:0005840, GO:0009536
Pp1s229_29V6	GO:0005739, GO:0009507, GO:0009536
Pp1s229_35V6	GO:0009536
Pp1s229_36V6	GO:0009536, GO:0032991, GO:0043005
Pp1s23_102V6	GO:0009507, GO:0009536
Pp1s23_109V6	GO:0009536
Pp1s23_111V6	GO:0009536, GO:0016020, GO:0019867
Pp1s23_273V6	GO:0005739
Pp1s23_281V6	GO:0009536
Pp1s23_324V6	GO:0009536
Pp1s23_342V6	GO:0005634, GO:0005777, GO:0005829
Pp1s23_38V6	GO:0005777, GO:0009536
Pp1s23_44V6	GO:0009536
Pp1s23_50V6	GO:0005634, GO:0005829, GO:0009570
Pp1s23_51V6
Pp1s23_96V6	GO:0009536, GO:0016020
Pp1s230_32V6	GO:0005739, GO:0009536
Pp1s230_36V6	GO:0009536
Pp1s230_42V6	GO:0009523, GO:0009535, GO:0009536, GO:0009579, GO:0016020
Pp1s230_8V6
Pp1s231_11V6
Pp1s233_104V6	GO:0009534, GO:0009536, GO:0009579, GO:0016020
Pp1s233_40V6	GO:0005739, GO:0009507, GO:0009536
Pp1s233_42V6
Pp1s234_30V6	GO:0005739, GO:0016020
Pp1s234_39V6	GO:0009536
Pp1s234_46V6	GO:0009317, GO:0009536, GO:0009570, GO:0009941, GO:0016020
Pp1s234_66V6	GO:0009536
Pp1s235_42V6	GO:0009536, GO:0016020
Pp1s235_87V6	GO:0005737, GO:0005829
Pp1s236_34V6	GO:0005743
Pp1s236_45V6
Pp1s236_80V6	GO:0005618, GO:0016023
Pp1s237_14V6
Pp1s237_52V6	GO:0009507, GO:0009536
Pp1s237_59V6	GO:0005777, GO:0005782, GO:0005886, GO:0009507, GO:0048046
Pp1s237_81V6	GO:0009536
Pp1s239_18V6	GO:0009536, GO:0016020
Pp1s239_32V6	GO:0005840
Pp1s239_40V6	GO:0009536
Pp1s239_45V6	GO:0009507, GO:0009536
Pp1s24_104V6	GO:0005739, GO:0009536
Pp1s24_126V6	GO:0005840, GO:0009536
Pp1s24_129V6	GO:0009535, GO:0009536, GO:0009547, GO:0009579
Pp1s24_158V6	GO:0009536
Pp1s24_194V6	GO:0009536
Pp1s24_200V6	GO:0005739, GO:0005743, GO:0009536, GO:0070469
Pp1s24_254V6	GO:0005739, GO:0009536
Pp1s24_26V6	GO:0009536
Pp1s24_39V6	GO:0009536, GO:0009579
Pp1s24_7V6	GO:0009536
Pp1s240_64V6	GO:0016020
Pp1s241_24V6	GO:0009536, GO:0016020, GO:0016021
Pp1s241_27V6	GO:0009536
Pp1s241_32V6	GO:0009536
Pp1s241_33V6	GO:0009532, GO:0009536
Pp1s241_34V6	GO:0009536, GO:0009547
Pp1s241_54V6	GO:0009535, GO:0009536, GO:0009579
Pp1s241_66V6	GO:0009507, GO:0009536, GO:0016020
Pp1s241_86V6	GO:0009536, GO:0016020
Pp1s242_42V6	GO:0005840, GO:0009535, GO:0009536, GO:0009579, GO:0016020
Pp1s242_93V6	GO:0005739, GO:0009536
Pp1s242_95V6	GO:0009536, GO:0009547
Pp1s243_26V6	GO:0009536
Pp1s243_40V6	GO:0005829, GO:0015934, GO:0016020, GO:0031361
Pp1s243_89V6	GO:0005739, GO:0005829, GO:0009536, GO:0009570, GO:0009579, GO:0009941, GO:0048046
Pp1s244_11V6
Pp1s244_65V6	GO:0005737
Pp1s244_74V6	GO:0005737
Pp1s244_82V6	GO:0005737, GO:0005886, GO:0009536
Pp1s244_85V6	GO:0009536
Pp1s245_12V6	GO:0005739, GO:0009536
Pp1s245_17V6	GO:0000502, GO:0005634, GO:0005737
Pp1s245_2V6	GO:0009536
Pp1s245_32V6
Pp1s245_58V6
Pp1s246_109V6	GO:0009536, GO:0016020, GO:0016021
Pp1s246_110V6	GO:0009536, GO:0016020
Pp1s246_119V6	GO:0005618, GO:0005886, GO:0009507, GO:0016442
Pp1s246_147V6
Pp1s246_57V6	GO:0009507, GO:0009536, GO:0016020
Pp1s247_27V6	GO:0009536, GO:0016020, GO:0016021
Pp1s247_41V6	GO:0009536
Pp1s247_7V6	GO:0009507, GO:0009536, GO:0016020
Pp1s248_62V6	GO:0009536, GO:0016020
Pp1s249_62V6	GO:0005634, GO:0005737, GO:0009536
Pp1s249_64V6	GO:0005654, GO:0005665, GO:0005730
Pp1s249_94V6	GO:0005739, GO:0009536
Pp1s25_110V6	GO:0009536
Pp1s25_170V6	GO:0009507, GO:0009536
Pp1s25_202V6	GO:0009536
Pp1s25_204V6	GO:0005739, GO:0009535, GO:0009536, GO:0009579, GO:0009941, GO:0010598
Pp1s25_21V6	GO:0005739
Pp1s25_261V6	GO:0005783, GO:0016020, GO:0016023
Pp1s25_336V6	GO:0009707, GO:0016020, GO:0016023
Pp1s25_348V6	GO:0009507, GO:0009536
Pp1s25_361V6	GO:0009536
Pp1s25_63V6	GO:0009536
Pp1s25_66V6	GO:0009536, GO:0009579, GO:0009654, GO:0016020, GO:0019898
Pp1s25_71V6
Pp1s25_8V6	GO:0009536
Pp1s250_10V6	GO:0005741
Pp1s251_13V6	GO:0009536
Pp1s251_36V6	GO:0009535, GO:0009536, GO:0009570, GO:0009579, GO:0016020
Pp1s251_44V6	GO:0005618, GO:0009536, GO:0009579, GO:0016020, GO:0022626, GO:0048046
Pp1s252_28V6	GO:0016020
Pp1s252_2V6	GO:0005576, GO:0005618, GO:0005783
Pp1s252_67V6	GO:0005886, GO:0016020, GO:0016021, GO:0016023, GO:0043190
Pp1s252_87V6	GO:0009507, GO:0009536
Pp1s253_16V6	GO:0009536, GO:0016020
Pp1s253_37V6	GO:0005840
Pp1s253_40V6	GO:0009536
Pp1s253_8V6	GO:0009536, GO:0042651
Pp1s254_25V6	GO:0009507, GO:0009536, GO:0009579, GO:0016020
Pp1s254_28V6	GO:0005739, GO:0005840
Pp1s254_3V6	GO:0005739, GO:0009507, GO:0009536, GO:0016020
Pp1s255_17V6	GO:0009507, GO:0016020
Pp1s255_55V6	GO:0009536, GO:0009579, GO:0016020
Pp1s256_10V6	GO:0009507, GO:0009536, GO:0016020
Pp1s256_37V6
Pp1s256_38V6	GO:0009536
Pp1s256_72V6
Pp1s257_45V6	GO:0009536, GO:0016020
Pp1s258_19V6	GO:0005840, GO:0009536
Pp1s258_44V6	GO:0005829, GO:0009532, GO:0009536
Pp1s258_52V6	GO:0005737
Pp1s258_80V6	GO:0009536
Pp1s259_23V6	GO:0016020
Pp1s259_69V6	GO:0009536
Pp1s259_76V6	GO:0009536
Pp1s259_87V6
Pp1s26_117V6	GO:0009536
Pp1s26_173V6	GO:0016020
Pp1s26_209V6	GO:0009535, GO:0009536, GO:0009543, GO:0009579, GO:0016020
Pp1s26_23V6	GO:0009536, GO:0016020, GO:0031897
Pp1s26_26V6	GO:0005739, GO:0009536
Pp1s26_285V6	GO:0009536
Pp1s26_72V6	GO:0005829
Pp1s26_83V6	GO:0005737
Pp1s260_17V6	GO:0009536
Pp1s260_24V6	GO:0009536
Pp1s260_4V6	GO:0009536
Pp1s260_6V6	GO:0009536
Pp1s262_91V6	GO:0016020, GO:0016021
Pp1s263_35V6	GO:0005739, GO:0016020
Pp1s263_36V6	GO:0005739, GO:0009536, GO:0009570
Pp1s263_72V6	GO:0009536
Pp1s264_55V6	GO:0009536
Pp1s264_65V6	GO:0009536, GO:0009570, GO:0009941, GO:0016020, GO:0048046
Pp1s265_32V6	GO:0005739, GO:0009536
Pp1s266_19V6	GO:0009536
Pp1s266_65V6
Pp1s267_30V6	GO:0005739, GO:0009536
Pp1s268_34V6	GO:0009535, GO:0009536, GO:0009579, GO:0016020
Pp1s268_3V6	GO:0005739, GO:0009536
Pp1s268_67V6	GO:0005741, GO:0005789, GO:0009536, GO:0048471
Pp1s268_77V6	GO:0009536, GO:0009941, GO:0016020
Pp1s269_14V6	GO:0005829, GO:0016020, GO:0033178
Pp1s269_40V6	GO:0016020
Pp1s269_46V6	GO:0005743, GO:0005773, GO:0009527, GO:0009941, GO:0016020
Pp1s269_70V6	GO:0009536
Pp1s27_120V6	GO:0005634, GO:0009536
Pp1s27_130V6	GO:0009536, GO:0009579, GO:0016020
Pp1s27_140V6	GO:0009317, GO:0009536, GO:0009570, GO:0009941, GO:0016020
Pp1s27_171V6	GO:0009536, GO:0016020
Pp1s27_198V6	GO:0005739
Pp1s27_248V6	GO:0009536
Pp1s27_256V6	GO:0009536
Pp1s27_266V6	GO:0009523, GO:0009535, GO:0016020, GO:0016021
Pp1s27_267V6	GO:0009535, GO:0016020, GO:0016021
Pp1s27_81V6
Pp1s27_97V6	GO:0009507, GO:0009536, GO:0016020
Pp1s270_28V6	GO:0009536
Pp1s270_50V6	GO:0009536, GO:0016020, GO:0016021
Pp1s270_57V6	GO:0009536, GO:0016020
Pp1s270_61V6
Pp1s271_26V6	GO:0009536
Pp1s271_35V6	GO:0009536
Pp1s271_9V6	GO:0005829, GO:0015935
Pp1s272_32V6	GO:0005739, GO:0005960, GO:0009507
Pp1s272_34V6	GO:0005739, GO:0045261
Pp1s272_57V6	GO:0005739, GO:0005740, GO:0009535, GO:0009536, GO:0009579
Pp1s272_58V6	GO:0009536
Pp1s273_45V6	GO:0009507, GO:0009536
Pp1s273_60V6	GO:0005759, GO:0009507, GO:0009536, GO:0009579
Pp1s273_61V6	GO:0009536, GO:0016020
Pp1s274_79V6	GO:0009536
Pp1s275_106V6	GO:0005694, GO:0005739, GO:0009507, GO:0009536
Pp1s275_19V6	GO:0009317, GO:0009536, GO:0009570, GO:0009941, GO:0016020
Pp1s275_36V6	GO:0009536, GO:0009941
Pp1s275_62V6
Pp1s276_108V6	GO:0009536
Pp1s276_75V6	GO:0009536, GO:0009570, GO:0016020
Pp1s276_86V6	GO:0005739, GO:0005960, GO:0009507, GO:0009536, GO:0016020, GO:0048046
Pp1s276_97V6	GO:0005739, GO:0016020
Pp1s277_10V6	GO:0009536
Pp1s277_34V6	GO:0009536, GO:0016020
Pp1s277_37V6	GO:0009536, GO:0016020
Pp1s278_33V6	GO:0009536, GO:0016020
Pp1s279_72V6	GO:0005759
Pp1s28_126V6	GO:0005739, GO:0009536
Pp1s28_131V6	GO:0005634, GO:0005886, GO:0022626
Pp1s28_168V6	GO:0009536
Pp1s28_196V6
Pp1s28_214V6	GO:0005739, GO:0009536
Pp1s28_231V6	GO:0005739, GO:0009536
Pp1s28_268V6	GO:0005739, GO:0009507, GO:0009536
Pp1s28_304V6	GO:0009536
Pp1s28_315V6	GO:0009507, GO:0009536, GO:0016020
Pp1s28_378V6
Pp1s28_391V6	GO:0005739, GO:0009536, GO:0010287, GO:0016020
Pp1s28_399V6	GO:0009536
Pp1s280_13V6	GO:0009536, GO:0009570
Pp1s280_49V6	GO:0016020, GO:0016023
Pp1s281_101V6	GO:0009536, GO:0009570, GO:0010319, GO:0016020, GO:0048046
Pp1s281_110V6	GO:0009536
Pp1s281_26V6	GO:0009536
Pp1s281_28V6
Pp1s281_7V6	GO:0005840
Pp1s281_87V6	GO:0009507, GO:0009536
Pp1s281_9V6	GO:0005739, GO:0009535, GO:0009536, GO:0009579, GO:0016020
Pp1s282_15V6
Pp1s282_30V6	GO:0009536
Pp1s283_20V6	GO:0005840
Pp1s283_22V6	GO:0005737
Pp1s284_20V6	GO:0005783, GO:0005788, GO:0005793, GO:0005886, GO:0016023
Pp1s284_6V6	GO:0009507, GO:0016020
Pp1s284_7V6	GO:0009536
Pp1s286_12V6	GO:0009536, GO:0016020
Pp1s286_14V6	GO:0005739
Pp1s286_37V6	GO:0009507
Pp1s286_50V6	GO:0005765, GO:0009536, GO:0016020, GO:0016021
Pp1s286_5V6	GO:0005739, GO:0009536
Pp1s287_18V6	GO:0005739, GO:0009536
Pp1s287_29V6	GO:0005743, GO:0016020, GO:0016021
Pp1s287_31V6	GO:0009536
Pp1s287_61V6	GO:0009535, GO:0009536, GO:0009579, GO:0045261
Pp1s288_13V6	GO:0009536
Pp1s29_184V6
Pp1s29_209V6	GO:0009536
Pp1s29_256V6	GO:0005835, GO:0009536, GO:0009570, GO:0009941
Pp1s29_267V6	GO:0009536, GO:0009570, GO:0009579
Pp1s29_38V6	GO:0009536
Pp1s290_40V6	GO:0009536
Pp1s291_27V6
Pp1s291_28V6
Pp1s291_35V6	GO:0005829, GO:0005886, GO:0009536
Pp1s291_38V6	GO:0009535, GO:0009536, GO:0009579, GO:0009941, GO:0010287, GO:0016020
Pp1s291_39V6	GO:0009536
Pp1s291_43V6	GO:0009536
Pp1s291_44V6	GO:0005739, GO:0009536
Pp1s291_55V6	GO:0009536, GO:0016020
Pp1s292_64V6	GO:0005829, GO:0009536
Pp1s293_16V6	GO:0005743, GO:0009507, GO:0016020
Pp1s293_87V6	GO:0005829, GO:0031012
Pp1s294_50V6	GO:0005737
Pp1s295_46V6	GO:0009536
Pp1s295_55V6	GO:0009536
Pp1s297_4V6
Pp1s298_4V6	GO:0016020
Pp1s299_3V6	GO:0005739, GO:0009536, GO:0009579, GO:0016020
Pp1s3_177V6	GO:0009536, GO:0009570, GO:0009941
Pp1s3_208V6	GO:0009536
Pp1s3_238V6	GO:0005829
Pp1s3_320V6	GO:0009536, GO:0009570
Pp1s3_343V6	GO:0009536
Pp1s3_353V6
Pp1s3_367V6	GO:0000786, GO:0005634, GO:0009536
Pp1s3_467V6	GO:0005739, GO:0009507, GO:0009508, GO:0009536
Pp1s3_48V6
Pp1s3_505V6	GO:0009536, GO:0009570
Pp1s3_514V6	GO:0009536
Pp1s3_520V6	GO:0009536, GO:0009579, GO:0016020
Pp1s3_572V6	GO:0005739, GO:0009536
Pp1s3_614V6	GO:0005829, GO:0009536
Pp1s3_96V6	GO:0009536
Pp1s30_179V6	GO:0009507
Pp1s30_182V6
Pp1s30_195V6	GO:0009535, GO:0009536, GO:0009570, GO:0009579
Pp1s30_228V6	GO:0009536
Pp1s30_232V6
Pp1s30_253V6	GO:0009534, GO:0009536, GO:0009579, GO:0016020
Pp1s30_255V6	GO:0009536, GO:0009579
Pp1s30_262V6	GO:0009536
Pp1s30_291V6	GO:0009536
Pp1s30_303V6	GO:0009536
Pp1s30_345V6	GO:0009536
Pp1s30_37V6	GO:0005777, GO:0009507, GO:0016020
Pp1s30_39V6	GO:0009536, GO:0009579, GO:0009654, GO:0016020, GO:0019898
Pp1s300_1V6	GO:0009536
Pp1s300_55V6	GO:0005829
Pp1s300_64V6	GO:0009536
Pp1s301_31V6	GO:0009536, GO:0016020
Pp1s301_40V6	GO:0005739, GO:0009536
Pp1s301_54V6	GO:0016020
Pp1s302_11V6	GO:0009535, GO:0009536, GO:0009579, GO:0009941, GO:0016020
Pp1s303_24V6	GO:0009507, GO:0009536
Pp1s303_50V6	GO:0009536
Pp1s303_55V6	GO:0005737, GO:0009536
Pp1s306_84V6	GO:0009536, GO:0009579, GO:0009654, GO:0016020, GO:0019898
Pp1s307_19V6	GO:0005739, GO:0009536
Pp1s307_64V6	GO:0005739, GO:0009536
Pp1s307_65V6	GO:0009536
Pp1s307_6V6
Pp1s307_72V6	GO:0005739, GO:0005829, GO:0009536
Pp1s308_11V6	GO:0005576, GO:0005618
Pp1s309_62V6	GO:0005739, GO:0009536, GO:0016020
Pp1s309_73V6	GO:0009536
Pp1s309_83V6	GO:0009536
Pp1s309_84V6	GO:0009536
Pp1s31_110V6	GO:0009536
Pp1s31_124V6	GO:0005739, GO:0009536
Pp1s31_128V6	GO:0005739
Pp1s31_130V6	GO:0009536
Pp1s31_169V6	GO:0009536, GO:0016020
Pp1s31_182V6	GO:0009535, GO:0016020
Pp1s31_187V6	GO:0009536, GO:0016020
Pp1s31_253V6	GO:0009536
Pp1s31_279V6	GO:0009536, GO:0016020
Pp1s31_2V6
Pp1s31_343V6	GO:0000502
Pp1s31_50V6	GO:0009536, GO:0009579
Pp1s31_53V6	GO:0009536
Pp1s31_65V6	GO:0009536
Pp1s311_58V6	GO:0000502, GO:0005829, GO:0005852
Pp1s311_70V6	GO:0009535, GO:0009536, GO:0009539, GO:0009570, GO:0009579, GO:0009654
Pp1s312_10V6	GO:0009536, GO:0016020
Pp1s312_21V6	GO:0009536
Pp1s312_46V6	GO:0009536
Pp1s314_34V6	GO:0005739, GO:0016020
Pp1s315_42V6	GO:0005739, GO:0009507, GO:0009536
Pp1s316_50V6	GO:0005741
Pp1s316_69V6	GO:0005737, GO:0009536
Pp1s317_16V6
Pp1s317_19V6	GO:0009536, GO:0009570
Pp1s317_25V6	GO:0005739, GO:0009536, GO:0009570, GO:0009579, GO:0009941, GO:0048046
Pp1s317_45V6	GO:0009536
Pp1s317_49V6	GO:0009536
Pp1s317_51V6	GO:0009536, GO:0016020, GO:0019867
Pp1s317_70V6	GO:0005743, GO:0009507, GO:0016020, GO:0045271
Pp1s318_21V6	GO:0009536
Pp1s318_24V6	GO:0009536
Pp1s319_35V6	GO:0016020, GO:0016023
Pp1s319_36V6	GO:0009536, GO:0009538, GO:0009579
Pp1s319_46V6	GO:0009536, GO:0009579
Pp1s32_160V6
Pp1s32_198V6	GO:0005739, GO:0016020
Pp1s32_1V6	GO:0009507, GO:0009536, GO:0016020
Pp1s32_201V6	GO:0009536, GO:0016020
Pp1s32_202V6	GO:0009536, GO:0009547
Pp1s32_278V6	GO:0009536
Pp1s32_312V6	GO:0009536
Pp1s32_313V6	GO:0009536, GO:0009547, GO:0009570, GO:0009579, GO:0016020
Pp1s32_334V6	GO:0009536
Pp1s32_57V6	GO:0016020
Pp1s321_10V6	GO:0009536
Pp1s321_9V6	GO:0005739, GO:0009536
Pp1s322_14V6	GO:0009536
Pp1s323_28V6	GO:0005739, GO:0016023
Pp1s323_3V6	GO:0005840, GO:0009536, GO:0009570, GO:0016020
Pp1s323_82V6
Pp1s323_86V6	GO:0009536
Pp1s324_20V6	GO:0005840, GO:0009507, GO:0009536
Pp1s324_48V6	GO:0009536, GO:0009941, GO:0016020
Pp1s326_44V6	GO:0005739
Pp1s326_65V6	GO:0009536, GO:0009941
Pp1s326_66V6	GO:0009536
Pp1s327_43V6	GO:0005840
Pp1s328_44V6	GO:0005737, GO:0015629
Pp1s33_110V6
Pp1s33_144V6	GO:0009536
Pp1s33_172V6	GO:0005739, GO:0009536
Pp1s33_197V6	GO:0005739
Pp1s33_206V6	GO:0009532, GO:0009536
Pp1s33_209V6	GO:0005737
Pp1s33_221V6
Pp1s33_278V6	GO:0009536, GO:0016020
Pp1s33_280V6	GO:0009536
Pp1s33_287V6	GO:0005739, GO:0009536
Pp1s33_311V6	GO:0009536, GO:0009570, GO:0009579, GO:0009941
Pp1s33_338V6	GO:0005618
Pp1s33_389V6	GO:0005739, GO:0009536, GO:0010287
Pp1s33_47V6	GO:0009536
Pp1s33_7V6	GO:0009507, GO:0009536
Pp1s33_98V6	GO:0005622, GO:0009536
Pp1s330_37V6	GO:0009507, GO:0009536, GO:0016020
Pp1s330_9V6	GO:0009536, GO:0009570
Pp1s331_37V6	GO:0009507, GO:0009536
Pp1s332_23V6	GO:0005634, GO:0009536
Pp1s332_31V6	GO:0005643, GO:0005737
Pp1s332_33V6	GO:0005739, GO:0009507
Pp1s332_37V6	GO:0005739, GO:0016020, GO:0016021
Pp1s333_11V6	GO:0005739
Pp1s333_15V6	GO:0009536
Pp1s333_20V6
Pp1s334_17V6	GO:0009536, GO:0009538, GO:0009579
Pp1s334_84V6
Pp1s335_17V6	GO:0009536, GO:0016020
Pp1s3350_1V6	GO:0005886, GO:0016020
Pp1s336_16V6	GO:0005739
Pp1s336_22V6	GO:0009536, GO:0016020
Pp1s336_44V6	GO:0005739, GO:0009536
Pp1s336_47V6	GO:0005618, GO:0009507, GO:0009536
Pp1s338_65V6	GO:0005739, GO:0009536
Pp1s339_13V6	GO:0009536
Pp1s339_37V6
Pp1s339_66V6	GO:0009536, GO:0016020
Pp1s34_112V6	GO:0009536
Pp1s34_150V6	GO:0009536
Pp1s34_178V6	GO:0009536, GO:0009570
Pp1s34_237V6	GO:0005634, GO:0005773, GO:0009536, GO:0009570, GO:0048046
Pp1s34_240V6
Pp1s34_302V6
Pp1s34_308V6	GO:0005829, GO:0009536
Pp1s34_313V6
Pp1s34_442V6	GO:0009536
Pp1s34_49V6	GO:0009535, GO:0009536, GO:0009579, GO:0016020
Pp1s34_50V6	GO:0009316, GO:0009536, GO:0009570, GO:0016023
Pp1s34_56V6	GO:0016020
Pp1s34_83V6
Pp1s340_20V6	GO:0009536
Pp1s340_26V6	GO:0009536
Pp1s340_43V6	GO:0005634, GO:0005737, GO:0005886
Pp1s341_24V6	GO:0009536
Pp1s341_38V6	GO:0005737, GO:0005829, GO:0016020
Pp1s341_42V6	GO:0009536
Pp1s341_73V6
Pp1s342_20V6	GO:0009536, GO:0009570
Pp1s342_34V6
Pp1s342_35V6	GO:0009507, GO:0009536, GO:0016020
Pp1s343_21V6	GO:0009536, GO:0016020
Pp1s343_26V6	GO:0009536, GO:0009579
Pp1s343_45V6	GO:0009536
Pp1s343_50V6	GO:0009536
Pp1s344_14V6
Pp1s345_25V6	GO:0009536, GO:0009538, GO:0009543, GO:0009579, GO:0016020
Pp1s345_40V6	GO:0005739, GO:0009532
Pp1s346_35V6	GO:0016020
Pp1s347_12V6	GO:0009507, GO:0009536
Pp1s347_23V6
Pp1s347_25V6
Pp1s347_30V6	GO:0009536, GO:0009579
Pp1s347_9V6	GO:0016020
Pp1s348_15V6
Pp1s348_22V6	GO:0009536, GO:0009570, GO:0009579, GO:0010287, GO:0016020
Pp1s348_23V6	GO:0009536
Pp1s348_31V6	GO:0005739, GO:0009536, GO:0009706, GO:0010007
Pp1s35_234V6	GO:0009535, GO:0009536, GO:0009579, GO:0045261
Pp1s35_261V6	GO:0009536, GO:0016020
Pp1s35_384V6	GO:0005829, GO:0009346, GO:0016020
Pp1s35_49V6	GO:0005739
Pp1s35_68V6	GO:0009536, GO:0016020, GO:0016021
Pp1s35_78V6	GO:0009535, GO:0009536, GO:0009579, GO:0016020, GO:0016021
Pp1s35_94V6	GO:0005730, GO:0009536, GO:0009570
Pp1s351_21V6
Pp1s351_30V6	GO:0009536, GO:0016020
Pp1s352_14V6	GO:0005618, GO:0009536, GO:0009579, GO:0016020, GO:0022626, GO:0048046
Pp1s352_4V6	GO:0009536
Pp1s352_50V6	GO:0000325, GO:0005774, GO:0005886, GO:0009536, GO:0016020, GO:0016021
Pp1s352_68V6	GO:0005730, GO:0009536, GO:0009570, GO:0016020
Pp1s354_15V6	GO:0005737, GO:0009536
Pp1s354_37V6	GO:0005739, GO:0009536, GO:0009570
Pp1s355_13V6	GO:0009536, GO:0009570
Pp1s355_33V6
Pp1s355_39V6	GO:0016020
Pp1s355_46V6	GO:0005739, GO:0005886
Pp1s355_65V6	GO:0009507
Pp1s355_8V6	GO:0009536
Pp1s356_44V6	GO:0009536, GO:0016020
Pp1s358_49V6	GO:0005840, GO:0009536
Pp1s359_26V6	GO:0005840, GO:0009536
Pp1s359_29V6	GO:0009535, GO:0009536, GO:0009547, GO:0009579, GO:0016020
Pp1s359_40V6	GO:0009536
Pp1s36_114V6	GO:0005739, GO:0009536
Pp1s36_137V6	GO:0009536
Pp1s36_158V6	GO:0009507, GO:0009536
Pp1s36_1V6	GO:0009536
Pp1s36_207V6	GO:0005739, GO:0016020
Pp1s36_225V6
Pp1s36_299V6	GO:0005840, GO:0009536
Pp1s36_2V6	GO:0005739, GO:0008287
Pp1s36_31V6	GO:0009536, GO:0016020
Pp1s36_321V6	GO:0005739, GO:0009536
Pp1s36_33V6	GO:0005739, GO:0009535, GO:0009536, GO:0009570, GO:0009579
Pp1s36_358V6	GO:0005739, GO:0009536
Pp1s36_3V6
Pp1s36_55V6	GO:0005739, GO:0016020
Pp1s36_60V6
Pp1s36_84V6	GO:0005730, GO:0005886, GO:0009507, GO:0022627
Pp1s360_13V6	GO:0009536
Pp1s363_23V6	GO:0009536
Pp1s364_3V6	GO:0005840
Pp1s365_36V6	GO:0005840, GO:0009536, GO:0009570, GO:0009579
Pp1s367_8V6	GO:0005741
Pp1s367_9V6	GO:0009536
Pp1s368_36V6	GO:0005739
Pp1s369_27V6	GO:0009536
Pp1s369_6V6	GO:0009536
Pp1s37_111V6	GO:0009536
Pp1s37_113V6	GO:0005739, GO:0009536, GO:0009570
Pp1s37_247V6	GO:0005773, GO:0005886, GO:0022625
Pp1s37_298V6	GO:0009536
Pp1s37_309V6	GO:0009507, GO:0009536, GO:0016020
Pp1s37_33V6	GO:0005739, GO:0005759, GO:0009507, GO:0016020
Pp1s37_35V6	GO:0009536, GO:0009707, GO:0016020, GO:0016023
Pp1s37_39V6	GO:0009536, GO:0009547, GO:0009570, GO:0009941
Pp1s37_41V6	GO:0009536
Pp1s37_50V6	GO:0005739
Pp1s37_53V6
Pp1s37_63V6	GO:0005840, GO:0009507, GO:0009536
Pp1s37_67V6	GO:0005739, GO:0005773, GO:0009507, GO:0009532, GO:0009536, GO:0009579
Pp1s37_83V6	GO:0009507, GO:0009536
Pp1s370_60V6	GO:0005739, GO:0009536
Pp1s370_61V6	GO:0009536
Pp1s370_69V6	GO:0005737, GO:0044444
Pp1s370_6V6	GO:0009536, GO:0016020
Pp1s371_25V6	GO:0009507, GO:0009536, GO:0016020
Pp1s372_16V6	GO:0009535, GO:0009536, GO:0009579, GO:0045261
Pp1s372_19V6	GO:0005759, GO:0009507, GO:0009536, GO:0009579
Pp1s372_25V6	GO:0009535, GO:0009536, GO:0009579, GO:0009941
Pp1s372_60V6	GO:0009536, GO:0009570, GO:0010319, GO:0016020
Pp1s373_1V6	GO:0005634, GO:0005739
Pp1s373_37V6	GO:0009507, GO:0009536, GO:0016020
Pp1s374_50V6
Pp1s375_27V6	GO:0009536
Pp1s377_21V6	GO:0005739, GO:0009536
Pp1s378_11V6	GO:0009507
Pp1s378_21V6
Pp1s378_41V6	GO:0009536
Pp1s378_8V6	GO:0005840, GO:0009536
Pp1s378_9V6	GO:0005739, GO:0009536
Pp1s379_40V6	GO:0009536, GO:0016020
Pp1s38_13V6	GO:0009536, GO:0016020, GO:0016021
Pp1s38_196V6	GO:0005840
Pp1s38_198V6	GO:0009536, GO:0009579
Pp1s38_211V6	GO:0005739, GO:0009507, GO:0009508, GO:0009536, GO:0016020
Pp1s38_238V6	GO:0005739, GO:0009507, GO:0009536, GO:0016020
Pp1s38_249V6	GO:0005739, GO:0005840, GO:0009507, GO:0009536
Pp1s38_256V6
Pp1s38_289V6	GO:0005739
Pp1s38_294V6	GO:0009536, GO:0016020
Pp1s38_300V6	GO:0005777
Pp1s38_333V6	GO:0009507, GO:0009536, GO:0016020
Pp1s38_377V6	GO:0009536, GO:0016020
Pp1s38_401V6	GO:0005737, GO:0009536
Pp1s38_7V6
Pp1s38_85V6	GO:0009536
Pp1s380_25V6	GO:0005739, GO:0016020
Pp1s382_17V6	GO:0005739, GO:0045261
Pp1s382_20V6
Pp1s382_29V6
Pp1s382_41V6	GO:0009536, GO:0016020
Pp1s383_18V6	GO:0009536
Pp1s383_1V6
Pp1s386_10V6
Pp1s386_21V6	GO:0009536
Pp1s386_29V6	GO:0009535, GO:0009536, GO:0009579, GO:0016020
Pp1s387_2V6	GO:0016020
Pp1s387_32V6	GO:0009536
Pp1s387_48V6	GO:0016020
Pp1s389_5V6	GO:0009507, GO:0009536
Pp1s39_120V6	GO:0005737, GO:0009536
Pp1s39_223V6	GO:0005783, GO:0005886, GO:0009536
Pp1s39_247V6	GO:0009536
Pp1s39_251V6	GO:0005634, GO:0005829, GO:0009536
Pp1s39_256V6	GO:0009570
Pp1s39_315V6	GO:0009536, GO:0016020
Pp1s39_357V6	GO:0005829
Pp1s39_367V6	GO:0005739, GO:0009535, GO:0009536, GO:0009579, GO:0009941, GO:0016020
Pp1s39_380V6
Pp1s39_424V6	GO:0005840
Pp1s39_426V6	GO:0005829, GO:0009536, GO:0009579, GO:0016020
Pp1s39_428V6	GO:0005739, GO:0005777, GO:0009536
Pp1s390_3V6	GO:0009535, GO:0009536, GO:0009579, GO:0009840, GO:0009941, GO:0016020
Pp1s391_32V6	GO:0009536
Pp1s391_38V6	GO:0009536
Pp1s391_44V6	GO:0009507, GO:0030532
Pp1s392_46V6	GO:0016023
Pp1s3931_3V6
Pp1s395_48V6	GO:0016020
Pp1s396_19V6	GO:0009507, GO:0009536, GO:0009579, GO:0031977
Pp1s398_15V6	GO:0009536
Pp1s399_19V6
Pp1s399_34V6	GO:0005737, GO:0005829, GO:0016023
Pp1s4_13V6	GO:0009535, GO:0009536, GO:0009579, GO:0009840, GO:0009941, GO:0016020
Pp1s4_215V6	GO:0005739, GO:0009536
Pp1s4_235V6	GO:0005739
Pp1s4_321V6	GO:0009535, GO:0009536, GO:0009538, GO:0009579
Pp1s4_362V6	GO:0009536, GO:0009570
Pp1s4_490V6	GO:0009536, GO:0009579
Pp1s4_493V6	GO:0016020
Pp1s4_62V6	GO:0009536, GO:0016020
Pp1s4_75V6	GO:0009536
Pp1s4_80V6	GO:0005739, GO:0009536
Pp1s40_10V6	GO:0009536
Pp1s40_14V6	GO:0005840, GO:0009536, GO:0009570, GO:0009579, GO:0016020
Pp1s40_15V6	GO:0005739, GO:0009536
Pp1s40_17V6	GO:0009532, GO:0009536
Pp1s40_294V6
Pp1s40_304V6	GO:0005739, GO:0009532, GO:0009536
Pp1s40_305V6	GO:0005730, GO:0005773, GO:0005886, GO:0009507, GO:0022625
Pp1s40_68V6	GO:0005739, GO:0009536
Pp1s400_36V6	GO:0005739
Pp1s402_16V6	GO:0009536
Pp1s402_20V6
Pp1s402_22V6	GO:0005886, GO:0009536, GO:0016020, GO:0016021
Pp1s402_42V6	GO:0009536, GO:0009570
Pp1s403_11V6	GO:0009536, GO:0016020
Pp1s403_16V6	GO:0009536
Pp1s403_21V6	GO:0009536
Pp1s404_28V6	GO:0009536
Pp1s405_1V6	GO:0016020, GO:0016023
Pp1s405_31V6	GO:0009507, GO:0009536
Pp1s407_2V6	GO:0009536
Pp1s408_23V6
Pp1s409_34V6	GO:0005739, GO:0005840
Pp1s409_51V6	GO:0009536
Pp1s41_155V6
Pp1s41_162V6	GO:0009536
Pp1s41_167V6	GO:0009536
Pp1s41_177V6	GO:0005739
Pp1s41_1V6	GO:0009536
Pp1s41_235V6	GO:0009536
Pp1s41_264V6	GO:0009536, GO:0009579, GO:0009654, GO:0016020, GO:0042651
Pp1s41_267V6	GO:0005739, GO:0009535, GO:0009536, GO:0009538, GO:0009579, GO:0016020, GO:0016021
Pp1s41_281V6	GO:0009536, GO:0009579, GO:0009654, GO:0016020, GO:0019898
Pp1s41_310V6	GO:0009536
Pp1s41_314V6	GO:0009507, GO:0009536
Pp1s41_62V6	GO:0009536, GO:0016020
Pp1s411_25V6	GO:0005829
Pp1s412_17V6	GO:0009507, GO:0009536
Pp1s414_18V6	GO:0009507
Pp1s414_19V6
Pp1s414_7V6	GO:0009507, GO:0009536
Pp1s414_8V6
Pp1s415_6V6	GO:0016020, GO:0016023
Pp1s4184_1V6
Pp1s419_10V6	GO:0009536
Pp1s419_6V6	GO:0009507, GO:0009536
Pp1s419_7V6	GO:0009536, GO:0016020
Pp1s42_128V6	GO:0005622
Pp1s42_171V6	GO:0009536, GO:0016020
Pp1s42_193V6	GO:0009507, GO:0009536
Pp1s42_208V6	GO:0009536, GO:0016020
Pp1s42_251V6
Pp1s42_262V6	GO:0016023
Pp1s42_59V6	GO:0009536
Pp1s421_3V6	GO:0009536, GO:0009579, GO:0009654, GO:0016020, GO:0019898
Pp1s422_7V6	GO:0005783, GO:0005886, GO:0016020
Pp1s422_8V6
Pp1s424_22V6	GO:0005743, GO:0005773, GO:0009527, GO:0009941
Pp1s424_33V6	GO:0009536, GO:0009579, GO:0016020
Pp1s425_20V6	GO:0009536
Pp1s429_29V6	GO:0009536
Pp1s429_7V6	GO:0009536
Pp1s43_118V6	GO:0009535, GO:0009536, GO:0009570, GO:0009579, GO:0009941, GO:0010319, GO:0048046
Pp1s43_120V6	GO:0009535, GO:0009536, GO:0009579, GO:0016020
Pp1s43_124V6	GO:0005886, GO:0016020, GO:0030288
Pp1s43_126V6	GO:0009536
Pp1s43_181V6
Pp1s43_232V6	GO:0009536
Pp1s43_32V6	GO:0009536, GO:0016020
Pp1s43_48V6
Pp1s43_49V6	GO:0009536
Pp1s43_80V6	GO:0009536, GO:0009579
Pp1s431_2V6	GO:0005737, GO:0016023
Pp1s431_3V6	GO:0005840, GO:0009536
Pp1s433_23V6	GO:0009536
Pp1s434_14V6	GO:0005743, GO:0009536, GO:0016020, GO:0016021
Pp1s44_176V6	GO:0005840, GO:0009536, GO:0009570, GO:0009941, GO:0016020
Pp1s44_193V6	GO:0005737, GO:0016020
Pp1s44_238V6	GO:0005739, GO:0009536, GO:0016020
Pp1s44_263V6	GO:0009536
Pp1s44_268V6	GO:0009536
Pp1s44_78V6	GO:0009536, GO:0009579, GO:0016020, GO:0016021
Pp1s441_13V6	GO:0009536
Pp1s445_15V6	GO:0016020
Pp1s447_19V6	GO:0009536
Pp1s45_11V6	GO:0005840
Pp1s45_164V6	GO:0005634, GO:0009535, GO:0009536, GO:0009547, GO:0009570, GO:0009579, GO:0015935
Pp1s45_188V6	GO:0005840, GO:0009536
Pp1s45_212V6	GO:0005739, GO:0009536
Pp1s45_257V6
Pp1s45_62V6	GO:0009507, GO:0009536
Pp1s45_76V6
Pp1s45_86V6
Pp1s45_96V6	GO:0009536
Pp1s450_16V6	GO:0005739, GO:0005743, GO:0009507, GO:0009536, GO:0016020, GO:0016021
Pp1s450_17V6	GO:0009536, GO:0009941, GO:0016020, GO:0016021
Pp1s450_1V6	GO:0009536, GO:0009570, GO:0009941
Pp1s450_21V6	GO:0009507, GO:0009536
Pp1s455_2V6	GO:0005739, GO:0009536, GO:0009570
Pp1s456_27V6	GO:0005739, GO:0009507
Pp1s457_19V6	GO:0009536
Pp1s459_2V6	GO:0009536
Pp1s46_147V6	GO:0005840
Pp1s46_234V6	GO:0009507
Pp1s46_326V6	GO:0005743, GO:0009536, GO:0016020
Pp1s46_42V6	GO:0005618, GO:0009536, GO:0009579, GO:0016020, GO:0022626, GO:0048046
Pp1s46_64V6	GO:0005739
Pp1s46_69V6	GO:0009536, GO:0009547
Pp1s460_1V6	GO:0009536
Pp1s461_15V6	GO:0005618, GO:0016023
Pp1s464_17V6	GO:0009536, GO:0016020
Pp1s465_18V6	GO:0009536
Pp1s468_18V6	GO:0009536
Pp1s47_171V6	GO:0009536, GO:0009570, GO:0010319, GO:0016020, GO:0048046
Pp1s47_183V6	GO:0009536
Pp1s47_18V6	GO:0009570
Pp1s47_1V6	GO:0005737, GO:0043231
Pp1s47_214V6	GO:0009536
Pp1s47_217V6	GO:0009536
Pp1s47_21V6	GO:0009536, GO:0016020, GO:0019031
Pp1s47_245V6	GO:0016020, GO:0016023
Pp1s47_276V6	GO:0005886, GO:0016020
Pp1s47_291V6	GO:0005739, GO:0009507, GO:0016020
Pp1s47_78V6	GO:0005739
Pp1s472_14V6	GO:0009507, GO:0009536, GO:0009579, GO:0016020
Pp1s475_12V6
Pp1s475_26V6	GO:0005743, GO:0016020, GO:0016021
Pp1s475_27V6	GO:0009536, GO:0010287
Pp1s475_2V6	GO:0005739, GO:0016020
Pp1s475_5V6	GO:0009536
Pp1s479_14V6	GO:0005737, GO:0005739, GO:0009507, GO:0009536
Pp1s48_151V6	GO:0005739, GO:0009536, GO:0009570, GO:0009579, GO:0009941, GO:0048046
Pp1s48_37V6	GO:0005739, GO:0009536
Pp1s486_10V6
Pp1s49_154V6	GO:0005739, GO:0005759, GO:0045239
Pp1s49_191V6	GO:0009536
Pp1s49_209V6
Pp1s49_210V6	GO:0009536
Pp1s49_242V6	GO:0005886
Pp1s49_243V6	GO:0009536, GO:0009547, GO:0009570
Pp1s49_246V6	GO:0005737, GO:0009536, GO:0016023
Pp1s49_260V6	GO:0005829, GO:0005840
Pp1s49_285V6	GO:0009536
Pp1s49_42V6	GO:0009536, GO:0009579, GO:0016020
Pp1s49_55V6
Pp1s49_57V6
Pp1s496_1V6	GO:0005739
Pp1s5_15V6
Pp1s5_195V6	GO:0005739, GO:0009536
Pp1s5_200V6
Pp1s5_222V6	GO:0009532, GO:0009536
Pp1s5_248V6	GO:0009536, GO:0009543, GO:0009579
Pp1s5_30V6	GO:0005739, GO:0009536, GO:0016020, GO:0016021
Pp1s5_366V6	GO:0005739, GO:0005840
Pp1s5_369V6	GO:0005737, GO:0009536
Pp1s5_404V6	GO:0009536, GO:0009941, GO:0016020
Pp1s5_83V6	GO:0005829, GO:0009536
Pp1s5_92V6	GO:0009507, GO:0009536
Pp1s50_50V6	GO:0005618, GO:0005730, GO:0005739, GO:0005740, GO:0005829, GO:0005886, GO:0009507, GO:0009536, GO:0048046
Pp1s50_92V6	GO:0009536
Pp1s509_22V6	GO:0009536, GO:0016020, GO:0031897
Pp1s51_117V6	GO:0016020
Pp1s51_136V6	GO:0005634, GO:0005829
Pp1s51_217V6	GO:0009507, GO:0009536
Pp1s51_241V6	GO:0009536
Pp1s51_261V6	GO:0009536
Pp1s51_315V6	GO:0009536
Pp1s51_319V6	GO:0005739, GO:0005840
Pp1s51_46V6	GO:0005739
Pp1s517_11V6	GO:0009536
Pp1s517_1V6	GO:0009536, GO:0016020
Pp1s519_7V6	GO:0009536
Pp1s52_110V6	GO:0009536
Pp1s52_157V6	GO:0009522, GO:0009523, GO:0009535, GO:0009536, GO:0009579, GO:0016020, GO:0016021
Pp1s52_210V6	GO:0009536
Pp1s52_214V6	GO:0009536, GO:0016020
Pp1s52_248V6	GO:0009505, GO:0009536, GO:0009570, GO:0009579
Pp1s52_257V6	GO:0009536
Pp1s52_45V6	GO:0009536
Pp1s52_50V6	GO:0005739, GO:0009536
Pp1s523_20V6	GO:0009536
Pp1s527_3V6
Pp1s53_111V6	GO:0009536
Pp1s53_123V6	GO:0005739, GO:0009536
Pp1s53_211V6	GO:0005739, GO:0016020
Pp1s53_212V6	GO:0009501, GO:0009507, GO:0009536
Pp1s53_217V6	GO:0005634, GO:0005829, GO:0009536
Pp1s53_223V6	GO:0005739, GO:0016020
Pp1s53_229V6	GO:0009536
Pp1s53_22V6	GO:0005829
Pp1s53_232V6	GO:0009536, GO:0009579
Pp1s534_6V6	GO:0009536, GO:0016020
Pp1s535_3V6
Pp1s536_10V6	GO:0005840, GO:0009536
Pp1s54_12V6	GO:0009536, GO:0009707
Pp1s54_135V6	GO:0009536
Pp1s54_161V6	GO:0009536
Pp1s54_165V6	GO:0005739, GO:0009535, GO:0009536, GO:0009538, GO:0009579, GO:0016020, GO:0016021
Pp1s54_166V6	GO:0009536, GO:0009579, GO:0009654, GO:0016020, GO:0042651
Pp1s54_167V6	GO:0009536, GO:0009579, GO:0009654, GO:0016020, GO:0042651
Pp1s54_189V6	GO:0009501, GO:0009536
Pp1s54_206V6	GO:0009349, GO:0009536
Pp1s54_216V6	GO:0009536, GO:0009579
Pp1s54_278V6	GO:0009536, GO:0016020
Pp1s54_291V6	GO:0005739, GO:0009536, GO:0009570, GO:0009579, GO:0010319, GO:0031977
Pp1s54_320V6	GO:0005829, GO:0009536, GO:0009570, GO:0016020
Pp1s54_52V6
Pp1s54_66V6	GO:0009507, GO:0016020
Pp1s54_77V6	GO:0009317, GO:0009536
Pp1s54_79V6	GO:0005634, GO:0009536
Pp1s540_7V6	GO:0005739, GO:0009507, GO:0009536
Pp1s545_10V6
Pp1s545_14V6
Pp1s545_4V6	GO:0005618, GO:0009536, GO:0009579, GO:0016020, GO:0022626, GO:0048046
Pp1s55_140V6	GO:0009536
Pp1s55_173V6	GO:0009536, GO:0016020
Pp1s55_196V6	GO:0009532, GO:0009536
Pp1s55_261V6	GO:0009536
Pp1s55_275V6
Pp1s55_319V6	GO:0005634, GO:0005737, GO:0005829, GO:0005850
Pp1s55_90V6	GO:0005739, GO:0005783, GO:0005886
Pp1s55_93V6	GO:0009536
Pp1s55_98V6
Pp1s553_2V6	GO:0009536
Pp1s56_113V6	GO:0009532, GO:0009536
Pp1s56_187V6	GO:0009507, GO:0009536
Pp1s56_222V6	GO:0005739, GO:0043231
Pp1s56_223V6	GO:0005739, GO:0009536, GO:0009570, GO:0009579, GO:0016020
Pp1s56_236V6	GO:0005737, GO:0005829
Pp1s56_240V6	GO:0009536
Pp1s568_5V6
Pp1s58_143V6	GO:0016020, GO:0043231, GO:0044444
Pp1s58_168V6	GO:0009536, GO:0016020
Pp1s58_224V6
Pp1s58_251V6	GO:0009536
Pp1s58_281V6	GO:0009536
Pp1s58_72V6	GO:0005739
Pp1s59_11V6	GO:0009535, GO:0009536, GO:0009570, GO:0009579
Pp1s59_148V6
Pp1s59_188V6	GO:0005829
Pp1s59_217V6	GO:0009507, GO:0009536
Pp1s59_242V6	GO:0005739
Pp1s59_328V6	GO:0009535, GO:0009536, GO:0009579, GO:0016020
Pp1s59_338V6	GO:0009536
Pp1s59_343V6	GO:0009536
Pp1s59_356V6	GO:0009536
Pp1s59_51V6	GO:0015934
Pp1s59_73V6	GO:0009579, GO:0009654, GO:0016020, GO:0019898
Pp1s6_11V6	GO:0005886, GO:0016020, GO:0016021
Pp1s6_129V6	GO:0005622
Pp1s6_132V6	GO:0009536
Pp1s6_146V6	GO:0009536
Pp1s6_159V6	GO:0005739, GO:0005886, GO:0009507, GO:0009536, GO:0009705, GO:0016020, GO:0033177
Pp1s6_183V6	GO:0009536, GO:0009547
Pp1s6_239V6	GO:0005739, GO:0009706
Pp1s6_312V6	GO:0005739, GO:0009507, GO:0009536, GO:0009579, GO:0016020
Pp1s6_407V6	GO:0005739, GO:0009536
Pp1s6_56V6	GO:0009536
Pp1s60_106V6	GO:0009536
Pp1s60_169V6	GO:0009536, GO:0009547
Pp1s60_191V6	GO:0009536
Pp1s60_199V6	GO:0005829
Pp1s60_65V6	GO:0009536, GO:0009579, GO:0009654, GO:0016020, GO:0019898
Pp1s61_112V6	GO:0009536
Pp1s61_113V6	GO:0009536, GO:0016020, GO:0016021
Pp1s61_124V6	GO:0009507, GO:0009536
Pp1s61_208V6	GO:0009535, GO:0009536, GO:0009543, GO:0009579, GO:0016020
Pp1s61_255V6	GO:0009536, GO:0012505, GO:0031090, GO:0043231, GO:0044444, GO:0044446
Pp1s61_267V6	GO:0005829
Pp1s61_279V6
Pp1s61_37V6	GO:0005743, GO:0005840, GO:0009536, GO:0009941, GO:0016020, GO:0016021
Pp1s61_55V6
Pp1s61_5V6	GO:0016020
Pp1s61_72V6	GO:0005739, GO:0009536, GO:0009570, GO:0009579, GO:0009941, GO:0048046
Pp1s619_3V6
Pp1s62_157V6	GO:0009536
Pp1s62_161V6	GO:0005739, GO:0009536, GO:0009570
Pp1s62_200V6	GO:0005739, GO:0009507, GO:0009536, GO:0016020
Pp1s62_201V6	GO:0009536
Pp1s62_236V6	GO:0005739, GO:0005886
Pp1s628_7V6	GO:0005739, GO:0009507, GO:0009536, GO:0009579, GO:0016020
Pp1s63_52V6	GO:0009507, GO:0009536
Pp1s63_61V6	GO:0009536
Pp1s63_71V6	GO:0009536, GO:0009543, GO:0009570, GO:0009579, GO:0009654, GO:0009941, GO:0016020, GO:0019898, GO:0030095, GO:0048046
Pp1s63_95V6	GO:0009536
Pp1s63_96V6	GO:0009536, GO:0016020
Pp1s64_149V6
Pp1s64_202V6	GO:0009536
Pp1s64_210V6	GO:0009536
Pp1s64_220V6
Pp1s64_7V6	GO:0009536, GO:0016020
Pp1s65_130V6	GO:0009536, GO:0016020
Pp1s65_181V6	GO:0009536
Pp1s65_1V6
Pp1s65_226V6	GO:0005829
Pp1s65_267V6	GO:0005739, GO:0009536, GO:0009570, GO:0009579, GO:0009941, GO:0048046
Pp1s65_271V6	GO:0009536, GO:0009941
Pp1s65_73V6	GO:0005622
Pp1s66_107V6	GO:0009536
Pp1s66_112V6	GO:0009536, GO:0016020
Pp1s66_138V6	GO:0009536, GO:0009941, GO:0016020, GO:0016021
Pp1s66_139V6	GO:0005739, GO:0009507, GO:0009536
Pp1s66_172V6
Pp1s66_184V6	GO:0016020
Pp1s66_188V6	GO:0009536
Pp1s66_223V6
Pp1s66_233V6
Pp1s66_287V6	GO:0009536
Pp1s66_291V6	GO:0009536
Pp1s66_47V6	GO:0009536
Pp1s67_100V6	GO:0009507, GO:0009536
Pp1s67_154V6	GO:0009536
Pp1s67_179V6	GO:0016020
Pp1s67_235V6	GO:0005739
Pp1s67_237V6	GO:0005829
Pp1s67_238V6	GO:0009536, GO:0016020
Pp1s67_59V6
Pp1s67_7V6	GO:0005741
Pp1s68_116V6	GO:0005634, GO:0005829
Pp1s68_123V6	GO:0005739, GO:0009536
Pp1s68_153V6
Pp1s68_169V6	GO:0005829, GO:0009507
Pp1s68_202V6	GO:0005743, GO:0005773, GO:0009527, GO:0009941
Pp1s68_222V6	GO:0009507, GO:0009536, GO:0016020
Pp1s68_238V6	GO:0009536
Pp1s68_239V6	GO:0005739, GO:0009507, GO:0009536
Pp1s68_249V6	GO:0005739, GO:0005777, GO:0009507, GO:0016020
Pp1s68_75V6	GO:0005874
Pp1s68_9V6
Pp1s69_133V6	GO:0005773, GO:0009535, GO:0009536, GO:0009579, GO:0016020
Pp1s69_13V6	GO:0005829, GO:0005945
Pp1s69_146V6	GO:0005739, GO:0009507, GO:0009536
Pp1s69_154V6	GO:0009536
Pp1s69_29V6	GO:0005739, GO:0005743, GO:0016020, GO:0016021
Pp1s69_45V6	GO:0009536, GO:0009570
Pp1s7_127V6
Pp1s7_155V6
Pp1s7_15V6	GO:0005634, GO:0009536
Pp1s7_178V6	GO:0005739, GO:0009536
Pp1s7_222V6	GO:0005739, GO:0009536
Pp1s7_250V6
Pp1s7_267V6	GO:0000502, GO:0009536
Pp1s7_307V6	GO:0009536, GO:0016020
Pp1s7_343V6	GO:0005737, GO:0009536
Pp1s7_390V6	GO:0005840
Pp1s7_393V6	GO:0009536
Pp1s7_394V6	GO:0005829
Pp1s7_405V6	GO:0009536, GO:0009941, GO:0016020
Pp1s7_458V6
Pp1s7_56V6	GO:0005634, GO:0009536
Pp1s70_15V6	GO:0009536
Pp1s70_177V6	GO:0009536, GO:0016020, GO:0016021
Pp1s70_182V6	GO:0009536
Pp1s70_210V6	GO:0005829, GO:0005874, GO:0043234
Pp1s70_212V6	GO:0016020
Pp1s70_257V6	GO:0005739
Pp1s71_136V6	GO:0005739, GO:0009536
Pp1s71_187V6	GO:0009509, GO:0009536, GO:0009570
Pp1s71_207V6
Pp1s71_244V6	GO:0009536, GO:0016020
Pp1s71_283V6	GO:0009536
Pp1s71_354V6	GO:0009536
Pp1s71_364V6	GO:0005634, GO:0005654, GO:0005739, GO:0009536
Pp1s72_148V6	GO:0005739
Pp1s72_197V6	GO:0009536, GO:0009707, GO:0016020
Pp1s72_25V6	GO:0009536, GO:0009570, GO:0009579, GO:0009941, GO:0016020, GO:0016021
Pp1s72_262V6	GO:0009536
Pp1s72_281V6	GO:0009507, GO:0009536
Pp1s72_282V6	GO:0005739, GO:0009536
Pp1s72_285V6	GO:0005739, GO:0009536, GO:0009570, GO:0009579, GO:0010319, GO:0031977
Pp1s72_288V6	GO:0009536, GO:0009706, GO:0016020
Pp1s72_301V6	GO:0009536
Pp1s72_312V6
Pp1s73_243V6	GO:0009536
Pp1s73_244V6	GO:0005829
Pp1s73_31V6	GO:0009536, GO:0009579, GO:0016020
Pp1s73_90V6	GO:0005618, GO:0005739, GO:0005886, GO:0009507
Pp1s74_135V6	GO:0009507, GO:0009522, GO:0009536, GO:0009579, GO:0016020
Pp1s74_140V6
Pp1s74_226V6	GO:0009536
Pp1s74_237V6	GO:0009536, GO:0016020
Pp1s74_243V6	GO:0009536, GO:0009547, GO:0009570, GO:0009941
Pp1s74_253V6	GO:0005739
Pp1s74_255V6	GO:0005739, GO:0009536
Pp1s74_26V6	GO:0009507, GO:0009536
Pp1s74_70V6	GO:0016020
Pp1s75_141V6	GO:0009536, GO:0009543, GO:0009570, GO:0009579, GO:0009654, GO:0009941, GO:0016020, GO:0019898, GO:0030095, GO:0048046
Pp1s75_175V6	GO:0005618, GO:0005777, GO:0016020, GO:0016023
Pp1s75_227V6
Pp1s75_233V6	GO:0009536, GO:0016020
Pp1s75_250V6	GO:0009536
Pp1s75_252V6	GO:0009536
Pp1s75_253V6	GO:0005739, GO:0009536
Pp1s75_41V6	GO:0009536
Pp1s75_56V6	GO:0009536, GO:0009579
Pp1s75_5V6	GO:0009536
Pp1s76_105V6	GO:0009507, GO:0009536
Pp1s76_190V6	GO:0009536, GO:0016020
Pp1s76_196V6	GO:0009507, GO:0009536, GO:0016020
Pp1s76_199V6	GO:0009536, GO:0009570, GO:0022626
Pp1s76_48V6
Pp1s76_97V6	GO:0000015, GO:0009536, GO:0009986
Pp1s77_164V6
Pp1s77_16V6	GO:0005618, GO:0005829, GO:0016020
Pp1s77_225V6	GO:0005783, GO:0016023
Pp1s77_24V6
Pp1s77_252V6	GO:0005739, GO:0009536
Pp1s77_262V6	GO:0009536
Pp1s77_2V6	GO:0005634, GO:0016020
Pp1s77_317V6	GO:0009536
Pp1s77_324V6	GO:0009536
Pp1s77_67V6	GO:0009536
Pp1s77_69V6	GO:0009535, GO:0009536, GO:0009538, GO:0009579
Pp1s78_18V6	GO:0005634, GO:0005737, GO:0005852
Pp1s78_211V6	GO:0009507, GO:0009536
Pp1s78_3V6	GO:0009536
Pp1s78_4V6	GO:0005739, GO:0009507, GO:0009536
Pp1s78_56V6	GO:0005739, GO:0016020, GO:0045254
Pp1s78_69V6	GO:0016020, GO:0016023
Pp1s79_105V6
Pp1s79_110V6	GO:0005739, GO:0009507, GO:0009536
Pp1s79_140V6	GO:0005739, GO:0009536, GO:0016020
Pp1s79_157V6	GO:0005840
Pp1s79_167V6	GO:0009536
Pp1s79_21V6	GO:0005739
Pp1s79_272V6	GO:0009536, GO:0016020
Pp1s79_61V6	GO:0009536, GO:0009941
Pp1s79_8V6	GO:0005634
Pp1s79_92V6	GO:0009536, GO:0016020
Pp1s79_93V6	GO:0009536, GO:0016020
Pp1s8_116V6	GO:0009536, GO:0048500
Pp1s8_120V6	GO:0005737
Pp1s8_124V6
Pp1s8_140V6	GO:0009533, GO:0009535, GO:0009536, GO:0009579
Pp1s8_168V6	GO:0005739, GO:0009536
Pp1s8_193V6	GO:0009536
Pp1s8_196V6	GO:0005739, GO:0005750, GO:0016020
Pp1s8_239V6	GO:0009532, GO:0009536
Pp1s8_282V6	GO:0009505, GO:0009536, GO:0009570, GO:0009941
Pp1s8_311V6
Pp1s8_3V6	GO:0005829
Pp1s8_70V6	GO:0005739, GO:0009536
Pp1s80_110V6	GO:0015934
Pp1s80_119V6	GO:0009536
Pp1s80_151V6	GO:0009536
Pp1s80_23V6	GO:0009538, GO:0009543, GO:0016020
Pp1s80_60V6	GO:0005874, GO:0009536, GO:0009570, GO:0016020, GO:0043234
Pp1s80_71V6
Pp1s81_134V6	GO:0005739, GO:0009536, GO:0016020
Pp1s81_135V6	GO:0009536
Pp1s81_230V6	GO:0009536
Pp1s81_250V6
Pp1s81_260V6	GO:0009535, GO:0009536, GO:0009579, GO:0010287
Pp1s81_46V6	GO:0009536
Pp1s81_51V6	GO:0009507, GO:0009536
Pp1s81_54V6	GO:0005739
Pp1s82_113V6
Pp1s82_6V6	GO:0005576, GO:0048046
Pp1s82_98V6	GO:0009535, GO:0009536, GO:0009570, GO:0009579, GO:0009941, GO:0022626, GO:0048046
Pp1s83_117V6	GO:0009536
Pp1s83_144V6	GO:0005829
Pp1s83_145V6	GO:0012505, GO:0016020
Pp1s83_150V6	GO:0009535, GO:0009536, GO:0009579
Pp1s83_158V6	GO:0009536
Pp1s83_160V6	GO:0005739
Pp1s83_168V6
Pp1s83_184V6	GO:0005739, GO:0016020, GO:0045254
Pp1s83_192V6
Pp1s83_223V6	GO:0005737, GO:0009536, GO:0016023
Pp1s83_246V6	GO:0009522, GO:0009535, GO:0009536, GO:0009579, GO:0016020, GO:0016021
Pp1s83_248V6	GO:0009536
Pp1s83_45V6	GO:0009536, GO:0009941, GO:0016020
Pp1s83_6V6	GO:0009536
Pp1s83_72V6	GO:0009536
Pp1s83_80V6	GO:0005737
Pp1s83_99V6	GO:0009536, GO:0009579
Pp1s84_136V6	GO:0009536, GO:0016020
Pp1s84_153V6	GO:0005829, GO:0005840
Pp1s84_178V6	GO:0009536, GO:0016020
Pp1s84_187V6	GO:0005739, GO:0009536
Pp1s84_273V6	GO:0009536
Pp1s84_6V6	GO:0009536, GO:0009570
Pp1s85_113V6	GO:0009535, GO:0009536, GO:0009543, GO:0009579, GO:0016020
Pp1s85_170V6	GO:0005874, GO:0009536, GO:0043234
Pp1s85_19V6	GO:0009536
Pp1s85_74V6	GO:0016020
Pp1s85_94V6	GO:0005739, GO:0009536, GO:0009706, GO:0016020
Pp1s85_96V6	GO:0009536
Pp1s86_147V6	GO:0016020, GO:0019867
Pp1s86_156V6	GO:0009536, GO:0009570, GO:0009941, GO:0016020, GO:0048046
Pp1s86_186V6	GO:0005739, GO:0009536, GO:0043190
Pp1s86_206V6	GO:0005840, GO:0009536
Pp1s86_212V6	GO:0005739, GO:0009507, GO:0009536
Pp1s86_22V6	GO:0009536, GO:0016020
Pp1s87_117V6	GO:0005739, GO:0009507, GO:0009536, GO:0016020
Pp1s87_131V6	GO:0009536
Pp1s87_63V6	GO:0009536
Pp1s88_182V6	GO:0009536, GO:0009579, GO:0009654, GO:0016020, GO:0019898
Pp1s88_187V6	GO:0005743, GO:0016020
Pp1s88_1V6
Pp1s88_62V6	GO:0009536
Pp1s88_63V6	GO:0005622
Pp1s88_98V6	GO:0016020
Pp1s89_131V6	GO:0009507, GO:0009536, GO:0016020
Pp1s89_183V6
Pp1s89_220V6	GO:0009507, GO:0009536
Pp1s89_23V6	GO:0009536, GO:0009547
Pp1s89_56V6	GO:0009536
Pp1s89_62V6	GO:0009507, GO:0009536, GO:0009538, GO:0009579, GO:0016020
Pp1s89_87V6	GO:0009536
Pp1s9_103V6	GO:0005739
Pp1s9_107V6	GO:0005739
Pp1s9_113V6	GO:0005739, GO:0009528, GO:0009536, GO:0009941, GO:0016020, GO:0016021
Pp1s9_115V6	GO:0005622, GO:0009536, GO:0016020, GO:0016021
Pp1s9_141V6	GO:0009535, GO:0009536, GO:0009570, GO:0009579, GO:0016020
Pp1s9_232V6	GO:0009536
Pp1s9_238V6	GO:0005739, GO:0009536, GO:0016020
Pp1s9_334V6	GO:0016020
Pp1s9_350V6
Pp1s9_355V6	GO:0016020
Pp1s9_379V6
Pp1s9_386V6
[truncated: 60 more rows]
