# Supplementary material for: The Physcomitrella patens Chloroplast Proteome Changes in Response to Protoplastation
Source: Front Plant Sci. 2016 Nov 4;7:1661. doi: 10.3389/fpls.2016.01661 (PMC5095126; doi:10.3389/fpls.2016.01661)
Supplement: Supplementary file 5 [file Table5.XLSX]

## Sheet: common
The Physcomitrella patens chloroplast proteome changes in response to protoplastitaion
Frontiers in Plant Science
Corresponding author: Igor Fesenko, fesigor@gmail.com
Supplemental Table 5. List of proteins are common for both data sets
GeneID	Cosmoss_description
PhpafMp30	ATP synthase F1 subunit alpha
PhpapaCp001	ribosomal protein S12
PhpapaCp002	30S ribosomal protein S7
PhpapaCp012	photosystem II P680 chlorophyll A apoprotein
PhpapaCp013	ATP-dependent protease proteolytic subunit
PhpapaCp015	ribosomal protein S18
PhpapaCp020	cytochrome b559 alpha subunit
PhpapaCp026	apocytochrome f precursor
PhpapaCp028	photosystem I assembly protein Ycf4
PhpapaCp031	RuBisCO large subunit
PhpapaCp032	ATPase beta chain
PhpapaCp033	ATP synthase epsilon chain
PhpapaCp037	ribosomal protein S4
PhpapaCp039	PSI P700 apoprotein A1
PhpapaCp040	PSI P700 apoprotein A2
PhpapaCp043	PSII 43 kDa protein
PhpapaCp044	PSII D2-protein
PhpapaCp046	PSII D1-protein
PhpapaCp053	ATP synthase CF1 alpha chain
PhpapaCp054	ATPase subunit I
PhpapaCp061	30S ribosomal protein S11
PhpapaCp067	30S ribosomal protein S3
PhpapaCp068	ribosomal protein L22
PhpapaCp076	photosystem I iron-sulfur center
PhpapaCp081	NADH dehydrogenase 49 kDa subunit
PhpapaCp082	ribosomal protein S15
Pp1s1_158V6	6pgl4_orysj ame: full=probable 6-phosphogluconolactonase chloroplastic short=6pgl 4 flags: precursor
Pp1s1_230V6	peroxiredoxin-like protein
Pp1s1_295V6	nad-dependent epimerase dehydratase
Pp1s1_461V6	oxygen-evolving enhancer protein 3-1
Pp1s1_765V6	unknown [Picea sitchensis]
Pp1s10_192V6	precursor of protein cell division protease ftsh-like protein
Pp1s10_248V6	oxidoreductase family protein
Pp1s10_341V6	thiazole biosynthetic enzyme
Pp1s10_393V6	atp synthase delta chain
Pp1s10_47V6	T4C21.220; expressed protein [Arabidopsis thaliana]
Pp1s100_192V6	histone h4
Pp1s101_2V6	photosystem i reaction center subunit iv a
Pp1s104_16V6	MLN21.7; expressed protein [Arabidopsis thaliana]
Pp1s104_98V6	F7D8.28; expressed protein [Arabidopsis thaliana]
Pp1s106_185V6	ribose 5-phosphate isomerase
Pp1s106_46V6	triosephosphate isomerase
Pp1s107_10V6	macrophage migration inhibitory factor
Pp1s109_238V6	short chain type
Pp1s109_241V6	peroxisomal glycolate oxidase
Pp1s109_90V6
Pp1s11_269V6	lycopene epsilon-cyclase
Pp1s11_340V6	Plastoglobulin 1, chloroplast precursor [Pisum sativum]
Pp1s11_357V6	phosphoglycerate dehydrogenase
Pp1s11_397V6	glyceraldehyde-3-phosphate dehydrogenase
Pp1s11_39V6	oxygen-evolving enhancer protein chloroplast
Pp1s110_13V6	MTG13.14; proline-rich protein family [Arabidopsis thaliana]
Pp1s112_169V6	cytochrome b6-f complex iron-sulfur subunit
Pp1s113_38V6	inorganic pyrophosphatase
Pp1s114_123V6	uroporphyrinogen decarboxylase
Pp1s114_138V6	ribonucleoprotein a
Pp1s114_148V6	phosphoserine phosphatase
Pp1s114_157V6	threonine synthase
Pp1s114_95V6	rubisco subunit binding-protein alpha subunit
Pp1s115_12V6	similar to glutathione-S-transferase [Cyanidioschyzon merolae]
Pp1s115_168V6	heat shock
Pp1s116_33V6	F8A12.12; expressed protein [Arabidopsis thaliana]
Pp1s116_53V6	porphobilinogen deaminase
Pp1s117_86V6	50s ribosomal protein l3
Pp1s118_166V6	aaa-metalloprotease chloroplast precursor
Pp1s118_219V6	heat shock protein
Pp1s119_14V6	T2L20.17; expressed protein [Arabidopsis thaliana]
Pp1s12_215V6	chloroplast chaperonin 21
Pp1s12_315V6
Pp1s12_371V6	coproporphyrinogen iii oxidase chloroplast precursor
Pp1s12_379V6	unknown [Picea sitchensis]
Pp1s12_401V6	dehydroascorbate reductase
Pp1s12_40V6	3-isopropylmalate dehydrogenase
Pp1s12_44V6
Pp1s12_85V6	T30C3.40; Clp amino terminal domain-containing protein [Arabidopsis thaliana]
Pp1s120_127V6	transketolase 1
Pp1s120_139V6	F2N1.31; hydroxyproline-rich glycoprotein family protein [Arabidopsis thaliana]
Pp1s120_164V6	transketolase 1
Pp1s121_54V6	photosystem i subunit iii
Pp1s123_144V6	dihydroxy-acid dehydratase
Pp1s123_43V6	T32A16.60; expressed protein [Arabidopsis thaliana]
Pp1s123_97V6	T22H22.19; thylakoid lumen 18.3 kDa protein [Arabidopsis thaliana]
Pp1s126_26V6	intracellular chloride channel
Pp1s126_81V6	nad-dependent epimerase dehydratase
Pp1s127_105V6	T27F4.17; pfkB-type carbohydrate kinase family protein [EC:2.7.1.4] [KO:K00847] [Arabidopsis thaliana]
Pp1s129_118V6	pglct (plastidic glc translocator) carbohydrate transmembrane transporter sugar:hydrogen symporter
Pp1s129_152V6	F24G16.250; tRNA-binding region domain-containing protein [Arabidopsis thaliana]
Pp1s13_127V6	glutathione reductase
Pp1s13_200V6	chlorophyll a b binding
Pp1s13_21V6	ferredoxin-thioredoxin reductase
Pp1s13_231V6
Pp1s13_238V6	Unknown mitochondrial protein At5g63510 [Arabidopsis thaliana]
Pp1s13_392V6	chloroplast inner envelope
Pp1s13_462V6	heat shock protein binding
Pp1s130_227V6	tocopherol cyclase
Pp1s130_287V6
Pp1s131_153V6	superoxide dismutase
Pp1s131_154V6	ferredoxin--nadp+ reductase-like protein
Pp1s131_184V6	F21B7.21; photosystem II family protein [KO:K02724] [Arabidopsis thaliana]
Pp1s131_4V6	uracil phosphoribosyltransferase
Pp1s131_71V6	superoxide dismutase
Pp1s132_175V6	phosphoribulokinase precursor
Pp1s132_186V6	chloroplast-localized ptr -binding protein1
Pp1s134_66V6	50s ribosomal protein l4
Pp1s134_68V6	ac034107_6ests gb
Pp1s135_21V6	glyceraldehyde-3-phosphate dehydrogenase
Pp1s135_79V6	oxygen-evolving enhancer protein chloroplast
Pp1s136_41V6	family protein
Pp1s137_86V6	atp synthase delta chain
Pp1s138_75V6	chalcone isomerase
Pp1s138_83V6	50s ribosomal protein l6
Pp1s14_298V6	ru large subunit-binding protein subunit beta
Pp1s14_350V6	F22K18.50; expressed protein [Arabidopsis thaliana]
Pp1s14_40V6	T8I13.23; expressed protein [Arabidopsis thaliana]
Pp1s140_22V6	alpha beta hydrolase fold protein
Pp1s141_8V6	rhodanese-like family protein
Pp1s143_131V6
Pp1s143_175V6	peptidylprolyl isomerase fkbp-type
Pp1s143_176V6	ferredoxin (2fe-2s)
Pp1s143_177V6	ferredoxin (2fe-2s)
Pp1s144_126V6	Dynactin, 150 kDa isoform (150 kDa dynein-associated polypeptide) (DP-150) (DAP-150) (p150-glued) [Neurospora crassa]
Pp1s145_122V6	MKP11.2; expressed protein [Arabidopsis thaliana]
Pp1s145_159V6	pgr5-like a
Pp1s146_112V6	protochlorophyllide reductase b
Pp1s147_106V6	translational elongation factor tu
Pp1s147_151V6	cbs domain containing protein
Pp1s148_48V6
Pp1s149_154V6	aminopeptidase n
Pp1s149_289V6
Pp1s149_6V6	F20D21.34; expressed protein [Arabidopsis thaliana]
Pp1s15_267V6	fk506 binding protein
Pp1s15_26V6	atp synthase b chain
Pp1s15_292V6	glutamate-1-semialdehyde- -aminomutase
Pp1s15_393V6
Pp1s15_485V6	ru large subunit-binding protein subunit beta
Pp1s15_499V6	glycine cleavage system p-protein
Pp1s150_124V6	hexokinase xk1
Pp1s152_87V6	phosphoglucomutase phosphomannomutase family protein
Pp1s153_146V6	heat shock
Pp1s153_72V6	fructose- -bisphosphatase
Pp1s154_69V6	atpB gene for putative ATPase alpha subunit protein ATPB
Pp1s155_34V6	chlorophyll a b binding
Pp1s156_109V6	soul heme-binding protein
Pp1s156_30V6	cell division protein
Pp1s156_44V6
Pp1s156_45V6	peptidase serine-type peptidase
Pp1s157_44V6	amino acid selective channel protein
Pp1s158_108V6	phosphoribosylglycinamide formyltransferase
Pp1s158_109V6	chlorophyll a-b binding protein 6a
Pp1s159_143V6	chloroplast protein cp12
Pp1s159_2V6	MTG13.14; proline-rich protein family [Arabidopsis thaliana]
Pp1s159_68V6	transaldolase
Pp1s16_230V6	K13E13.23; leucine-rich repeat family protein / extensin family protein [Arabidopsis thaliana]
Pp1s16_27V6	transmembrane protein 14c
Pp1s16_322V6	rubisco subunit binding-protein alpha subunit
Pp1s16_358V6	atp synthase delta chain
Pp1s160_127V6	soul heme-binding protein
Pp1s161_120V6	rvde1
Pp1s161_14V6	atp-dependent clp protease proteolytic subunit
Pp1s161_16V6	ribulose- -bisphosphate carboxylase oxygenase small subunit
Pp1s161_32V6	lhca1.2 gene for putative chlorophyll a-b binding protein Lhca1.2
Pp1s161_69V6	MED24.18; auxin-regulated protein [Arabidopsis thaliana]
Pp1s163_113V6	T24D18.18; expressed protein [Arabidopsis thaliana]
Pp1s164_93V6	family protein
Pp1s17_363V6	2-oxoglutarate malate translocator
Pp1s17_43V6	nad-dependent epimerase dehydratase
Pp1s17_59V6	oas-tl4 cysteine synthase
Pp1s171_150V6	Fructose-bisphosphate aldolase, chloroplast precursor (ALDP) [no tax name]
Pp1s172_23V6	chloroplast-localized ptr -binding protein1
Pp1s174_107V6	ferredoxin--nadp+ reductase-like protein
Pp1s174_60V6	manganese superoxide dismutase
Pp1s175_129V6	histidinol-phosphate aminotransferase
Pp1s18_23V6	acetyl- biotin carboxylase
Pp1s181_107V6	amino acid selective channel protein
Pp1s181_117V6	set domain-containing protein
Pp1s182_26V6	oxygen-evolving enhancer protein 3-1
Pp1s185_119V6	ribosome recycling factor
Pp1s185_81V6	non-green plastid inner envelope membrane protein
Pp1s186_45V6	sodium-bile acid
Pp1s186_83V6	atp synthase b chain
Pp1s189_18V6	photosystem ii stability assembly factor hcf136
Pp1s189_19V6
Pp1s189_34V6	nad-dependent epimerase dehydratase
Pp1s189_77V6	dihydrodipicolinate reductase
Pp1s19_13V6	light-harvesting complex ii protein lhcb2
Pp1s19_202V6	ribosomal protein l27
Pp1s19_25V6	aminotransferase 2
Pp1s19_276V6	photosystem i subunit iii
Pp1s190_104V6	thylakoid lumenal kda chloroplast
Pp1s192_62V6	indole-3-glycerol-phosphate synthase
Pp1s195_41V6	alpha- glucan phosphorylase l-1 chloroplastic amyloplastic
Pp1s196_68V6	peptidyl-prolyl cis-trans isomerase
Pp1s196_76V6	50s ribosomal protein l1
Pp1s197_146V6	nitrite reductase
Pp1s198_153V6	inner membrane protein
Pp1s198_42V6	short-chain dehydrogenase reductase family protein
Pp1s198_75V6	MOJ9.19; proline-rich protein family [Arabidopsis thaliana]
Pp1s199_101V6	phosphoglucomutase
Pp1s199_127V6	peptidase s41a
Pp1s199_129V6	ribulose bisphosphate carboxylase oxygenase activase chloroplast
Pp1s199_130V6	ribulose bisphosphate carboxylase oxygenase chloroplast expressed
Pp1s199_145V6	e1 component
Pp1s199_88V6	30s ribosomal protein s9
Pp1s2_123V6	tripeptidyl peptidase ii
Pp1s2_15V6	ribulose-phosphate 3-epimerase
Pp1s20_130V6	T5A14.12; expressed protein [Arabidopsis thaliana]
Pp1s20_14V6
Pp1s20_273V6	phosphoribulokinase precursor
Pp1s20_284V6	geranylgeranyl reductase
Pp1s20_372V6
Pp1s20_373V6	fructose- -bisphosphatase
Pp1s20_67V6	hydroxymethylbutenyl 4-diphosphate synthase
Pp1s200_69V6	50s ribosomal protein l10
Pp1s201_15V6	MCK7.12; unknown protein (sp|P72777) -related [Arabidopsis thaliana]
Pp1s201_26V6	thioredoxin-like 5
Pp1s201_6V6	mitochondrial nad-dependent malate dehydrogenase
Pp1s201_82V6	phosphoglycerate kinase
Pp1s201_89V6	MPL12.7; 3-oxoacyl-[acyl-carrier-protein] synthase I precursor (beta-ketoacyl-acp synthase I) (KAS I) (sp|P52410) [EC:2.3.1.41] [KO:K00647] [Arabidopsis thaliana]
Pp1s204_121V6	peptidyl-prolyl cis-trans cyclophilin type
Pp1s204_5V6	regulator of histidine kinase
Pp1s204_93V6	ribulose- -bisphosphate carboxylase oxygenase small subunit
Pp1s207_90V6	ribosomal protein s2
Pp1s21_137V6	flavin reductase domain protein fmn-binding
Pp1s21_177V6	F3K23.29; forkhead-associated domain-containing protein / FHA domain-containing protein [Arabidopsis thaliana]
Pp1s21_270V6	glycine hydroxymethyltransferase
Pp1s21_393V6	3-isopropylmalate small subunit
Pp1s21_407V6	lipoxygenase
Pp1s21_61V6	ribosomal protein l5
Pp1s210_105V6
Pp1s210_69V6	at1g74640-like protein
Pp1s211_59V6	peptidyl-prolyl cis-trans cyclophilin type
Pp1s212_44V6	ferredoxin-dependent glutamate synthase
Pp1s212_61V6	T8O18.1; expressed protein [Arabidopsis thaliana]
Pp1s212_78V6	50s ribosomal protein
Pp1s213_80V6	lhcsr1 gene for putative chlorophyll a-b binding protein LHCSR1
Pp1s214_32V6	adenylate kinase
Pp1s214_87V6	type iii chlorophyll a b-binding protein
Pp1s215_83V6	fk506 binding
Pp1s217_29V6	atp-dependent clp protease proteolytic subunit
Pp1s218_28V6	inorganic pyrophosphatase
Pp1s218_93V6	T9J14.26; ribose 5-phosphate isomerase-related [EC:5.3.1.6] [KO:K01807] [Arabidopsis thaliana]
Pp1s219_94V6	ala dehydratase
Pp1s22_206V6	K1F13.19; aldose 1-epimerase family [Arabidopsis thaliana]
Pp1s22_267V6	contains ESTs AU056345(S20491),AU056346(S20491) [Oryza sativa (japonica cultivar-group)]
Pp1s22_380V6	one helix protein 2
Pp1s220_84V6	protein of clr family
Pp1s223_15V6	high mobility group family
Pp1s223_16V6	phosphoglycerate kinase
Pp1s223_50V6	MPE11.6; dihydrolipoamide S-acetyltransferase (LTA2) [EC:2.3.1.12] [KO:K00627] [Arabidopsis thaliana]
Pp1s224_46V6	1-aminocyclopropane-1-carboxylate deaminase
Pp1s226_114V6
Pp1s227_133V6	Thylakoid lumenal 19 kDa protein, chloroplast precursor (P19) [no tax name]
Pp1s228_3V6	ketol-acid chloroplast
Pp1s23_44V6	T4M8.15; expressed protein [Arabidopsis thaliana]
Pp1s23_50V6	cytosolic orthophosphate dikinase
Pp1s230_36V6	pyridine nucleotide binding protein
Pp1s233_104V6	peroxiredoxin q
Pp1s233_40V6	histidinol dehydrogenase
Pp1s234_39V6	ribose 5-phosphate isomerase
Pp1s237_59V6	monodehydroascorbate reductase
Pp1s239_45V6	adp-glucose pyrophosphorylase small subunit
Pp1s24_126V6	ribosomal protein l24
Pp1s24_254V6	atp synthase
Pp1s24_39V6	MYJ24.11; photosystem II stability/assembly factor HCF136 [Arabidopsis thaliana]
Pp1s241_27V6	signal transduction protein with cbs domains
Pp1s241_33V6	glutamine synthetase
Pp1s241_34V6	30s ribosomal protein s21
Pp1s241_54V6	T2G17.9; tesmin/TSO1-like CXC domain-containing protein [Arabidopsis thaliana]
Pp1s241_86V6	chloroplast chlorophyll a b-binding protein
Pp1s242_95V6	ribosomal protein l12
Pp1s245_2V6	T29H11.1; haloacid dehalogenase-like hydrolase family protein [Arabidopsis thaliana]
Pp1s246_110V6	abc-type transport system involved in resistance to organic periplasmic component
Pp1s247_7V6	chlorophyll a-b binding protein 6a
Pp1s249_62V6	peptidyl-prolyl cis-trans isomerase
Pp1s25_110V6	chloroplast protein cp12
Pp1s25_170V6	branched-chain-amino-acid aminotransferase
Pp1s25_66V6	oxygen-evolving enhancer protein 1
Pp1s25_8V6	MCK7.12; unknown protein (sp|P72777) -related [Arabidopsis thaliana]
Pp1s250_10V6	porin voltage-dependent anion-selective channel protein
Pp1s251_36V6	thioredoxin-like protein
Pp1s251_44V6	ribulose- -bisphosphate carboxylase oxygenase small subunit
Pp1s252_28V6	chlorophyll a-b binding protein of lhcii
Pp1s252_87V6	atpase aaa-2 domain protein
Pp1s253_16V6	cytoplasmic aconitate hydratase
Pp1s253_8V6	ferredoxin--nadp+ reductase-like protein
Pp1s254_25V6	chloroplast precursor
Pp1s254_3V6	light-harvesting complex ii protein lhcb3
Pp1s255_55V6	extracellular ca2+ sensing receptor
Pp1s256_10V6	chlorophyll a b binding
Pp1s257_45V6	2-cys peroxiredoxin bas1
Pp1s258_19V6	30s ribosomal protein s13
Pp1s258_44V6	ribulose bisphosphate carboxylase oxygenase activase chloroplast
Pp1s259_69V6	Photosystem II 5 kDa protein, chloroplast precursor (PSII-T) (Light-regulated unknown 11 kDa protein) [Gossypium hirsutum]
Pp1s259_76V6	Photosystem II 5 kDa protein, chloroplast precursor (PSII-T) (Light-regulated unknown 11 kDa protein) [Gossypium hirsutum]
Pp1s26_209V6	peptidyl-prolyl cis-trans fkbp-type
Pp1s26_26V6	malate dehydrogenase
Pp1s260_24V6	threonine synthase
Pp1s263_36V6	aspartate-semialdehyde dehydrogenase
Pp1s264_55V6	carbonic anhydrase
Pp1s264_65V6	glyceraldehyde-3-phosphate dehydrogenase
Pp1s267_30V6	heat shock protein
Pp1s268_34V6	contains ESTs AU101298(E4372),D48939(S15524) similar to Arabidopsis thaliana chromosome 1, F25A4.30 unknown protein [Oryza sativa (japonica cultivar-group)]
Pp1s268_67V6	kinesin like protein
Pp1s27_266V6	photosystem ii protein h
Pp1s27_97V6	light-harvesting complex ii protein lhcb2
Pp1s270_50V6	plastidic atp adp transporter
Pp1s270_57V6	rieske (2fe-2s) domain protein
Pp1s272_32V6	h-protein
Pp1s273_61V6	MBB18.21; expressed protein [Arabidopsis thaliana]
Pp1s274_79V6	thioredoxin x
Pp1s276_75V6	ru large subunit-binding protein subunit beta
Pp1s276_86V6	glycine cleavage system p-protein
Pp1s278_33V6
Pp1s28_304V6	protoporphyrinogen oxidase
Pp1s28_315V6	chloroplast light-harvesting complex ii protein
Pp1s280_13V6	methionine sulfoxide reductase type
Pp1s281_110V6	F10A8.2; fructose-bisphosphate aldolase, putative [EC:4.1.2.13] [KO:K01623] [Arabidopsis thaliana]
Pp1s281_87V6	5 -amp-activated protein beta-1 subunit
Pp1s287_29V6	dicarboxylate tricarboxylate carrier
Pp1s287_61V6	atp synthase gamma chain
Pp1s29_256V6	enoyl-acp reductase
Pp1s29_38V6
Pp1s290_40V6	ketol-acid chloroplast
Pp1s291_38V6	aldo keto reductase
Pp1s291_43V6	transaldolase-like protein
Pp1s293_16V6	adenylate translocator (brittle-1)-like protein
Pp1s295_46V6	glycyl-trna beta subunit
Pp1s295_55V6	pap fibrillin family protein
Pp1s299_3V6	phosphoribulokinase precursor
Pp1s3_177V6	glycerate kinase
Pp1s3_520V6	chloroplast precursor
Pp1s3_96V6	uroporphyrinogen decarboxylase
Pp1s30_253V6	peroxiredoxin q
Pp1s30_255V6	ascorbate peroxidase
Pp1s30_39V6	family expressed
Pp1s300_1V6	chloroplast chaperonin 21
Pp1s302_11V6	F13A11.2; expressed protein [Arabidopsis thaliana]
Pp1s306_84V6	oxygen-evolving enhancer protein 1
Pp1s307_19V6	polyribonucleotide nucleotidyltransferase
Pp1s307_65V6	porphobilinogen deaminase
Pp1s309_73V6	glyceraldehyde-3-phosphate dehydrogenase
Pp1s309_84V6	glyceraldehyde-3-phosphate dehydrogenase
Pp1s31_128V6	thioredoxin peroxidase
Pp1s31_187V6	seed maturation proteinexpressed
Pp1s31_279V6	Photosystem II 22 kDa protein, chloroplast precursor (CP22) [Spinacia oleracea]
Pp1s31_50V6	protease degq
Pp1s315_42V6	methyltransferase type 11
Pp1s317_25V6	triosephosphate isomerase
Pp1s317_45V6	thioredoxin m -
Pp1s317_49V6	thioredoxin m -
Pp1s319_36V6	photosystem i reaction center subunit iv a
Pp1s319_46V6	pentapeptide repeat protein
Pp1s32_1V6	chlorophyll a-b binding protein
Pp1s32_201V6	proteophosphoglycan ppg3, putative [Leishmania major]
Pp1s32_313V6	30s ribosomal protein s1
Pp1s321_10V6
Pp1s323_3V6	30s ribosomal protein
Pp1s323_86V6	fructose-6-phosphate aldolase
Pp1s33_172V6	leucyl aminopeptidase-like protein
Pp1s33_206V6	short chain type
Pp1s33_280V6	T26J12.19; armadillo/beta-catenin repeat family protein [Arabidopsis thaliana]
Pp1s33_311V6	atp-dependent clp protease atp-binding subunit clpa
Pp1s33_389V6	chloroplast latex aldolase-like protein
Pp1s33_7V6	sigma 54 modulation protein ribosomal protein s30ea
Pp1s330_37V6	chlorophyll a-b binding protein
Pp1s331_37V6	sulfate adenylyltransferase
Pp1s334_17V6	photosystem i reaction center subunit iv a
Pp1s336_22V6	FCAALL.30; lil3 protein [Arabidopsis thaliana]
Pp1s339_66V6	unknown [Picea sitchensis]
Pp1s34_178V6	af411777_1 at2g30700
Pp1s34_237V6	pglp1 (2-phosphoglycolate phosphatase 1) phosphoglycolate phosphatase
Pp1s34_442V6
Pp1s34_49V6	mgc83126 protein
Pp1s34_83V6	lysm domain protein
Pp1s341_42V6	T26D3.4; expressed protein [Arabidopsis thaliana]
Pp1s343_21V6	carbamoyl-phosphate large glutamine-dependent
Pp1s343_26V6	extracellular ca2+ sensing receptor
Pp1s343_45V6	riboflavin alpha subunit
Pp1s347_12V6	T22C5.13; glucose-1-phosphate adenylyltransferase large subunit 2 (APL2) / ADP-glucose pyrophosphorylase [EC:2.7.7.27] [KO:K00975] [Arabidopsis thaliana]
Pp1s347_30V6	fkbp-type peptidyl-prolyl cis-trans isomerase 4
Pp1s348_22V6	pap13_arath ame: full=probable plastid-lipid-associated protein chloroplastic ame: full=fibrillin-13 short= 30 flags: precursor
Pp1s351_30V6	dihydrolipoamide acetyltransferase component of pyruvate
Pp1s352_4V6	translation elongation factor g
Pp1s352_68V6	dihydrolipoyl dehydrogenase
Pp1s355_33V6	peptidoglycan-binding protein
Pp1s355_8V6	tpr repeat-containing protein
Pp1s358_49V6	50s ribosomal protein l5
Pp1s359_29V6	ribosomal protein s6
Pp1s36_137V6	endopeptidase clp chloroplast precursor
Pp1s36_3V6	flavin reductase domain protein fmn-binding
Pp1s360_13V6	F19G10.14; disease resistance-responsive family protein [Arabidopsis thaliana]
Pp1s363_23V6
Pp1s365_36V6	ribosomal protein l13
Pp1s369_27V6	phytoene desaturase
Pp1s369_6V6	aminotransferase 2
Pp1s37_113V6	aspartate expressed
Pp1s37_298V6	MCK7.12; unknown protein (sp|P72777) -related [Arabidopsis thaliana]
Pp1s37_41V6	electron transporter thiol-disulfide exchange intermediate
Pp1s37_63V6	ribosomal protein l17-like protein
Pp1s37_67V6	translational inhibitor protein like
Pp1s370_6V6	outer membrane lipoprotein
Pp1s372_19V6	heat shock protein
Pp1s372_25V6	magnesium protoporphyrin o-methyltransferase
Pp1s378_8V6	50s ribosomal protein l31
Pp1s379_40V6	signal transduction protein with cbs domains
Pp1s38_238V6	phosphoglycerate dehydrogenase
Pp1s382_41V6	acetylornithine aminotransferase
Pp1s386_21V6	phosphoribosylformylglycinamidine synthase
Pp1s39_256V6	T3F17.36; expressed protein [Arabidopsis thaliana]
Pp1s39_426V6	ribulose-phosphate 3-epimerase
Pp1s396_19V6	peptidyl-prolyl cis-trans
Pp1s4_13V6	endopeptidase clp chloroplast precursor
Pp1s4_215V6	fruit protein pkiwi502
Pp1s4_321V6	psi reaction center subunit ii
Pp1s4_490V6	cyclophilin-type peptidyl-prolyl cis-trans
Pp1s4_75V6	MWD22.5; expressed protein [Arabidopsis thaliana]
Pp1s40_17V6	glutamine synthetase
Pp1s40_304V6	malonyl- :acp transacylase
Pp1s402_20V6	chloroplast channel forming outer membrane protein
Pp1s402_22V6	tat family transporter: protein export (chloroplast membrane protein hcf106c)
Pp1s403_11V6	peptidase m50
Pp1s407_2V6	quinone oxidoreductase
Pp1s41_162V6	chloroplast sedoheptulose- -bisphosphatase
Pp1s41_264V6	photosystem ii 10 kda polypeptide
Pp1s41_281V6	oxygen-evolving enhancer protein 3-1
Pp1s419_10V6	lipoxygenase
Pp1s419_6V6	lipoxygenase
Pp1s419_7V6	Putative lipoxygenase 5 [Oryza sativa]
Pp1s42_59V6	carbamoyl-phosphate synthase small chain
Pp1s421_3V6	oxygen-evolving enhancer protein 1
Pp1s424_33V6	thylakoid-bound ascorbate peroxidase
Pp1s425_20V6	geranylgeranyl reductase
Pp1s429_29V6	sedoheptulose- -bisphosphatase
Pp1s429_7V6	predicted protein [Populus trichocarpa]
Pp1s43_120V6	at5g08050 f13g24_250
Pp1s43_32V6	carbamoyl-phosphate large glutamine-dependent
Pp1s43_48V6	3 -phosphoadenosine-5 -phosphosulfate reductase
Pp1s43_80V6	ascorbate peroxidase
Pp1s433_23V6	hypothetical protein [Theileria parva]
Pp1s434_14V6	carrier protein
Pp1s44_238V6	4-methyl-5(b-hydroxyethyl)-thiazole monophosphate biosynthesis
Pp1s44_268V6	glycoside hydrolase family 77 protein
Pp1s44_78V6	cell division protein 2
Pp1s450_17V6	triose phosphate phosphate translocator
Pp1s457_19V6	K1F13.19; aldose 1-epimerase family [Arabidopsis thaliana]
Pp1s459_2V6	ribulose- -bisphosphate carboxylase oxygenase small subunit
Pp1s46_326V6	cor-tmc-ap3 gene for stress-inducible and putative membrane pore protein COR-TMC-AP3
Pp1s46_42V6	ribulose- -bisphosphate carboxylase oxygenase small subunit
Pp1s47_18V6	dehydroquinate dehydratase shikimate dehydrogenase
Pp1s472_14V6	chlorophyll a b binding
Pp1s475_27V6	chloroplast latex aldolase-like protein
Pp1s48_151V6	nadp-dependent malate dehydrogenase
Pp1s49_191V6	atp-dependent clpproteolytic subunit
Pp1s49_210V6	predicted protein [Populus trichocarpa]
Pp1s49_243V6	translation elongation factor p
Pp1s49_42V6	thylakoid membrane phosphoprotein 14 chloroplast
Pp1s496_1V6	aldehyde dehydrogenase
Pp1s5_222V6	nucleoside diphosphate kinase
Pp1s5_248V6	permeases of the major facilitator superfamily
Pp1s5_369V6	uroporphyrinogen decarboxylase
Pp1s5_83V6	ribulose bisphosphate carboxylase oxygenase activase chloroplast
Pp1s50_50V6	fructose- -bisphosphate
Pp1s50_92V6	phosphoglycerate mutase
Pp1s51_241V6	diaminopimelate epimerase
Pp1s51_261V6	family protein
Pp1s51_315V6	magnesium chelatase subunit of protochlorophyllide reductase
Pp1s517_11V6	Dmel_CG9682; CG9682 gene product from transcript CG9682-RA [Drosophila melanogaster]
Pp1s52_157V6	light-harvesting complex ii protein lhcb2
Pp1s52_214V6	unknown [Picea sitchensis]
Pp1s52_248V6	peroxiredoxin-like protein
Pp1s53_232V6	3-beta hydroxysteroid dehydrogenase isomerase
Pp1s536_10V6	50s ribosomal protein l9
Pp1s54_165V6	photosystem i reaction center subunit xi
Pp1s54_166V6	photosystem ii 10 kda polypeptide
Pp1s54_167V6	photosystem ii 10 kda polypeptide
Pp1s54_216V6	photosystem ii oxygen evolving complex protein
Pp1s54_291V6	lactoylglutathione glyoxalase
Pp1s54_320V6	glucose-6-phosphate isomerase
Pp1s54_77V6	biotin carboxyl carrier protein subunit of of het-accase
Pp1s540_7V6	aspartate aminotransferase
Pp1s55_140V6	mrna-binding protein
Pp1s553_2V6	chloroplast chaperonin 21
Pp1s56_113V6	nucleoside diphosphate kinase
Pp1s58_251V6	udp-sulfoquinovose synthase
Pp1s59_356V6	iron-binding protein
Pp1s59_73V6	thylakoid lumenal kda chloroplast
Pp1s6_183V6	ribosomal protein l12
Pp1s6_312V6	light-harvesting complex ii protein lhcb5
Pp1s6_56V6	nadh:ubiquinone oxidoreductase complex i intermediate-associated protein 30
Pp1s60_106V6	adenosine 5 phosphosulfate reductase
Pp1s60_169V6	ribosomal protein l12
Pp1s60_191V6	co-chaperone-curved dna binding protein a
Pp1s60_65V6	oxygen-evolving enhancer protein 1
Pp1s61_112V6
Pp1s61_208V6	pentapeptide repeat protein
Pp1s61_255V6	trigger factor
Pp1s61_72V6	triosephosphate isomerase
Pp1s628_7V6	light-harvesting complex ii protein lhcb5
Pp1s63_52V6	aspartate aminotransferase
Pp1s63_71V6	oxygen-evolving enhancer protein chloroplast
Pp1s63_95V6	protease do-like 5
Pp1s64_210V6	contains ESTs AU057282(S21302),AU057281(S21302) similar to Arabidopsis thaliana chromosome 3, At3g59780 unknown protein [Oryza sativa (japonica cultivar-group)]
Pp1s64_7V6
Pp1s65_130V6
Pp1s66_184V6	6-phosphogluconate dehydrogenase
Pp1s67_100V6	glycosyl family 3-like protein
Pp1s67_154V6	chalcone isomerase 3
Pp1s68_123V6	assembly atpase
Pp1s68_202V6	amino acid selective channel protein
Pp1s69_154V6	acyl carrier protein
Pp1s69_45V6	F28A23.120; CBS domain-containing protein [Arabidopsis thaliana]
Pp1s7_458V6	tpr repeat-containing protein
Pp1s70_257V6	valyl-trna synthetase
Pp1s71_187V6	oas-tl4 cysteine synthase
Pp1s71_244V6	hydrolase
Pp1s71_283V6	nad-dependent epimerase dehydratase
Pp1s72_25V6	plastid transketolase
Pp1s72_282V6	peptidase m16c associated domain protein
Pp1s72_285V6	lactoylglutathione glyoxalase
Pp1s72_288V6	F21F14.40; expressed protein [Arabidopsis thaliana]
Pp1s72_301V6	allene oxide synthase
Pp1s73_31V6	thylakoid lumenalkdachloroplast precursor
Pp1s74_135V6	photosystem i reaction center subunit psak
Pp1s74_243V6	elongation factor ts
Pp1s75_141V6	oxygen-evolving enhancer protein chloroplast
Pp1s75_233V6
Pp1s75_252V6	tpr repeat-containing protein
Pp1s75_41V6	leucyl-trna synthetase
Pp1s75_56V6	pspa im30 family protein
Pp1s76_97V6	enolase
Pp1s77_2V6	unknown [Picea sitchensis]
Pp1s77_69V6	psi reaction center subunit ii
Pp1s79_110V6	malate dehydrogenase
Pp1s79_140V6	glutamate synthase
Pp1s79_92V6	peptidase s1 and chymotrypsin hap:pdz dhr glgf
Pp1s79_93V6	FCAALL.30; lil3 protein [Arabidopsis thaliana]
Pp1s8_70V6	carbohydrate-binding module family 45 protein
Pp1s80_119V6	harpin binding protein 1
Pp1s80_60V6	cell division protein
Pp1s81_135V6	senescence-associated protein
Pp1s81_260V6	y4320_arath ame: full=uncharacterized protein chloroplastic flags: precursor
Pp1s82_98V6	peptidyl-prolyl cis-trans isomerase
Pp1s83_117V6	predicted protein [Populus trichocarpa]
Pp1s83_246V6	photosystem i reaction center subunit v
Pp1s83_6V6	red chlorophyll catabolite reductase
Pp1s83_99V6	plastid-lipid-associated protein 2
Pp1s84_136V6
Pp1s84_6V6	F28A23.120; CBS domain-containing protein [Arabidopsis thaliana]
Pp1s85_113V6	thylakoid lumenal
Pp1s85_19V6	hydrolase
Pp1s85_96V6	inositol monophosphatase
Pp1s86_156V6	glyceraldehyde-3-phosphate dehydrogenase
Pp1s86_206V6	ribosomal protein s17
Pp1s88_182V6	chloroplast photosystem ii reaction center protein
Pp1s88_187V6	sam domain family protein
Pp1s88_62V6	aspartate kinase-homoserine dehydrogenase
Pp1s89_62V6	photosystem i reaction center subunit chloroplast
Pp1s9_141V6	preprotein subunit
Pp1s9_232V6	threonine synthase
Pp1s9_355V6	K3K7.19; expressed protein [Arabidopsis thaliana]
Pp1s90_220V6	arginine biosynthesis bifunctional protein
Pp1s90_50V6	peptidyl-prolyl cis-trans cyclophilin type
Pp1s91_247V6	mitochondrial nad-dependent malate dehydrogenase
Pp1s91_60V6	ribonucleoprotein a
Pp1s93_131V6	glutamate synthase
Pp1s93_161V6
Pp1s93_184V6	transmembrane protein 65
Pp1s93_67V6	tat family transporter: protein export (chloroplast membrane protein hcf106c)
Pp1s94_133V6	Putative protein At4g01050 [Arabidopsis thaliana]
Pp1s95_32V6	K18C1.5; expressed protein [Arabidopsis thaliana]
Pp1s95_45V6	peroxiredoxin q
Pp1s97_166V6	methionine sulfoxide reductase type
Pp1s97_59V6	glp5 gene for putative germin-like protein GLP5
Pp1s98_132V6	mtlpd2 (lipoamide dehydrogenase 2) atp binding dihydrolipoyl dehydrogenase
Pp1s99_109V6	T23K8.14; expressed protein [Arabidopsis thaliana]
Pp1s99_201V6	amino acid binding
Pp1s99_95V6	lhcsr2 gene for putative putative chlorophyll a-b binding protein LHCSR2
