# Supplementary material for: The Physcomitrella patens Chloroplast Proteome Changes in Response to Protoplastation
Source: Front Plant Sci. 2016 Nov 4;7:1661. doi: 10.3389/fpls.2016.01661 (PMC5095126; doi:10.3389/fpls.2016.01661)
Supplement: Supplementary file 6 [file Table6.XLSX]

## Sheet: PSI
The Physcomitrella patens chloroplast proteome changes in response to protoplastation
Corresponding author: Igor Fesenko, fesigor@gmail.com
Supplementary Table 6. SWATH-quantified proteins grouped according to their function
Photosystem I-related proteins
Gene ID - CosMoss gene acession
Cosmoss gene name - gene name in CosMoss database
Cosmoss description - description of protein from CosMoss database
Homologue ID (TAIR) - TAIR accession
Homologue gene name - gene name in TAIR database
Homologue description - description of protein from TAIR database
log 1.4 - fold change logarithm to the base 1.4; "-" indicates decrease in abundance in protoplasts compared to protonema
SWATH p-value - p-value for SWATH quantification results from Mann-Whitney-Wilcoxon test
Gene ID	Cosmoss gene name	Cosmoss description	Homologue ID (TAIR)	Homologue gene name	Homologue description	log1.4	Protein fold change
PhpapaCp039	psaA	Photosystem I P700 chlorophyll a apoprotein A1	ATCG00350			-9.81489616184694	27.1789
PhpapaCp040	psaB	Photosystem I P700 chlorophyll a apoprotein A2	ATCG00340			-10.6813057829102	36.378
PhpapaCp076	psaC	Photosystem I iron-sulfur center	ATCG01060			-2.64394078756719	2.43419
Pp1s334_17V6		photosystem i reaction center subunit iv a	AT4G28750	PSAE-1	Photosystem I reaction center subunit IV A	-3.1163108452047	2.85352
Pp1s319_36V6		photosystem i reaction center subunit iv a	AT4G28750	PSAE-1	Photosystem I reaction center subunit IV A	-3.94343302926774	3.76917

## Sheet: PSII
Supplementary Table 6. SWATH-quantified proteins grouped according to their function
Photosystem II-related proteins
Gene ID - CosMoss gene acession
Cosmoss gene name - gene name in CosMoss database
Cosmoss description - description of protein from CosMoss database
Homologue ID (TAIR) - TAIR accession
Homologue gene name - gene name in TAIR database
Homologue description - description of protein from TAIR database
log 1.4 - fold change logarithm to the base 1.4; "-" indicates decrease in abundance in protoplasts compared to protonema
SWATH p-value - p-value for SWATH quantification results from Mann-Whitney-Wilcoxon test
Gene ID	Cosmoss gene name	Cosmoss description	Homologue ID (TAIR)	Homologue gene name	Homologue description	log1.4	Protein fold change
Pp1s60_65V6		oxygen-evolving enhancer protein 1	AT5G66570	PSBO2	Oxygen-evolving enhancer protein 1-2	-2.07399532862077	2.00941
Pp1s421_3V6		oxygen-evolving enhancer protein 1	AT3G50820	PSBO2	Oxygen-evolving enhancer protein 1-2	-1.87889419426629	1.88174
Pp1s306_84V6		oxygen-evolving enhancer protein 1	AT5G66570	PSBO2	Oxygen-evolving enhancer protein 1-2	-2.16537607166618	2.07215
Pp1s63_71V6		oxygen-evolving enhancer protein chloroplast	AT1G06680	PSBP1	Oxygen-evolving enhancer protein 2-1	-2.16190152276235	2.06973
Pp1s135_79V6		oxygen-evolving enhancer protein chloroplast	AT1G06680	PSBP1	Oxygen-evolving enhancer protein 2-1	-2.33315903151787	2.1925
Pp1s75_141V6		oxygen-evolving enhancer protein chloroplast	AT1G06680	PSBP1	Oxygen-evolving enhancer protein 2-1	-1.85976000518846	1.86966
Pp1s41_264V6		photosystem ii 10 kda polypeptide	AT1G79040	PSBR	Photosystem II 10 kDa polypeptide	-4.9829312755787	5.34744
Pp1s88_182V6		chloroplast photosystem ii reaction center protein	AT4G15510	PPD1	PsbP domain-containing protein 1	-2.12142936609272	2.04174
Pp1s125_61V6		photosystem ii oxygen evolving complex protein	AT3G05410	PPD7	PsbP domain-containing protein 7	-2.52151300567235	2.33595
Pp1s131_184V6		F21B7.21; photosystem II family protein [KO:K02724] [Arabidopsis thaliana]	AT1G03600	PSB27-1	Photosystem II repair protein PSB27-H1	-1.67827270577396	1.75891
PhpapaCp046	psbA	Photosystem II protein D1	ATCG00020			-5.64896237395602	6.6907
PhpapaCp012	psbB	photosystem II P680 chlorophyll A apoprotein (Photosystem II CP47 reaction center protein)	ATCG00680			-5.43628311734811	6.22864
PhpapaCp043	psbC	PSII 43 kDa protein (Photosystem II CP43 reaction center protein)	ATCG00280			-7.74406872362344	13.5402
PhpapaCp044	psbD	Photosystem II D2 protein	ATCG00270			-7.27873883966823	11.5778
PhpapaCp020	psbE	Cytochrome b559 subunit alpha (PSII reaction center subunit V)	ATCG00580			-2.73792025490832	2.51239
Pp1s211_59V6		peptidyl-prolyl cis-trans cyclophilin type	AT3G01480	ATCYP38,CYP38	Encodes a chloroplast cyclophilin functioning in the assembly and maintenance of photosystem II (PSII) supercomplexes.	-1.71806489153043	1.78261
Pp1s90_50V6		peptidyl-prolyl cis-trans cyclophilin type	AT3G01480	ATCYP38,CYP38	Encodes a chloroplast cyclophilin functioning in the assembly and maintenance of photosystem II (PSII) supercomplexes.	-1.73986820667003	1.79574
Pp1s118_166V6		aaa-metalloprotease chloroplast precursor	AT1G06430	FTSH8	ATP-dependent zinc metalloprotease FTSH 8, chloroplastic; Involved in the thylakoid formation and in the removal of damaged D1 in the photosystem II, PSII associated light-harvesting complex II catabolic process	-3.0324960949466	2.77417
Pp1s156_30V6		cell division protein	AT1G06430	FTSH8	ATP-dependent zinc metalloprotease FTSH 8, chloroplastic; Involved in the thylakoid formation and in the removal of damaged D1 in the photosystem II, PSII associated light-harvesting complex II catabolic process	-2.73797046998768	2.51243
Pp1s44_78V6		cell division protein 2	AT5G42270	FTSH5,VAR1	ATP-dependent zinc metalloprotease FTSH 5. VAR1 contains a conserved motif for ATPase and a metalloprotease characteristic to FtsH proteins, and is targeted into chloroplasts. This protein is located to the thylakoid membrane and forms a complex with VAR2. FtsH1 (VAR1) and FtsH5 are interchangeable in thylakoid membranes.	-3.10041413788076	2.83829
Pp1s9_238V6		MFH8.11; FtsH protease, putative [Arabidopsis thaliana]	AT5G53170	FTSH11	ATP-dependent zinc metalloprotease FTSH 11. Involved in: PSII associated light-harvesting complex II catabolic process, glucosinolate biosynthetic process, proteolysis, regulation of protein localization, response to heat	-3.24314268124674	2.97793
Pp1s160_79V6		peptidase s1 andchymotrypsin hap:pdz dhr glgf	AT3G27925	DEG1,DEGP1	Encodes a DegP protease; nuclear gene encoding chloroplast-targeted protease that can degrade two lumenal proteins, plastocyanin and OE33, suggesting a role as a general-purpose protease in the thylakoid lumen. Involved in the degradation of D1 protein of PS II, hence participating in the repair of PS II damages caused by photoinhibition.	-2.32026276019242	2.18301
Pp1s197_46V6		carboxyl-terminal-processing protease	AT5G46390		Carboxyl-terminal-processing peptidase 1 / Photosystem II D1 protein processing peptidase 1	-2.21277166991422	2.10546

## Sheet: Lhc
Supplementary Table 6. SWATH-quantified proteins grouped according to their function
LIGHT HARVESTING COMPLEX-related proteins
Gene ID - CosMoss gene acession
Cosmoss gene name - gene name in CosMoss database
Cosmoss description - description of protein from CosMoss database
Homologue ID (TAIR) - TAIR accession
Homologue gene name - gene name in TAIR database
Homologue description - description of protein from TAIR database
log 1.4 - fold change logarithm to the base 1.4; "-" indicates decrease in abundance in protoplasts compared to protonema
SWATH p-value - p-value for SWATH quantification results from Mann-Whitney-Wilcoxon test
Gene ID	Cosmoss gene name	Cosmoss description	Homologue ID (TAIR)	Homologue gene name	Homologue description	log1.4	Protein fold change
Pp1s284_6V6		chlorophyll a b binding	AT1G45474	Lhca5	photosystem I light harvesting complex gene 5	-2.62078613386614	2.4153
Pp1s76_196V6		chlorophyll a b binding	AT2G34420	LHB1B2, LHCB1.5	photosystem II light harvesting complex gene B1B2, PHOTOSYSTEM II LIGHT HARVESTING COMPLEX GENE 1.5	-3.84525468464347	3.6467
Pp1s13_200V6		chlorophyll a b binding	AT2G34430	LHB1B1, LHCB1.4	light-harvesting chlorophyll-protein complex II subunit B1, LIGHT-HARVESTING CHLOROPHYLL-PROTEIN COMPLEX II SUBUNIT B1	-2.69633848289602	2.47748
Pp1s52_157V6		light-harvesting complex ii protein lhcb2	AT2G34430	LHB1B1, LHCB1.4	light-harvesting chlorophyll-protein complex II subunit B1, LIGHT-HARVESTING CHLOROPHYLL-PROTEIN COMPLEX II SUBUNIT B1	-2.21962372883572	2.11032
Pp1s27_97V6	LHCB2	light-harvesting complex ii protein lhcb2	AT2G34420	LHB1B2, LHCB1.5	photosystem II light harvesting complex gene B1B2, PHOTOSYSTEM II LIGHT HARVESTING COMPLEX GENE 1.5	-2.73462293320339	2.5096
Pp1s252_28V6		chlorophyll a-b binding protein of lhcii	AT5G54270	LHCB3, LHCB3*1	light-harvesting chlorophyll B-binding protein 3	-3.13130993512763	2.86795
Pp1s254_3V6		light-harvesting complex ii protein lhcb3	AT5G54270	LHCB3, LHCB3*1	light-harvesting chlorophyll B-binding protein 3	-3.29343927954818	3.02875
Pp1s628_7V6		light-harvesting complex ii protein lhcb5	AT4G10340	LHCB5	light harvesting complex of photosystem II 5 (Chlorophyll a-b binding protein CP26 (Light-harvesting complex II protein 5))	-3.03704388490242	2.77842

## Sheet: Cytochrome b6-f complex
Supplementary Table 6. SWATH-quantified proteins grouped according to their function
Cytochrome b6-f complex-related proteins
Gene ID - CosMoss gene acession
Cosmoss gene name - gene name in CosMoss database
Cosmoss description - description of protein from CosMoss database
Homologue ID (TAIR) - TAIR accession
Homologue gene name - gene name in TAIR database
Homologue description - description of protein from TAIR database
log 1.4 - fold change logarithm to the base 1.4; "-" indicates decrease in abundance in protoplasts compared to protonema
SWATH p-value - p-value for SWATH quantification results from Mann-Whitney-Wilcoxon test
Gene ID	Cosmoss gene name	Cosmoss description	Homologue ID (TAIR)	Homologue gene name	Homologue description	log1.4	Protein fold change
Pp1s35_78V6		cytochrome b6-f complex iron-sulfur subunit	AT4G03280	PETC, PGR1	photosynthetic electron transfer C, PROTON GRADIENT REGULATION 1	-2.03341	1.98216
Pp1s115_193V6			AT4G15110	CYP97B3	cytochrome P450, family 97, subfamily B, polypeptide 3	-0.661254	1.24919
Pp1s254_25V6		chloroplast precursor		PETE 1	Plastocyanin	-1.22442	1.50981
Pp1s3_520V6		chloroplast precursor		PETE 1	Plastocyanin	-1.27659	1.53654
Pp1s27_130V6		chloroplast precursor		PETE 1	Plastocyanin	-1.35858	1.57952
Pp1s270_57V6		rieske (2fe-2s) domain protein	AT1G71500			-3.24979	2.9846
PhpapaCp026	PETA	apocytochrome f precursor	ATCG00540	PETA	photosynthetic electron transfer A	-3.48289	3.22811
PhpapaCp020	PSBE	cytochrome b559 alpha subunit	ATCG00580	PSBE	photosystem II reaction center protein E	-2.73792	2.51239

## Sheet: NAD(P)H-quinone oxidoreductase
Supplementary Table 6. SWATH-quantified proteins grouped according to their function
NAD(P)H:plastoquinone dehydrogenase complex (Ndh complex)
Gene ID - CosMoss gene acession
Cosmoss gene name - gene name in CosMoss database
Cosmoss description - description of protein from CosMoss database
Homologue ID (TAIR) - TAIR accession
Homologue gene name - gene name in TAIR database
Homologue description - description of protein from TAIR database
log 1.4 - fold change logarithm to the base 1.4; "-" indicates decrease in abundance in protoplasts compared to protonema
SWATH p-value - p-value for SWATH quantification results from Mann-Whitney-Wilcoxon test
Gene ID	Cosmoss gene name	Cosmoss description	Homologue ID (TAIR)	Homologue gene name	Homologue description	log1.4	Protein fold change
PhpapaCp081	ndhH	NADH dehydrogenase 49 kDa subunit	ATCG01110	NDHH	NAD(P)H dehydrogenase subunit H / NAD(P)H-quinone oxidoreductase subunit H, chloroplastic	-4.63947	4.76384
PhpapaCp079	ndhI	NADH dehydrogenase 18 kDa subunit	ATCG01090	NDHI	NAD(P)H-quinone oxidoreductase subunit I, chloroplastic	-2.52464	2.33841
PhpapaCp036	ndhJ	NADH dehydrogenase 30 kDa subunit	ATCG00420	NDHJ	NADH dehydrogenase subunit J / NAD(P)H-quinone oxidoreductase subunit J, chloroplastic	-3.6553	3.42091
PhpapaCp035	ndhK	NADH dehydrogenase 27 kDa subunit	ATCG00430	PSBG	photosystem II reaction center protein G / NAD(P)H-quinone oxidoreductase subunit K, chloroplastic	-3.51388	3.26194
Pp1s230_42V6		nadh dehydrogenase i subunit m	AT4G37925	NDHM	NAD(P)H-quinone oxidoreductase subunit M, chloroplastic	-2.67507	2.45982
Pp1s123_43V6		T32A16.60; expressed protein [Arabidopsis thaliana]	AT4G23890	CRR31, NdhS	CHLORORESPIRATORY REDUCTION 31, NADH dehydrogenase-like complex S	-2.45586	2.28491
Pp1s25_204V6		nadh dehydrogenase i subunit n	AT5G58260	NdhN	NADH dehydrogenase-like complex N	-2.65727	2.44513

## Sheet: ATP synthase
Supplementary Table 6. SWATH-quantified proteins grouped according to their function
ATP synthase subunits
Gene ID - CosMoss gene acession
Cosmoss gene name - gene name in CosMoss database
Cosmoss description - description of protein from CosMoss database
Homologue ID (TAIR) - TAIR accession
Homologue gene name - gene name in TAIR database
Homologue description - description of protein from TAIR database
log 1.4 - fold change logarithm to the base 1.4; "-" indicates decrease in abundance in protoplasts compared to protonema
SWATH p-value - p-value for SWATH quantification results from Mann-Whitney-Wilcoxon test
Gene ID	Cosmoss gene name	Cosmoss description	Homologue ID (TAIR)	Homologue gene name	Homologue description	log1.4	Protein fold change
PhpapaCp053	atpA	ATP synthase CF1 alpha chain	ATCG00120	ATPA	ATP synthase subunit alpha	-2.48470560179799	2.3072
PhpapaCp032	atpB	ATPase beta chain	ATCG00480	ATPB, PB	ATP synthase subunit beta	-2.00803036827949	1.9653
Pp1s372_16V6		atp synthase gamma chain	AT4G04640	ATPC1		-2.28352001671595	2.15619
Pp1s287_61V6		atp synthase gamma chain	AT4G04640	ATPC1		-1.96221534003052	1.93524
Pp1s35_234V6		atp synthase gamma chain	AT4G04640	ATPC1		-3.08850996878475	2.82695
PhpapaCp054	atpF	ATP synthase F(0) sector subunit b / ATPase subunit I	ATCG00130	ATPF		-1.58774068063112	1.70614

## Sheet: oxidative stress-related
Supplementary Table 6. SWATH-quantified proteins grouped according to their function
Oxidative stress-related proteins
Gene ID - CosMoss gene acession
Cosmoss gene name - gene name in CosMoss database
Cosmoss description - description of protein from CosMoss database
Homologue ID (TAIR) - TAIR accession
Homologue gene name - gene name in TAIR database
Homologue description - description of protein from TAIR database
log 1.4 - fold change logarithm to the base 1.4; "-" indicates decrease in abundance in protoplasts compared to protonema
SWATH p-value - p-value for SWATH quantification results from Mann-Whitney-Wilcoxon test
Gene ID	Cosmoss gene name	Cosmoss description	Homologue ID (TAIR)	Homologue gene name	Homologue description	log1.4	Protein fold change
Pp1s424_33V6	A9U1S4	Predicted protein	AT1G77490	TAPX	thylakoidal ascorbate peroxidase	-3.15168890981349	2.88769
Pp1s12_401V6	A9RJE6	Predicted protein	AT5G16710	DHAR3	dehydroascorbate reductase 1	1.77797550697078	1.81891
Pp1s115_12V6	A9SSZ0 (GSTI1)	Iota class glutathione S-transferase (Predicted protein)	AT1G75270	DHAR2	dehydroascorbate reductase 2	0.440658	1.15982
Pp1s95_45V6	A9SMK5	Predicted protein	AT3G26060	ATPRX Q	Thioredoxin superfamily protein	-0.391254	1.1407
Pp1s233_104V6	A9THT9	Predicted protein (Fragment)	AT3G26060	ATPRX Q	Thioredoxin superfamily protein	-0.874498	1.34211
Pp1s30_253V6	A9RV67	Uncharacterized protein (Fragment)	AT3G26060	ATPRX Q	Thioredoxin superfamily protein	-0.918113	1.36195
Pp1s1_230V6	A9RB37	Uncharacterized protein	AT3G52960		Thioredoxin superfamily protein	-0.513164	1.18847
Pp1s52_248V6	A9RB37	Uncharacterized protein	AT3G52960		Thioredoxin superfamily protein	0.69965	1.26543
Pp1s30_345V6	A9RVC0	Uncharacterized protein	AT3G11630	At5g06290	2-Cys peroxiredoxin BAS1-like, chloroplastic (2-cysteine peroxiredoxin B)	1.87662673940253	1.8803
Pp1s257_45V6	A9TLB0	Predicted protein	AT5G06290	At5g06290	2-Cys peroxiredoxin BAS1-like, chloroplastic (2-cysteine peroxiredoxin B)	1.75658422524167	1.80587
Pp1s8_193V6	A9RGR3	Thioredoxin	AT1G50320	ATHX, ATHP	thioredoxin X	1.68985905981038	1.76578
Pp1s91_16V6	A9SLG7	Predicted protein	AT5G67030	ZEP, ABA1, IBS3, LOS6, NPQ2	Zeaxanthin epoxidase, chloroplastic	-2.11655249849453	2.03839
Pp1s161_120V6	A9T423	Predicted protein (Fragment)	AT1G08550	VDE1, AVDE1, NPQ1, VXDE	Violaxanthin de-epoxidase, chloroplastic	-2.02201478835597	1.97457

## Sheet: Proteases
Supplementary Table 6. SWATH-quantified proteins grouped according to their function
PS II - assosiated proteases
Gene ID - CosMoss gene acession
Cosmoss gene name - gene name in CosMoss database
Cosmoss description - description of protein from CosMoss database
Homologue ID (TAIR) - TAIR accession
Homologue gene name - gene name in TAIR database
Homologue description - description of protein from TAIR database
log 1.4 - fold change logarithm to the base 1.4; "-" indicates decrease in abundance in protoplasts compared to protonema
SWATH p-value - p-value for SWATH quantification results from Mann-Whitney-Wilcoxon test
Gene ID	Cosmoss gene name	Cosmoss description	Homologue ID (TAIR)	Homologue gene name	Homologue description	log1.4	Protein fold change
Pp1s118_166V6		aaa-metalloprotease chloroplast precursor	AT1G06430	FTSH8	FTSH protease 8	-3.0325	2.77417
Pp1s156_30V6		cell division protein	AT1G06430	FTSH8	FTSH protease 8	-2.73797	2.51243
Pp1s44_78V6		cell division protein 2	AT5G42270	FTSH5, VAR1	FTSH5,VAR1, VARIEGATED 1	-3.10041	2.83829
Pp1s9_238V6		MFH8.11; FtsH protease, putative [Arabidopsis thaliana]	AT5G53170	FTSH11	FTSH protease 11	-3.24314	2.97793
Pp1s160_79V6		peptidase s1 and chymotrypsin hap:pdz dhr glgf	AT3G27925	DEG1, DEGP1	degradation of periplasmic proteins 1, DegP protease 1. Encodes a DegP protease; nuclear gene encoding chloroplast-targeted protease that can degrade two lumenal proteins, plastocyanin and OE33, suggesting a role as a general-purpose protease in the thylakoid lumen. Involved in the degradation of D1 protein of PS II, hence participating in the repair of PS II damages caused by photoinhibition.	-2.32026	2.18301
Pp1s197_46V6		carboxyl-terminal-processing protease	AT5G46390	CTPA1	Peptidase S41 family protein	-2.21277	2.10546
Pp1s25_21V6		signal peptide peptidase 67k type	AT1G73990	SPPA, SPPA1	signal peptide peptidase	-2.59655	2.39568
PhpapaCp013	CLPP	ATP-dependent protease proteolytic subunit	ATCG00670	CLPP1, PCLPP	CASEINOLYTIC PROTEASE P 1, plastid-encoded CLP P	2.2284	2.11657

## Sheet: Transport
Supplementary Table 6. SWATH-quantified proteins grouped according to their function
Transport system-related proteins
Gene ID - CosMoss gene acession
Cosmoss gene name - gene name in CosMoss database
Cosmoss description - description of protein from CosMoss database
Homologue ID (TAIR) - TAIR accession
Homologue gene name - gene name in TAIR database
Homologue description - description of protein from TAIR database
log 1.4 - fold change logarithm to the base 1.4; "-" indicates decrease in abundance in protoplasts compared to protonema
SWATH p-value - p-value for SWATH quantification results from Mann-Whitney-Wilcoxon test
Gene ID	Cosmoss gene name	Cosmoss description	Homologue ID (TAIR)	Homologue gene name	Homologue description	log1.4	Protein fold change
Pp1s159_2V6		MTG13.14; proline-rich protein family [Arabidopsis thaliana]	AT5G16620	ATTIC40, PDE120, TIC40	translocon at the inner envelope membrane of chloroplasts 40, pigment defective embryo 120	-2.31046	2.17582
Pp1s26_23V6		chloroplast envelope anion channel-forming tic110 family	AT1G06950	ATTIC110, TIC110	ARABIDOPSIS THALIANA TRANSLOCON AT THE INNER ENVELOPE MEMBRANE OF CHLOROPLASTS 110, translocon at the inner envelope membrane of chloroplasts 110	-1.69121	1.76658
Pp1s51_261V6		family protein	AT3G18890	AtTic62, Tic62	translocon at the inner envelope membrane of chloroplasts 62	-1.84895	1.86287
Pp1s2_62V6		sorting and assembly machinery	AT3G46740	MAR1, TOC75-III	MODIFIER OF ARG1 1, translocon at the outer envelope membrane of chloroplasts 75-III	-1.77563	1.81748
Pp1s23_111V6		sorting and assembly machinery	AT3G46740	MAR1, TOC75-III	MODIFIER OF ARG1 1, translocon at the outer envelope membrane of chloroplasts 75-III	-1.55339	1.68653
Pp1s317_51V6		sorting and assembly machinery	AT3G46740	MAR1, TOC75-III	MODIFIER OF ARG1 1, translocon at the outer envelope membrane of chloroplasts 75-III	-1.95302	1.92926
Pp1s72_197V6		toc34-2 protein	AT5G05000	ATTOC34, OEP34, TOC34	ARABIDOPSIS THALIANA TRANSLOCON AT THE OUTER ENVELOPE MEMBRANE OF CHLOROPLASTS 34, translocon at the outer envelope membrane of chloroplasts 34	-2.02578	1.97708
Pp1s156_45V6		peptidase serine-type peptidase	AT3G24590	PLSP1	Plastidic type I signal peptidase 1. Required for thylakoid development. Functions in the maturation of the 75-kD component of the translocon at the outer envelope membrane of chloroplasts and oxygen evolving complex subunit 33 (OE33).	-3.81863	3.61417
Pp1s1_534V6		oep37 ion channel	AT2G43950	OEP37	CHLOROPLAST OUTER ENVELOPE PROTEIN 37. Constitutes a peptide sensitive ion channel in chloroplast outer membranes	-2.99712	2.74134
Pp1s156_45V6		peptidase serine-type peptidase	AT3G24590	PLSP1	Plastidic type I signal peptidase 1. Required for thylakoid development. Functions in the maturation of the 75-kD component of the translocon at the outer envelope membrane of chloroplasts and oxygen evolving complex subunit 33 (OE33).	-3.81863	3.61417
Pp1s25_21V6		signal peptide peptidase 67k type	AT1G73990	SPPA, SPPA1	SIGNAL PEPTIDE PEPTIDASE / Serine protease SPPA. Involved in signal peptide processing, may be involved in the light-dependent degradation of antenna and photosystem II in chloroplasts.	-2.59655	2.39568

## Sheet: protein folding
Supplementary Table 6. SWATH-quantified proteins grouped according to their function
Proteins involved in protein folding
Gene ID - CosMoss gene acession
Cosmoss gene name - gene name in CosMoss database
Cosmoss description - description of protein from CosMoss database
Homologue ID (TAIR) - TAIR accession
Homologue gene name - gene name in TAIR database
Homologue description - description of protein from TAIR database
log 1.4 - fold change logarithm to the base 1.4; "-" indicates decrease in abundance in protoplasts compared to protonema
SWATH p-value - p-value for SWATH quantification results from Mann-Whitney-Wilcoxon test
Gene ID	Cosmoss gene name	Cosmoss description	Homologue ID (TAIR)	Homologue gene name	Homologue description	log1.4	Protein fold change
Pp1s204_121V6		peptidyl-prolyl cis-trans cyclophilin type	AT3G15520			-1.96824	1.93917
Pp1s211_59V6		peptidyl-prolyl cis-trans cyclophilin type	AT3G01480	ATCYP38, CYP38	ARABIDOPSIS CYCLOPHILIN 38, cyclophilin 38	-1.71806	1.78261
Pp1s249_62V6	DGT	peptidyl-prolyl cis-trans isomerase	AT4G34870	ATCYP1, ROC5	ARABIDOPSIS THALIANA CYCLOPHILIN 1, rotamase cyclophilin 5	-4.16531	4.06133
Pp1s396_19V6		peptidyl-prolyl cis-trans	AT5G35100			-1.7648	1.81087
Pp1s4_490V6		cyclophilin-type peptidyl-prolyl cis-trans	AT1G74070			-2.50231	2.3209
Pp1s90_50V6		peptidyl-prolyl cis-trans cyclophilin type	AT3G01480	ATCYP38, CYP38	ARABIDOPSIS CYCLOPHILIN 38, cyclophilin 38	-1.73987	1.79574
PhpapaCp013	CLPP	ATP-dependent protease proteolytic subunit	ATCG00670	CLPP1, PCLPP	CASEINOLYTIC PROTEASE P 1, plastid-encoded CLP P	2.2284	2.11657
Pp1s372_19V6	CGE1	heat shock protein	AT5G17710	EMB1241	embryo defective 1241 / Co-chaperone GrpE family protein	1.23766	1.51655

[truncated: 1 more sheets: Calvin cycle]
