# Supplementary material for: The Physcomitrella patens Chloroplast Proteome Changes in Response to Protoplastation
Source: Front Plant Sci. 2016 Nov 4;7:1661. doi: 10.3389/fpls.2016.01661 (PMC5095126; doi:10.3389/fpls.2016.01661)
Supplement: Supplementary file 7 [file Table7.XLSX]

## Sheet: List 1
The Physcomitrella patens chloroplast proteome changes in response to protoplastation
Frontiers in Plant Science
Corresponding author: Igor Fesenko, fesigor@gmail.com
Supplementary Table 7. Metabolic pathways for DEPs
CAROTENOID BIOSYNTHESIS
Gene ID - CosMoss gene acession
log 1.4 - fold change logarithm to the base 1.4; "-" indicates decrease in abundance in protoplasts compared to protonema
Source - method of quantification (SWATH or emPAI quantification)
Orthology (KEGG) - annotation, based on the KO (KEGG Orthology) system
Definition (KEGG) - Description of the gene or its product given by the original database
TAIR - homologuous gene in TAIR database
* - indicates SWATH-quantified proteins
The color scale ranges from saturated green (value, - 2.9) to saturated red (value, 2.9) in the natural logarithmic scale.
Gene ID	log1.4	Protein fold change	Source	Orthology (KEGG)	Definition (KEGG)	TAIR
Pp1s160_155V6	-2.87186942408411	2.62821	emPAI	lycopene beta-cyclase [EC:5.5.1.19]	hypothetical protein	AT3G10230
Pp1s161_120V6	-2.02201478835597	1.97457	SWATH	violaxanthin de-epoxidase [EC:1.10.99.3]	hypothetical protein	AT1G08550
Pp1s369_27V6	-1.87979095595727	1.88231	SWATH	15-cis-phytoene desaturase [EC:1.3.5.5]	hypothetical protein	AT4G14210
Pp1s91_16V6	-2.11655249849453	2.03839	SWATH	zeaxanthin epoxidase [EC:1.14.13.90]	hypothetical protein	AT5G67030
Pp1s196_120V6	-2.54905200070825	2.3577	emPAI	phytoene synthase [EC:2.5.1.32]	hypothetical protein	AT5G17230
Pp1s210_98V6	-1.59324920564718	1.7093	SWATH	prolycopene isomerase [EC:5.2.1.13]	hypothetical protein	AT1G06820
Pp1s307_64V6	-0.356599039405393	1.12748	SWATH	carotene epsilon-monooxygenase [EC:1.14.99.45]	hypothetical protein	AT3G53130
Pp1s277_10V6	-0.606574664536797	1.22642	emPAI	zeta-carotene desaturase [EC:1.3.5.6]	hypothetical protein	AT3G04870
Pp1s307_64V6	-0.356599	1.12748	SWATH	LUT1 - CYTOCHROME P450 97C1, LUTEIN DEFICIENT 1		AT3G53130

## Sheet: List 2
TERPENOID BACKBONE BIOSYNTHESIS
Gene ID - CosMoss gene acession
log 1.4 - fold change logarithm to the base 1.4; "-" indicates decrease in abundance in protoplasts compared to protonema
Source - method of quantification (SWATH or emPAI quantification)
Orthology (KEGG) - annotation, based on the KO (KEGG Orthology) system
Definition (KEGG) - Description of the gene or its product given by the original database
TAIR - homologuous gene in TAIR database
* - indicates SWATH-quantified proteins
The color scale ranges from saturated green (value, - 2.1) to saturated red (value, 2.1) in the natural logarithmic scale.
Gene ID	log1.4	Protein fold change	Source	Orthology (KEGG)	Definition (KEGG)	TAIR
Pp1s62_157V6	0.68034844319431	1.25724	emPAI	1-deoxy-D-xylulose-5-phosphate reductoisomerase [EC:1.1.1.267]	hypothetical protein	AT5G62790
Pp1s139_98V6	-2.06004271710615	2	emPAI	1-deoxy-D-xylulose-5-phosphate synthase [EC:2.2.1.7]	hypothetical protein	AT4G15560
Pp1s211_107V6	0.81424309568863	1.31518	emPAI	2-C-methyl-D-erythritol 4-phosphate cytidylyltransferase [EC:2.7.7.60]	hypothetical protein	AT2G02500
Pp1s312_21V6	1.65753007220247	1.74667	emPAI	2-C-methyl-D-erythritol 2,4-cyclodiphosphate synthase [EC:4.6.1.12]	hypothetical protein	AT1G63970
Pp1s20_284V6	-2.04785	1.99181	SWATH	geranylgeranyl reductase [EC:1.3.1.83]	hypothetical protein	AT1G74470
Pp1s100_107V6	-1.00315362644712	1.40149	emPAI	geranylgeranyl reductase [EC:1.3.1.83]	hypothetical protein	AT1G74470
Pp1s3_343V6	0.19696033935734	1.06852	SWATH	geranylgeranyl diphosphate synthase, type II [EC:2.5.1.1 2.5.1.10 2.5.1.29]	hypothetical protein	AT4G36810
Pp1s32_278V6	0.42747713748245	1.15469	emPAI	4-hydroxy-3-methylbut-2-enyl diphosphate reductase [EC:1.17.1.2]	hypothetical protein	AT4G34350
Pp1s20_67V6	0.184406193997718	1.06401	SWATH	(E)-4-hydroxy-3-methylbut-2-enyl-diphosphate synthase [EC:1.17.7.1 1.17.7.3]	hypothetical protein	AT5G60600
Pp1s28_399V6	1.27261110610833	1.53449	emPAI	isopentenyl-diphosphate delta-isomerase [EC:5.3.3.2]	hypothetical protein	AT5G16440

## Sheet: List 3
UBIQUINONE AND OTHER TERPENOID-QUINONE BIOSYNTHESIS
Gene ID - CosMoss gene acession
log 1.4 - fold change logarithm to the base 1.4; "-" indicates decrease in abundance in protoplasts compared to protonema
Source - method of quantification (SWATH or emPAI quantification)
Orthology (KEGG) - annotation, based on the KO (KEGG Orthology) system
Definition (KEGG) - Description of the gene or its product given by the original database
TAIR - homologuous gene in TAIR database
* - indicates SWATH-quantified proteins
The color scale ranges from saturated green (value, - 5.3) to saturated red (value, 5.3) in the natural logarithmic scale.
Gene ID	log1.4	Protein fold change	Source	Orthology (KEGG)	Definition (KEGG)	TAIR
Pp1s47_21V6	-5.33964	6.02936	emPAI	MPBQ/MSBQ methyltransferase [EC:2.1.1.295]	hypothetical protein	AT3G63410
Pp1s130_227V6	-2.46911	2.29512	emPAI	tocopherol cyclase [EC:5.5.1.24]	hypothetical protein	AT4G32770
Pp1s169_113V6	-2.0788	2.01266	SWATH	MenG / demethylmenaquinone methyltransferase / 2-methoxy-6-polyprenyl-1,4-benzoquinol methylase [EC:2.1.1.163 2.1.1.201] / 2-phytyl-1,4-beta-naphthoquinone methyltransferase	hypothetical protein	AT1G23360

## Sheet: List 4
PORPHYRIN AND CHLOROPHYLL METABOLISM
Gene ID - CosMoss gene acession
log 1.4 - fold change logarithm to the base 1.4; "-" indicates decrease in abundance in protoplasts compared to protonema
Source - method of quantification (SWATH or emPAI quantification)
Orthology (KEGG) - annotation, based on the KO (KEGG Orthology) system
Definition (KEGG) - Description of the gene or its product given by the original database
TAIR - homologuous gene in TAIR database
* - indicates SWATH-quantified proteins
The color scale ranges from saturated green (value, - 3.2) to saturated red (value, 3.2) in the natural logarithmic scale.
Gene ID	log1.4	Protein fold change	Source	Orthology (KEGG)	Definition (KEGG)	TAIR
Pp1s12_371V6	0.327533046775936	1.11651	SWATH	coproporphyrinogen III oxidase [EC:1.3.3.3]	hypothetical protein	AT1G03475
Pp1s114_123V6	-1.44458	1.6259	SWATH	uroporphyrinogen decarboxylase [EC:4.1.1.37]	hypothetical protein	AT2G40490
Pp1s5_369V6	-0.312636	1.11093	SWATH	uroporphyrinogen decarboxylase [EC:4.1.1.37]	hypothetical protein
Pp1s13_20V6	0.381593882879498	1.137	emPAI	glutamyl-tRNA reductase [EC:1.2.1.70]	hypothetical protein	AT1G58290
Pp1s15_292V6	0.677994584009889	1.25624	emPAI	glutamate-1-semialdehyde 2,1-aminomutase [EC:5.4.3.8]	hypothetical protein	AT5G63570
Pp1s66_287V6	-1.01664	1.40786	SWATH	magnesium chelatase subunit D [EC:6.6.1.1]	hypothetical protein	AT1G08520
Pp1s51_315V6	-0.00550701	1.00185	SWATH	magnesium chelatase subunit I [EC:6.6.1.1]	hypothetical protein	AT5G45930
Pp1s38_333V6	-2.34838526816514	2.20376	emPAI	ferrochelatase [EC:4.99.1.1]	hypothetical protein	AT2G30390
Pp1s28_304V6	-2.19549	2.09326	SWATH	oxygen-dependent protoporphyrinogen oxidase [EC:1.3.3.4]	hypothetical protein	AT4G01690
Pp1s45_76V6	-1.94106033384227	1.92151	emPAI	oxygen-dependent protoporphyrinogen oxidase [EC:1.3.3.4]	hypothetical protein	AT5G14220
Pp1s83_6V6	0.865614089781222	1.33811	emPAI	red chlorophyll catabolite reductase [EC:1.3.1.80]	hypothetical protein	AT4G37000
Pp1s89_220V6	0.0903473918116898	1.03087	emPAI	uroporphyrinogen-III synthase [EC:4.2.1.75]	hypothetical protein	AT2G26540
Pp1s111_8V6	-0.904716940999247	1.35583	emPAI	pheophorbide a oxygenase [EC:1.14.12.20]	hypothetical protein	AT3G44880
Pp1s116_53V6	0.883355635518361	1.34612	SWATH	hydroxymethylbilane synthase [EC:2.5.1.61]	hypothetical protein	AT5G08280
Pp1s307_65V6	2.03476052969643	1.98306	SWATH	porphobilinogen deaminase / hydroxymethylbilane synthase [EC:2.5.1.61]	hypothetical protein	AT5G08280
Pp1s125_47V6	-1.23062323306903	1.51296	SWATH	7-hydroxymethyl chlorophyll a reductase [EC:1.17.7.2]	hypothetical protein	AT1G04620
Pp1s139_3V6	-0.150110825684954	1.05181	SWATH	glutamyl-tRNA synthetase [EC:6.1.1.17]	hypothetical protein	AT5G64050
Pp1s239_18V6	-3.1725323304449	2.90801	emPAI	magnesium-protoporphyrin IX monomethyl ester (oxidative) cyclase [EC:1.14.13.81]	hypothetical protein	AT3G56940
Pp1s372_25V6	-1.4618780711139	1.63539	SWATH	magnesium-protoporphyrin O-methyltransferase [EC:2.1.1.11]	hypothetical protein	AT4G25080
Pp1s373_37V6	-2.18284745382084	2.08437	SWATH	chlorophyll(ide) b reductase [EC:1.1.1.294]	hypothetical protein	AT5G04900
Pp1s20_284V6	-2.04785	1.99181	SWATH	geranylgeranyl reductase [EC:1.3.1.83]	hypothetical protein	AT1G74470
Pp1s100_107V6	-1.00315362644712	1.40149	emPAI	geranylgeranyl reductase [EC:1.3.1.83]	hypothetical protein	AT1G74470
Pp1s136_41V6	-1.7216276901015	1.78475	SWATH	divinyl chlorophyllide a 8-vinyl-reductase [EC:1.3.1.75]	hypothetical protein	AT5G18660
Pp1s450_21V6	0.789329732044107	1.3042	emPAI	porphobilinogen synthase [EC:4.2.1.24]	hypothetical protein	AT1G69740
Pp1s47_217V6	0.827717147925187	1.32115	emPAI	heme oxygenase [EC:1.14.99.3]	hypothetical protein	AT2G26670

## Sheet: List 5
GLYCINE, SERINE AND THREONINE METABOLISM
Gene ID - CosMoss gene acession
log 1.4 - fold change logarithm to the base 1.4; "-" indicates decrease in abundance in protoplasts compared to protonema
Source - method of quantification (SWATH or emPAI quantification)
Orthology (KEGG) - annotation, based on the KO (KEGG Orthology) system
Definition (KEGG) - Description of the gene or its product given by the original database
TAIR - homologuous gene in TAIR database
* - indicates SWATH-quantified proteins
The color scale ranges from saturated green (value, - 3.2) to saturated red (value, 3.2) in the natural logarithmic scale.
Gene ID	log1.4	Protein fold change	Source	Orthology (KEGG)	Definition (KEGG)	TAIR
Pp1s64_220V6	3.16449778091319	2.90016	emPAI	glutamate--glyoxylate aminotransferase [EC:2.6.1.4 2.6.1.2 2.6.1.44 2.6.1.-]	hypothetical protein	AT1G70580
Pp1s98_132V6	0.604817474686978	1.22569	SWATH	dihydrolipoamide dehydrogenase [EC:1.8.1.4]. Located in Mitochondrion	hypothetical protein	AT1G48030
Pp1s272_32V6	0.753014626876358	1.28836	emPAI	glycine cleavage system H protein	hypothetical protein	AT1G32470
Pp1s3_177V6	1.36831572614814	1.58471	emPAI	D-glycerate 3-kinase [EC:2.7.1.31]	hypothetical protein	AT1G80380
Pp1s27_256V6	-1.90477	1.89819	SWATH	tryptophan synthase beta chain [EC:4.2.1.20]	hypothetical protein	AT4G27070
Pp1s21_270V6	0.964068872559426	1.38318	SWATH	glycine hydroxymethyltransferase [EC:2.1.2.1]	hypothetical protein	AT4G37930
Pp1s11_357V6	-0.845425	1.32905	SWATH	D-3-phosphoglycerate dehydrogenase [EC:1.1.1.95]	hypothetical protein	AT4G34200
Pp1s87_117V6	-1.07801	1.43723	SWATH	D-3-phosphoglycerate dehydrogenase [EC:1.1.1.95]	hypothetical protein	AT4G34200
Pp1s38_238V6	-0.29951715687004	1.10603	emPAI	D-3-phosphoglycerate dehydrogenase [EC:1.1.1.95]	hypothetical protein	AT1G17745
Pp1s50_92V6	2.25407649711112	2.13493	emPAI	probable phosphoglycerate mutase [EC:5.4.2.12]	hypothetical protein	AT5G22620
Pp1s78_211V6	-0.763395533229319	1.29287	SWATH	phosphoserine aminotransferase [EC:2.6.1.52]	hypothetical protein	AT4G35630
Pp1s81_230V6	-0.627523436341212	1.23509	SWATH	2,3-bisphosphoglycerate-dependent phosphoglycerate mutase [EC:5.4.2.11]	hypothetical protein	AT1G22170
Pp1s88_62V6	-0.422671499335522	1.15283	SWATH	bifunctional aspartokinase / homoserine dehydrogenase 1 [EC:2.7.2.4 1.1.1.3]	hypothetical protein	AT4G19710
Pp1s91_92V6	1.29234824748427	1.54471	SWATH	aminomethyltransferase [EC:2.1.2.10]	hypothetical protein	AT1G11860
Pp1s114_157V6	-0.438321976031437	1.15891	SWATH	threonine synthase [EC:4.2.3.1]	hypothetical protein	AT4G29840
Pp1s263_36V6	-0.354820569972927	1.12681	SWATH	aspartate-semialdehyde dehydrogenase [EC:1.2.1.11]	hypothetical protein	AT1G14810
Pp1s276_86V6	1.04025073501367	1.41909	SWATH	glycine dehydrogenase [EC:1.4.4.2]	hypothetical protein	AT2G26080
Pp1s414_8V6	0.2493359207662	1.08751	SWATH	hydroxypyruvate reductase 1 [EC 1.1.1.29]	hypothetical protein	AT1G68010
Pp1s19_25V6	2.93342935696499	2.68322	emPAI	alanine-glyoxylate transaminase / serine-glyoxylate transaminase / serine-pyruvate transaminase [EC:2.6.1.44 2.6.1.45 2.6.1.51]	hypothetical protein	AT2G13360
Pp1s169_130V6	3.09147092352382	2.82977	emPAI	homoserine kinase [EC:2.7.1.39]	hypothetical protein	AT2G17265

## Sheet: List 6
PHENYLALANINE, TYROSINE AND TRYPTOPHAN BIOSYNTHESIS
Gene ID - CosMoss gene acession
log 1.4 - fold change logarithm to the base 1.4; "-" indicates decrease in abundance in protoplasts compared to protonema
Source - method of quantification (SWATH or emPAI quantification)
Orthology (KEGG) - annotation, based on the KO (KEGG Orthology) system
Definition (KEGG) - Description of the gene or its product given by the original database
TAIR - homologuous gene in TAIR database
* - indicates SWATH-quantified proteins
The color scale ranges from saturated green (value, - 4) to saturated red (value, 4) in the natural logarithmic scale.
Gene ID	log1.4	Protein fold change	Source	Orthology (KEGG)	Definition (KEGG)	TAIR
Pp1s540_7V6	0.852982313476454	1.33243	emPAI	aspartate aminotransferase, chloroplastic [EC:2.6.1.1]	hypothetical protein	AT4G31990
Pp1s27_256V6	-1.90477	1.89819	SWATH	tryptophan synthase beta chain [EC:4.2.1.20]	hypothetical protein	AT4G27070
Pp1s13_142V6	0.662589881901694	1.24975	emPAI	tryptophan synthase alpha chain [EC:4.2.1.20]	hypothetical protein	AT4G02610
Pp1s17_86V6	-1.821410997461	1.84569	emPAI	arogenate/prephenate dehydratase [EC:4.2.1.91 4.2.1.51]	hypothetical protein	AT1G08250
Pp1s36_31V6	-0.809923125956784	1.31327	emPAI	3-deoxy-7-phosphoheptulonate synthase [EC:2.5.1.54]	hypothetical protein	AT1G22410
Pp1s37_309V6	-0.648573938710277	1.24387	SWATH	3-dehydroquinate synthase [EC:4.2.3.4]	hypothetical protein	AT5G66120
Pp1s55_261V6	-3.63312105566429	3.39548	emPAI	arogenate dehydrogenase (NADP+), plant [EC:1.3.1.78]	hypothetical protein	AT1G15710
Pp1s63_52V6	-0.0156352895296049	1.00527	emPAI	bifunctional aspartate aminotransferase and glutamate/aspartate-prephenate aminotransferase [EC:2.6.1.1 2.6.1.78 2.6.1.79]	hypothetical protein	AT2G22250
Pp1s154_79V6	0.88882033805712	1.3486	emPAI	anthranilate synthase alpha subunit 1 [EC:4.1.3.27]	hypothetical protein	AT5G05730
Pp1s198_161V6	1.63142855939622	1.7314	emPAI	anthranilate synthase beta subunit 1 [EC:4.1.3.27]	hypothetical protein	AT1G25220
Pp1s142_106V6	1.16085626185374	1.47786	emPAI	chorismate mutase [EC:5.4.99.5]	hypothetical protein	AT3G29200
Pp1s175_129V6	3.15931637697297	2.89511	emPAI	histidinol-phosphate aminotransferase [EC:2.6.1.9]	hypothetical protein	AT5G10330
Pp1s330_9V6	-0.306785263061457	1.10874	emPAI	indole-3-glycerol phosphate synthase [EC:4.1.1.48]	hypothetical protein	AT5G48220
Pp1s28_168V6	-0.155699361220791	1.05379	emPAI	chorismate synthase [EC:4.2.3.5]	hypothetical protein	AT1G48850
Pp1s173_123V6	0.633384543438359	1.23753	emPAI	anthranilate phosphoribosyltransferase [EC:2.4.2.18]	hypothetical protein	AT5G17990
Pp1s137_140V6	1.87719135078543	1.88066	SWATH	3-phosphoshikimate 1-carboxyvinyltransferase [EC:2.5.1.19]	hypothetical protein	AT2G45300
Pp1s47_18V6	-0.468189593606801	1.17062	emPAI	3-dehydroquinate dehydratase / shikimate dehydrogenase [EC:4.2.1.10 1.1.1.25]	hypothetical protein	AT3G06350
