# Supplementary material for: The Physcomitrella patens Chloroplast Proteome Changes in Response to Protoplastation
Source: Front Plant Sci. 2016 Nov 4;7:1661. doi: 10.3389/fpls.2016.01661 (PMC5095126; doi:10.3389/fpls.2016.01661)
Supplement: Supplementary file 9 [file Table9.XLSX]

## Sheet: PSII
The Physcomitrella patens chloroplast proteome changes in response to protoplastation
Frontiers in Plant Science
Corresponding author: Igor Fesenko, fesigor@gmail.com
Supplementary Table 9. List of proteins used for heatmap generation
List of PSII proteins used for heatmap generation
Gene ID - CosMoss gene acession
Cosmoss description - description of protein from CosMoss database
Homologue ID (TAIR) - TAIR accession
Homologue gene name - gene name in TAIR database
Homologue description - description of protein from TAIR database
log 1.4 - fold change logarithm to the base 1.4; "-" indicates decrease in abundance in protoplasts compared to protonema
SWATH p-value - p-value for SWATH quantification results from Mann-Whitney-Wilcoxon test
Expression, FPKM - the transcription level of the identified proteins
								Expression, FPKM
Gene ID	Cosmoss description	Homologue ID (TAIR)	Homologue gene name	Homolog description	log1.4	Protein fold change	SWATH pv-value	Protoplast	Protonema
Pp1s1_461V6	oxygen-evolving enhancer protein 3-1	AT4G21280	PSBQ, PSBQ-1, PSBQA	PHOTOSYSTEM II SUBUNIT Q, PHOTOSYSTEM II SUBUNIT Q-1, photosystem II subunit QA	0.866462	1.33849	0.0770999	607.407	535.631
Pp1s132_186V6	chloroplast-localized ptr -binding protein1	AT2G20890	PSB29, THF1	photosystem II reaction center PSB29 protein, THYLAKOID FORMATION1	-0.831653	1.3229	0.0770999	67.7166	38.7097
Pp1s135_79V6	oxygen-evolving enhancer protein chloroplast	AT1G06680	PSBP-1, OE23, OEE2, PSII-P	OXYGEN EVOLVING COMPLEX SUBUNIT 23 KDA, OXYGEN-EVOLVING ENHANCER PROTEIN 2, photosystem II subunit P-1, PHOTOSYSTEM II SUBUNIT P	-2.33316	2.1925	0.0338949	276.443	314.199
Pp1s172_23V6	chloroplast-localized ptr -binding protein1	AT2G20890	PSB29, THF1	photosystem II reaction center PSB29 protein, THYLAKOID FORMATION1	-0.642807	1.24146	0.0770999	71.4603	83.5173
Pp1s182_26V6	oxygen-evolving enhancer protein 3-1	AT4G21280	PSBQ, PSBQ-1, PSBQA	PHOTOSYSTEM II SUBUNIT Q, PHOTOSYSTEM II SUBUNIT Q-1, photosystem II subunit QA	-0.0163344	1.00551	1	1156.25	717.606
Pp1s27_266V6	photosystem ii protein h	ATCG00710	PSBH	photosystem II reaction center protein H	-2.44207	2.27434	0.0770999	19.6005	8.52509
Pp1s41_264V6	photosystem ii 10 kda polypeptide	AT1G79040	PSBR	photosystem II subunit R	-4.98293	5.34744	0.0338949	1355.89	1097.41
Pp1s41_281V6	oxygen-evolving enhancer protein 3-1	AT4G05180	PSBQ, PSBQ-2, PSII-Q	PHOTOSYSTEM II SUBUNIT Q, photosystem II subunit Q-2	0.508818	1.18673	0.157299	590.207	676.097
Pp1s60_65V6	oxygen-evolving enhancer protein 1	AT5G66570	PSBO-1, MSP-1, OE33, OEE1, OEE33, PSBO1	MANGANESE-STABILIZING PROTEIN 1, OXYGEN EVOLVING COMPLEX 33 KILODALTON PROTEIN, 33 KDA OXYGEN EVOLVING POLYPEPTIDE 1, OXYGEN EVOLVING ENHANCER PROTEIN 33, PS II OXYGEN-EVOLVING COMPLEX 1, PS II oxygen-evolving complex 1	-2.074	2.00941	0.0338949	167.312	176.869
Pp1s63_71V6	oxygen-evolving enhancer protein chloroplast	AT1G06680	PSBP-1, OE23, OEE2, PSII-P	OXYGEN EVOLVING COMPLEX SUBUNIT 23 KDA, OXYGEN-EVOLVING ENHANCER PROTEIN 2, photosystem II subunit P-1, PHOTOSYSTEM II SUBUNIT P	-2.1619	2.06973	0.0338949	97.5418	113.131
Pp1s75_141V6	oxygen-evolving enhancer protein chloroplast	AT1G06680	PSBP-1, OE23, OEE2, PSII-P	OXYGEN EVOLVING COMPLEX SUBUNIT 23 KDA, OXYGEN-EVOLVING ENHANCER PROTEIN 2, photosystem II subunit P-1, PHOTOSYSTEM II SUBUNIT P	-1.85976	1.86966	0.0338949	848.425	840.419
Pp1s76_196V6	chlorophyll a b binding	AT2G34420	LHB1B2, LHCB1.5	photosystem II light harvesting complex gene B1B2, PHOTOSYSTEM II LIGHT HARVESTING COMPLEX GENE 1.5	-3.84525	3.6467	0.0338949	2688.89	1617.35
Pp1s125_61V6	photosystem ii oxygen evolving complex protein	AT3G05410		Photosystem II reaction center PsbP family protein	-2.52151	2.33595	0.0338949	14.4184	15.7729
Pp1s131_184V6	F21B7.21; photosystem II family protein [KO:K02724] [Arabidopsis thaliana]	AT1G03600	PSB27	Photosystem II repair protein	-1.67827	1.75891	0.0338949	163.943	156.97
Pp1s24_39V6	MYJ24.11; photosystem II stability/assembly factor HCF136 [Arabidopsis thaliana]	AT5G23120	HCF136	HIGH CHLOROPHYLL FLUORESCENCE 136	-2.89153	2.64565	0.0770999	26.2607	30.5863
Pp1s88_182V6	chloroplast photosystem ii reaction center protein	AT4G15510	PPD1	PsbP-Domain Protein1	-2.12143	2.04174	0.0338949	12.4131	17.195

## Sheet: PSI
Supplementary Table 9. List of proteins used for heatmap generation
List of PSI proteins used for heatmap generation
Gene ID - CosMoss gene acession
Cosmoss description - description of protein from CosMoss database
Homologue ID (TAIR) - TAIR accession
Homologue gene name - gene name in TAIR database
Homologue description - description of protein from TAIR database
log 1.4 - fold change logarithm to the base 1.4; "-" indicates decrease in abundance in protoplasts compared to protonema
SWATH p-value - p-value for SWATH quantification results from Mann-Whitney-Wilcoxon test
Expression, FPKM - the transcription level of the identified proteins
								Expression, FPKM
Gene ID	Cosmoss description	Homologue ID (TAIR)	Homologue gene name	Homolog description	log1.4	Protein fold change	SWATH pv-value	Protoplast	Protonema
Pp1s158_109V6	chlorophyll a-b binding protein 6a	AT3G54890	LHCA1	photosystem I light harvesting complex gene 1	-1.58300567326863	1.70342	0.288844366346485	468.036	427.252
Pp1s4_321V6	psi reaction center subunit ii	AT4G02770	PSAD-1	photosystem I subunit D-1	-3.39920551985413	3.13848	0.157299207050285	937.628	840.696
Pp1s54_165V6	photosystem i reaction center subunit xi	AT4G12800	PSAL	photosystem I subunit l	-2.30440371040589	2.17139	1	1189.03	1010
Pp1s319_36V6	photosystem i reaction center subunit iv a	AT4G28750	PSAE-1	PSA E1 KNOCKOUT / Photosystem I reaction center subunit IV A	-3.94343302926774	3.76917	0.0338948535246893	687.503	596.467
Pp1s334_17V6	photosystem i reaction center subunit iv a	AT4G28750	PSAE-1	PSA E1 KNOCKOUT / Photosystem I reaction center subunit IV A	-3.1163108452047	2.85352	0.0338948535246893	674.477	514.301

## Sheet: LHC
Supplementary Table 9. List of proteins used for heatmap generation
List of light harvesting complex proteins used for heatmap generation
Gene ID - CosMoss gene acession
Cosmoss gene name - gene name in CosMoss database
Cosmoss description - description of protein from CosMoss database
Homologue ID (TAIR) - TAIR accession
Homologue gene name - gene name in TAIR database
Homologue description - description of protein from TAIR database
log 1.4 - fold change logarithm to the base 1.4; "-" indicates decrease in abundance in protoplasts compared to protonema
SWATH p-value - p-value for SWATH quantification results from Mann-Whitney-Wilcoxon test
Expression, FPKM - the transcription level of the identified proteins
									Expression, FPKM
Gene ID	Cosmoss gene name	Cosmoss description	Homologue ID (TAIR)	Homologue gene name	Homolog description	log1.4	Protein fold change	SWATH pv-value	Protoplast	Protonema
Pp1s158_109V6		chlorophyll a-b binding protein 6a	AT3G54890	LHCA1	photosystem I light harvesting complex gene 1	-1.58300567326863	1.70342	0.288844	468.036	427.252
Pp1s284_6V6		chlorophyll a b binding	AT1G45474	Lhca5	photosystem I light harvesting complex gene 5	-2.62078613386614	2.4153	0.0338949	12.492	18.9983
Pp1s76_196V6		chlorophyll a b binding	AT2G34420	LHB1B2, LHCB1.5	photosystem II light harvesting complex gene B1B2, PHOTOSYSTEM II LIGHT HARVESTING COMPLEX GENE 1.5	-3.84525468464347	3.6467	0.0338949	2688.89	1617.35
Pp1s13_200V6		chlorophyll a b binding	AT2G34430	LHB1B1, LHCB1.4	light-harvesting chlorophyll-protein complex II subunit B1, LIGHT-HARVESTING CHLOROPHYLL-PROTEIN COMPLEX II SUBUNIT B1	-2.69633848289602	2.47748	0.0338949	2962.53	2790.17
Pp1s52_157V6		light-harvesting complex ii protein lhcb2	AT2G34430	LHB1B1, LHCB1.4	light-harvesting chlorophyll-protein complex II subunit B1, LIGHT-HARVESTING CHLOROPHYLL-PROTEIN COMPLEX II SUBUNIT B1	-2.21962372883572	2.11032	0.0338949	6311.99	4020.97
Pp1s27_97V6	LHCB2	light-harvesting complex ii protein lhcb2	AT2G34420	LHB1B2, LHCB1.5	photosystem II light harvesting complex gene B1B2, PHOTOSYSTEM II LIGHT HARVESTING COMPLEX GENE 1.5	-2.73462293320339	2.5096	0.0338949	2633.41	2734.73
Pp1s252_28V6		chlorophyll a-b binding protein of lhcii	AT5G54270	LHCB3, LHCB3*1	light-harvesting chlorophyll B-binding protein 3	-3.13130993512763	2.86795	0.0338949	91.4958	111.199
Pp1s254_3V6		light-harvesting complex ii protein lhcb3	AT5G54270	LHCB3, LHCB3*1	light-harvesting chlorophyll B-binding protein 3	-3.29343927954818	3.02875	0.0338949	2228.64	2005.54
Pp1s628_7V6		light-harvesting complex ii protein lhcb5	AT4G10340	LHCB5	light harvesting complex of photosystem II 5	-3.03704388490242	2.77842	0.0338949	0	0

## Sheet: oxidative stress
Supplementary Table 9. List of proteins used for heatmap generation
List of oxidative stress-related proteins used for heatmap generation
Gene ID - CosMoss gene acession
Cosmoss description - description of protein from CosMoss database
Homologue ID (TAIR) - TAIR accession
Homologue gene name - gene name in TAIR database
Homologue description - description of protein from TAIR database
log 1.4 - fold change logarithm to the base 1.4; "-" indicates decrease in abundance in protoplasts compared to protonema
SWATH p-value - p-value for SWATH quantification results from Mann-Whitney-Wilcoxon test
Expression, FPKM - the transcription level of the identified proteins
								Expression, FPKM
Gene ID	Cosmoss description	Homologue ID (TAIR)	Homologue gene name	Homolog description	log1.4	Protein fold change	SWATH pv-value	Protoplast	Protonema
Pp1s424_33V6	thylakoid-bound ascorbate peroxidase	AT1G77490	TAPX	thylakoidal ascorbate peroxidase	-3.15168890981349	2.88769	0.0338949	2712.86	499.274
Pp1s12_401V6	dehydroascorbate reductase	AT5G16710	DHAR3	dehydroascorbate reductase 1	1.77797550697078	1.81891	0.0338949	486.233	276.022
Pp1s115_12V6	similar to glutathione-S-transferase [Cyanidioschyzon merolae]	AT1G75270	DHAR2	dehydroascorbate reductase 2	0.440658	1.15982	0.288844	15.3709	17.9312
Pp1s95_45V6	peroxiredoxin q	AT3G26060	PRXQ, ATPRX Q	peroxiredoxin Q	-0.391254	1.1407	0.157299	63.0441	63.9597
Pp1s233_104V6	peroxiredoxin q	AT3G26060	PRXQ, ATPRX Q	peroxiredoxin Q	-0.874498	1.34211	0.0338949	72.6736	35.6867
Pp1s30_253V6	peroxiredoxin q	AT3G26060	PRXQ, ATPRX Q	peroxiredoxin Q	-0.918113	1.36195	0.0338949	12.7164	15.04
Pp1s1_230V6	peroxiredoxin-like protein	AT3G52960		Thioredoxin superfamily protein	-0.513164	1.18847	0.4795	17.8792	22.1033
Pp1s52_248V6	peroxiredoxin-like protein	AT3G52960		Thioredoxin superfamily protein	0.69965	1.26543	0.0338949	35.2194	52.0326
Pp1s30_345V6	2-cys peroxiredoxin-like protein	AT3G11630		Encodes a 2-Cys peroxiredoxin (2-Cys PrxA) that contains two catalytic Cys residues.	1.87662673940253	1.8803	0.0338949	40.6451	44.2694
Pp1s257_45V6	2-cys peroxiredoxin bas1	AT5G06290	2-Cys Prx B, 2CPB	2-Cys peroxiredoxin BAS1-like, chloroplastic (2-cysteine peroxiredoxin B)	1.75658422524167	1.80587	0.0338949	1436.36	1321.48
Pp1s8_193V6	thioredoxin x	AT1G50320	ATHX, ATHP	thioredoxin X	1.68985905981038	1.76578	0.0338949	42.6855	24.0183
Pp1s91_16V6	zeaxanthin epoxidase	AT5G67030	ZEP, ABA1, IBS3, LOS6, NPQ2	Zeaxanthin epoxidase	-2.11655249849453	2.03839	0.0338949	6.52088	12.6261
Pp1s161_120V6	rvde1	AT1G08550	VDE1, AVDE1, NPQ1, VXDE	Violaxanthin de-epoxidase	-2.02201478835597	1.97457	0.0338949	17.4018	29.5698

## Sheet: transport
Supplementary Table 9. List of proteins used for heatmap generation
List of transport system-related proteins used for heatmap generation
Gene ID - CosMoss gene acession
Cosmoss description - description of protein from CosMoss database
Homologue ID (TAIR) - TAIR accession
Homologue gene name - gene name in TAIR database
Homologue description - description of protein from TAIR database
log 1.4 - fold change logarithm to the base 1.4; "-" indicates decrease in abundance in protoplasts compared to protonema
SWATH p-value - p-value for SWATH quantification results from Mann-Whitney-Wilcoxon test
Expression, FPKM - the transcription level of the identified proteins
								Expression, FPKM
Gene ID	Cosmoss description	Homologue ID (TAIR)	Homologue gene name	Homolog description	log1.4	Protein fold change	SWATH pv-value	Protoplast	Protonema
Pp1s159_2V6	MTG13.14; proline-rich protein family [Arabidopsis thaliana]	AT5G16620	TIC40, ATTIC40, PDE120	translocon at the inner envelope membrane of chloroplasts 40, pigment defective embryo 120	-2.31046	2.17582	0.0338949	28.9231	26.2661		ATTIC40,PDE120,TIC40	chloroplast protein import (Tic40)
Pp1s26_23V6	chloroplast envelope anion channel-forming tic110 family	AT1G06950	TIC110, ATTIC110	ARABIDOPSIS THALIANA TRANSLOCON AT THE INNER ENVELOPE MEMBRANE OF CHLOROPLASTS 110, translocon at the inner envelope membrane of chloroplasts 110	-1.69121	1.76658	0.0338949	8.98353	16.6384		ATTIC110,TIC110	Encodes a protein thought to be a part of the translocon at the chloroplast inner envelope. Involved in protein import into the chloroplast and chloroplast biogenesis.
Pp1s51_261V6	family protein	AT3G18890	Tic62, AtTic62	translocon at the inner envelope membrane of chloroplasts 62	-1.84895	1.86287	0.0338949	40.203	44.8436		AtTic62,Tic62	TRANSLOCON AT THE INNER ENVELOPE MEMBRANE OF CHLOROPLASTS 62
Pp1s2_62V6	sorting and assembly machinery	AT3G46740	TOC75-III, MAR1	MODIFIER OF ARG1 1, translocon at the outer envelope membrane of chloroplasts 75-III	-1.77563	1.81748	0.0338949	24.7442	17.8402		MAR1,TOC75-III	Component of the translocon outer membrane (TOC) complex. Forms the outer envelope translocation channel (beta-barrel). Plays a role in preprotein conductance. Imported into chloroplast. Expressed in young dividing photosynthetic tissues. Knockout mutants are embryo lethal with arrested development at the two-cell stage. Knockout mutants have abnormal etioplasts.
Pp1s23_111V6	sorting and assembly machinery	AT3G46740	TOC75-III, MAR1	MODIFIER OF ARG1 1, translocon at the outer envelope membrane of chloroplasts 75-III	-1.55339	1.68653	0.0338949	7.38866	11.4926		MAR1,TOC75-III	Component of the translocon outer membrane (TOC) complex. Forms the outer envelope translocation channel (beta-barrel). Plays a role in preprotein conductance. Imported into chloroplast. Expressed in young dividing photosynthetic tissues. Knockout mutants are embryo lethal with arrested development at the two-cell stage. Knockout mutants have abnormal etioplasts.
Pp1s317_51V6	sorting and assembly machinery	AT3G46740	TOC75-III, MAR1	MODIFIER OF ARG1 1, translocon at the outer envelope membrane of chloroplasts 75-III	-1.95302	1.92926	0.0338949	6.41518	18.5855		MAR1,TOC75-III	Component of the translocon outer membrane (TOC) complex. Forms the outer envelope translocation channel (beta-barrel). Plays a role in preprotein conductance. Imported into chloroplast. Expressed in young dividing photosynthetic tissues. Knockout mutants are embryo lethal with arrested development at the two-cell stage. Knockout mutants have abnormal etioplasts.
Pp1s72_197V6	toc34-2 protein	AT5G05000	TOC34, ATTOC34, OEP34	ARABIDOPSIS THALIANA TRANSLOCON AT THE OUTER ENVELOPE MEMBRANE OF CHLOROPLASTS 34, translocon at the outer envelope membrane of chloroplasts 34	-2.02578	1.97708	0.0338949	20.9345	39.3375		ATTOC34,OEP34,TOC34	Outer membrane GTPase protein that may function in import of nuclear encoded proteins into the chloroplast. Phosphorylation of the G-domains regulate translocon assembly.
Pp1s156_45V6	peptidase serine-type peptidase	AT3G24590	PLSP1	Plastidic type I signal peptidase 1. Required for thylakoid development. Functions in the maturation of the 75-kD component of the translocon at the outer envelope membrane of chloroplasts and oxygen evolving complex subunit 33 (OE33).	-3.81863	3.61417	0.0338949	11.0885	19.9587		PLSP1	Encodes a signal peptidase Plsp1 (plastidic type I signal peptidase 1). Required for thylakoid development. Functions in the maturation of the 75-kD component of the translocon at the outer envelope membrane of chloroplasts and oxygen evolving complex subunit 33 (OE33).
Pp1s1_534V6	oep37 ion channel	AT2G43950	OEP37	CHLOROPLAST OUTER ENVELOPE PROTEIN 37. Constitutes a peptide sensitive ion channel in chloroplast outer membranes	-2.99712	2.74134	0.0338949	37.3054	52.4339		ATOEP37,OEP37	Constitutes a peptide sensitive ion channel in chloroplast outer membranes. Accumulates in germinating seeds and developing embryos.
Pp1s156_45V6	peptidase serine-type peptidase	AT3G24590	PLSP1	Plastidic type I signal peptidase 1. Required for thylakoid development. Functions in the maturation of the 75-kD component of the translocon at the outer envelope membrane of chloroplasts and oxygen evolving complex subunit 33 (OE33).	-3.81863	3.61417	0.0338949	11.0885	19.9587		PLSP1	Encodes a signal peptidase Plsp1 (plastidic type I signal peptidase 1). Required for thylakoid development. Functions in the maturation of the 75-kD component of the translocon at the outer envelope membrane of chloroplasts and oxygen evolving complex subunit 33 (OE33).
Pp1s25_21V6	signal peptide peptidase 67k type	AT1G73990	SPPA, SPPA1	SIGNAL PEPTIDE PEPTIDASE / Serine protease SPPA. Involved in signal peptide processing, may be involved in the light-dependent degradation of antenna and photosystem II in chloroplasts.	-2.59655	2.39568	0.0338949	3.74101	8.18687		SPPA,SPPA1	SIGNAL PEPTIDE PEPTIDASE / Serine protease SPPA. Involved in signal peptide processing, may be involved in the light-dependent degradation of antenna and photosystem II in chloroplasts.			signal peptide peptidase 67k type

## Sheet: Calvin cycle
Supplementary Table 9. List of proteins used for heatmap generation
List of Calvin cycle proteins used for heatmap generation
Gene ID - CosMoss gene acession
Cosmoss description - description of protein from CosMoss database
Homologue ID (TAIR) - TAIR accession
Homologue gene name - gene name in TAIR database
Homologue description - description of protein from TAIR database
log 1.4 - fold change logarithm to the base 1.4; "-" indicates decrease in abundance in protoplasts compared to protonema
SWATH p-value - p-value for SWATH quantification results from Mann-Whitney-Wilcoxon test
								Expression, FPKM
GeneID	Cosmoss description	Homologue ID (TAIR)	Homologue gene name	Homologue description	log1.4	Protein fold change	SWATH pv-value	Protoplast	Protonema
PhpapaCp031	RuBisCO large subunit		RBCL		0.119619	1.04107	0.723674
Pp1s188_39V6	ribulose- -bisphosphate carboxylase oxygenase small subunit	AT1G67090	RBCS1A	ribulose bisphosphate carboxylase small chain 1A	0.36149	1.12934	0.4795	458.305	219.562
Pp1s56_223V6	phosphoglycerate kinase	AT1G56190	PGK	phosphoglycerate kinase	-0.587948	1.21875	0.0338949	18.6417	32.88
Pp1s86_156V6	glyceraldehyde-3-phosphate dehydrogenase	AT1G12900	GAPA-2	glyceraldehyde 3-phosphate dehydrogenase A subunit 2	-0.443567	1.16096	0.4795	506.777	420.297
Pp1s309_84V6	glyceraldehyde-3-phosphate dehydrogenase	AT1G16300	GAPC-2, GAPC2	GLYCERALDEHYDE-3-PHOSPHATE DEHYDROGENASE C-2, glyceraldehyde-3-phosphate dehydrogenase C2	-0.89262	1.35032	0.0338949
Pp1s317_25V6	triosephosphate isomerase	AT2G21170	PDTPI, TIM	PLASTID ISOFORM TRIOSE PHOSPHATE ISOMERASE, triosephosphate isomerase	-0.1316	1.04527	0.723674	77.0372	99.0018
Pp1s61_72V6	triosephosphate isomerase	AT2G21170	PDTPI, TIM	PLASTID ISOFORM TRIOSE PHOSPHATE ISOMERASE, triosephosphate isomerase	-0.0210448	1.00711	0.723674	35.0726	40.7802
Pp1s50_50V6	fructose- -bisphosphate	AT3G52930	AtFBA8, FBA8	fructose-bisphosphate aldolase 8	0.509927	1.18717	0.157299	20.8297	18.2582
Pp1s171_150V6	Fructose-bisphosphate aldolase, chloroplast precursor (ALDP) [no tax name]	AT2G01140	AtFBA3, FBA3, PDE345	fructose-bisphosphate aldolase 3, PIGMENT DEFECTIVE 345	0.497136	1.18208	0.723674
Pp1s323_86V6	fructose-6-phosphate aldolase				0.212644	1.07417	0.288844	10.6188	14.2746
Pp1s153_72V6	fructose- -bisphosphatase	AT3G54050	CFBP1, HCEF1	high cyclic electron flow 1	-0.874343	1.34204	0.0338949	69.5688	61.3582
Pp1s120_164V	transketolase 1	AT3G60750	AtTKL1, TKL1	transketolase 1	0.790805	1.30484	0.288844	84.6317	72.7671
Pp1s72_25V6	plastid transketolase	AT2G45290	AtTKL1, TKL1	transketolase 1	-0.12229	1.04201	1	136.958	154.685
Pp1s38_198V6	ribulose-phosphate 3-epimerase	AT5G61410	RPE, EMB2728	EMBRYO DEFECTIVE 2728, D-ribulose-5-phosphate-3-epimerase	0.433512	1.15704	0.157299	40.826	43.6705
Pp1s132_175V6	phosphoribulokinase precursor	AT1G32060	PRK	phosphoribulokinase	1.63068	1.73096	0.0338949	237.105	140.074
Pp1s20_273V6	phosphoribulokinase precursor	AT1G32060	PRK	phosphoribulokinase	-0.648269	1.24374	0.4795	66.422	88.9699
Pp1s41_162V6	chloroplast sedoheptulose- -bisphosphatase	AT3G55800	SBPASE	sedoheptulose-bisphosphatase	0.480061	1.1753	0.4795	98.3284	89.0039
Pp1s429_29V6	sedoheptulose- -bisphosphatase	AT3G55800	SBPASE	sedoheptulose-bisphosphatase	-0.250969	1.08811	1	34.9238	33.975
Pp1s218_93V6	T9J14.26; ribose 5-phosphate isomerase-related [EC:5.3.1.6] [KO:K01807] [Arabidopsis thaliana]	AT3G04790	RPI3, EMB3119	EMBRYO DEFECTIVE 3119	0.696146	1.26394	0.4795	93.3276	88.4851

## Sheet: ribosome
Supplementary Table 9. List of proteins used for heatmap generation
List of ribosome proteins used for heatmap generation
Gene ID - CosMoss gene acession
Cosmoss description - description of protein from CosMoss database
Homologue ID (TAIR) - TAIR accession
Homologue gene name - gene name in TAIR database
Homologue description - description of protein from TAIR database
log 1.4 - fold change logarithm to the base 1.4; "-" indicates decrease in abundance in protoplasts compared to protonema
SWATH p-value - p-value for SWATH quantification results from Mann-Whitney-Wilcoxon test
Expression, FPKM - the transcription level of the identified proteins
								Expression, FPKM
ID	Cosmoss description	Homologue ID (TAIR)	Homologue gene name	Homologue description	log 1.4	Protein fold change	SWATH pv-value	Protoplast	Protonema
Pp1s137_165V6	50s ribosomal protein l1	AT3G63490	EMB3126, PRPL1	EMBRYO DEFECTIVE 3126, plastid ribosomal protein L1	-0.323799154427748	1.11511	0.479500122186954	51.8981	53.9475
Pp1s19_202V6	ribosomal protein l27	AT5G40950	RPL27	ribosomal protein large subunit 27	-3.41254607525868	3.1526	0.157299207050285	93.3341	72.7224
Pp1s32_313V6	30s ribosomal protein s1	AT5G30510	ARRPS1, PRPS1, RPS1	plastid ribosomal protein S1, ribosomal protein S1	-0.505707854382774	1.18549	0.288844366346485	106.462	98.97
Pp1s60_169V6	ribosomal protein l12	AT3G27830	RPL12, RPL12-A	RIBOSOMAL PROTEIN L12, ribosomal protein L12-A	0.313293500243554	1.11117	0.479500122186954	99.6257	62.6978
Pp1s196_76V6	50s ribosomal protein l1	AT3G63490	EMB3126, PRPL1	EMBRYO DEFECTIVE 3126, plastid ribosomal protein L1	0.0148801851432531	1.00502	1	60.4517	53.0459
Pp1s207_90V6	ribosomal protein s2	ATCG00160	RPS2	ribosomal protein S2	-2.03095313309423	1.98052	0.0770998717435418
